# Supplementary material for: Human Skeletal Muscle Mitochondria Responses to Weight Loss Induced by Bariatric Surgery or Lifestyle Intervention
Source: Acta Physiol (Oxf). 2026 Jan 8;242(2):e70150. doi: 10.1111/apha.70150 (PMC12783452; doi:10.1111/apha.70150)
Supplement: Supplementary file 3 — Table S2: apha70150‐sup‐0003‐TableS2.xlsx. [file APHA-242-e70150-s011.xlsx]

## Sheet: Table S2 WL%
Supplemental Table 2. Differential protein expression analysis in the surgery cohort (RYSA, n = 33) and in the lifestyle cohort (CRYO, n = 19). Differential protein expressions in skeletal muscle that associated with weight loss percentage at each timepoint within each sample. The regression model was adjusted for baseline weight and height. The mitochondria-related protein list is based on 2210 …
			surgery vs lifestyle cohort at baseline			lifestyle cohort 5 months vs baseline			lifestyle cohort 12 months vs baseline			surgery cohort 6 months vs baseline			surgery cohort 12 months vs baseline			biological category
Uniprot ID	Protein name	Gene symbol	Log2FC	p value	FDR	Log2FC	p value	FDR	Log2FC	p value	FDR	Log2FC	p value	FDR	Log2FC	p value	FDR	Oxidative phosphorylation proteins	MitoMiner 4.0 proteins	Glycolysis proteins
Q5JXI8		FHL1	-8.33508	1.64049e-25	1.72252e-22	-0.00183646	0.819344	0.972717	-0.0121012	0.243044	0.996455	0.0567389	0.0104839	0.0994676	-0.0114461	0.00359817	0.0581243		FHL1
P60866	Small ribosomal subunit protein uS10	RPS20	-2.75276	2.03747e-19	1.06967e-16	-0.0121555	0.535734	0.895733	-0.00110114	0.945693	0.996455	0.0128711	0.167985	0.491383	0.00737678	0.24931	0.633838
E7EU05	Platelet glycoprotein 4	CD36	-3.32385	3.60935e-17	1.26327e-14	-0.0102176	0.582764	0.924331	0.00169288	0.935287	0.996455	0.00504205	0.554117	0.813168	0.00845535	0.304726	0.69105
O43920	NADH dehydrogenase [ubiquinone] iron-sulfur protein 5	NDUFS5	-3.70849	1.56655e-15	4.1122e-13	0.00169298	0.955268	0.997059	0.0195841	0.505721	0.996455	0.00245731	0.862586	0.96701	-0.00285309	0.805805	0.972159	NDUFS5	NDUFS5
Q00765	Receptor expression-enhancing protein 5	REEP5	-3.79435	3.2026e-14	6.72545e-12	0.0260323	0.369859	0.817584	0.0267693	0.303108	0.996455	-0.001311	0.922009	0.983127	-0.000107801	0.991375	0.998042
P09669	Cytochrome c oxidase subunit 6C	COX6C	-6.04389	1.12287e-11	1.96503e-09	-0.00083391	0.986701	0.997059	0.00638011	0.893313	0.996455	0.0660663	0.00607332	0.0807213	0.0134472	0.46723	0.81388	COX6C	COX6C
Q9BSL1	Ubiquitin-associated domain-containing protein 1	UBAC1	2.09292	1.79725e-11	2.69588e-09	0.00567909	0.706956	0.956709	0.0204794	0.221593	0.996455	-0.00585155	0.398562	0.70691	9.98585e-05	0.98754	0.998042
Q13586	Stromal interaction molecule 1	STIM1	-5.08223	3.68236e-10	4.8331e-08	-0.0247041	0.632569	0.940375	-0.0886586	0.0652305	0.996455	0.0325825	0.183857	0.51138	0.0159909	0.373229	0.762612
Q92905	COP9 signalosome complex subunit 5	COPS5	2.03526	6.82374e-10	7.96104e-08	0.0242897	0.187943	0.674079	-0.0280742	0.126506	0.996455	-0.00650737	0.44385	0.73975	-0.00126803	0.8588	0.980459
Q5JR95	Small ribosomal subunit protein eS8	RPS8	2.15926	5.38206e-09	5.65116e-07	0.0610243	0.00337953	0.230437	0.0170333	0.473524	0.996455	-0.00393106	0.670343	0.863198	-0.00830145	0.376549	0.764066		RPS8
E7EMN6		PPP1R2	-1.43956	6.09161e-09	5.81472e-07	-0.0014183	0.92195	0.997059	-0.00385926	0.794255	0.996455	0.00192458	0.774806	0.924476	0.000287717	0.95951	0.996643
Q9HCP6	Protein-cysteine N-palmitoyltransferase HHAT-like protein	HHATL	-2.8259	2.01667e-08	1.76459e-06	0.00958673	0.758419	0.96759	0.0619009	0.0475242	0.996455	0.0105459	0.471687	0.760786	0.0127121	0.280169	0.665559
Q9NXC2	Glucose-fructose oxidoreductase domain-containing protein 1	GFOD1	4.14599	3.91985e-08	3.16604e-06	0.047904	0.281548	0.757977	0.0288527	0.529036	0.996455	0.00894992	0.663879	0.85946	0.0233846	0.197685	0.568155
P61970	Nuclear transport factor 2	NUTF2	-3.12316	4.40493e-08	3.30369e-06	-0.023529	0.501629	0.889714	-0.00780938	0.815846	0.996455	0.0320853	0.0521325	0.266057	-0.00753226	0.569616	0.875712
O95298	NADH dehydrogenase [ubiquinone] 1 subunit C2	NDUFC2	-2.85505	7.16508e-08	5.01555e-06	0.0500485	0.0921736	0.58656	-0.0267681	0.41219	0.996455	0.022761	0.101963	0.379649	0.0174088	0.155965	0.51937		NDUFC2
B8ZZU8		ELOB	-1.96969	1.3702e-07	8.99195e-06	-0.0102824	0.700127	0.956709	0.020959	0.402058	0.996455	-0.0154382	0.220261	0.558985	-0.0052614	0.59374	0.88439
Q9UJY1	Heat shock protein beta-8	HSPB8	-2.1143	1.82488e-07	1.12713e-05	0.0507618	0.0365837	0.457884	0.0107637	0.669461	0.996455	-0.00901164	0.419701	0.727205	0.00410092	0.660266	0.910215
P61247	Small ribosomal subunit protein eS1	RPS3A	-2.30896	4.10724e-07	2.39589e-05	-0.0381635	0.210411	0.703605	0.0123601	0.671289	0.996455	0.0110318	0.438504	0.73551	-0.0134309	0.228059	0.606979
P20073	Annexin A7	ANXA7	0.454907	5.22896e-07	2.88969e-05	0.00121316	0.805191	0.96759	0.00353094	0.474777	0.996455	0.0021845	0.336194	0.664791	-0.000383436	0.834848	0.976959
Q9UBW8	COP9 signalosome complex subunit 7a	COPS7A	1.63701	6.65113e-07	3.49184e-05	0.033974	0.00591697	0.292094	0.0159632	0.362956	0.996455	0.00611772	0.259113	0.593508	-0.00116214	0.859223	0.980459
Q99584	Protein S100-A13	S100A13	-2.09917	7.37924e-07	3.68962e-05	0.00482137	0.830137	0.973903	-0.0315828	0.146649	0.996455	-0.0052393	0.614971	0.833292	0.00309928	0.693125	0.924754
P54725	UV excision repair protein RAD23 homolog A	RAD23A	-2.21581	1.05839e-06	5.05138e-05	-0.035725	0.132824	0.606622	0.00373867	0.886977	0.996455	0.0127222	0.241781	0.574366	0.00377047	0.710103	0.93092
P62701	Small ribosomal subunit protein eS4, X isoform	RPS4X	-1.50679	3.29756e-06	0.000150541	0.00460859	0.818325	0.972717	-0.00560674	0.778509	0.996455	-0.00272367	0.769675	0.924476	-0.010585	0.165644	0.531883
K7EMV3	Histone H3	H3-3B	-2.44781	2.1522e-05	0.000941588	0.0636506	0.0684943	0.53747	0.0520138	0.08965	0.996455	-0.00164278	0.918931	0.982563	2.81304e-05	0.997971	0.998923
I3L3P7	40S ribosomal protein S15a	RPS15A	-1.81586	2.36186e-05	0.000991983	-0.0515326	0.032358	0.450663	-0.0158169	0.50846	0.996455	0.00585008	0.591222	0.826609	0.00307743	0.730803	0.947338		RPS15A
O43615	Mitochondrial import inner membrane translocase subunit TIM44	TIMM44	-1.03195	2.595e-05	0.00104798	-0.0255592	0.117958	0.606136	-0.0278253	0.0937078	0.996455	-0.00788867	0.305578	0.643	-0.00044551	0.94541	0.993415		TIMM44
P62277	Small ribosomal subunit protein uS15	RPS13	-1.48684	2.88295e-05	0.00112115	0.0234004	0.237451	0.74791	0.0147805	0.511392	0.996455	-0.0080824	0.373884	0.689945	0.00122992	0.887924	0.980808		RPS13
B4DXZ6	-	FXR1	-1.58457	3.25712e-05	0.00122142	0.00805731	0.763874	0.96759	0.0220073	0.422382	0.996455	-0.0121679	0.338163	0.666364	-0.00862309	0.425386	0.788358
H0YEN5	Small ribosomal subunit protein uS5	RPS2	-1.54372	3.85321e-05	0.00139513	-0.0173016	0.270305	0.756047	-0.0234593	0.123225	0.996455	0.0040142	0.570976	0.82268	0.00327687	0.54193	0.864535
Q5VTE0	Putative elongation factor 1-alpha-like 3	EEF1A1P5	-1.65943	4.76626e-05	0.00166819	0.0251789	0.358418	0.80854	-0.000431431	0.987145	0.997868	-0.000832236	0.948502	0.988968	0.00165167	0.870792	0.980459
C9JEU5		FGG	1.38936	5.26364e-05	0.00178285	-0.00608897	0.719198	0.956709	-0.0181486	0.420283	0.996455	-0.0115305	0.139976	0.455029	-0.0107538	0.220473	0.602718
P09104	Gamma-enolase	ENO2	1.82831	7.44769e-05	0.00240665	-0.00217405	0.93187	0.997059	0.0145486	0.56149	0.996455	-0.0163472	0.166631	0.491383	-0.0124268	0.185085	0.556416			ENO2
P02671	Fibrinogen alpha chain	FGA	1.50957	7.93909e-05	0.00240665	-0.00588715	0.742823	0.96759	-0.0216861	0.374826	0.996455	-0.0142836	0.084111	0.338664	-0.00923215	0.334469	0.719656
P46781	Small ribosomal subunit protein uS4	RPS9	-1.46808	7.9757e-05	0.00240665	-0.00725807	0.767021	0.96759	-0.00683626	0.775716	0.996455	0.0075962	0.510603	0.781534	-0.00503359	0.585637	0.882237		RPS9
P02675	Fibrinogen beta chain	FGB	1.4559	8.02215e-05	0.00240665	-0.0127691	0.476116	0.884647	-0.0274737	0.244609	0.996455	-0.0142059	0.0857738	0.343097	-0.00764874	0.400905	0.773304
A0A7P0T9S6	Angiotensinogen	AGT	1.18707	8.36496e-05	0.00243978	0.0413099	0.0216118	0.449728	-0.0110524	0.560442	0.996455	-0.0266271	0.00166603	0.0416506	-0.0158122	0.0350693	0.249938
O43772	Mitochondrial carnitine/acylcarnitine carrier protein	SLC25A20	-1.38342	9.58761e-05	0.00272081	-0.0242331	0.301268	0.775095	-0.00134007	0.950649	0.996455	0.0218348	0.0512498	0.265085	0.0170091	0.0421285	0.273055		SLC25A20
Q9Y623	Myosin-4	MYH4	-0.951586	0.000108145	0.00298821	0.00272715	0.788992	0.96759	-0.00935148	0.437054	0.996455	-0.00442395	0.338259	0.666364	-0.00348372	0.436006	0.790685
A0A087X1K9	Acyl-protein thioesterase 1	LYPLA1	-1.23812	0.000122394	0.00329523	-0.0422789	0.0317846	0.450663	-0.0134498	0.455947	0.996455	-0.00300113	0.739674	0.908371	0.00555932	0.403607	0.773304		LYPLA1
P04080	Cystatin-B	CSTB	0.736134	0.000137879	0.00361933	0.0117641	0.0273663	0.449728	-0.00193501	0.792532	0.996455	-0.00263785	0.260547	0.593508	-0.00593718	0.0255988	0.206759
Q13554	Calcium/calmodulin-dependent protein kinase type II subunit beta	CAMK2B	-1.00982	0.000154155	0.00392607	0.0274639	0.150086	0.639527	0.0324849	0.0457919	0.996455	0.00627737	0.484675	0.766196	-0.000470295	0.93926	0.993415
P24310	Cytochrome c oxidase subunit 7A1, mitochondrial	COX7A1	3.83884	0.000158517	0.00392607	0.111628	0.0753629	0.545731	0.0585229	0.340564	0.996455	0.00838847	0.771841	0.924476	0.0122891	0.599961	0.884774	COX7A1	COX7A1
A0A087WYR3		TPD52L2	-1.1911	0.000160782	0.00392607	0.0114485	0.588719	0.925381	0.0198288	0.345711	0.996455	0.00810621	0.411212	0.71962	0.00193838	0.814986	0.972159
O75431	Metaxin-2	MTX2	-1.18862	0.000168654	0.00402469	0.000447531	0.983743	0.997059	-0.00514025	0.80627	0.996455	0.0182457	0.0811384	0.333941	0.0106737	0.193703	0.563403		MTX2
H0YAM7	Small ribosomal subunit protein RACK1	RACK1	-1.40129	0.000188487	0.00439803	0.0127214	0.602876	0.934391	0.0134855	0.560573	0.996455	0.0209487	0.0722684	0.318546	0.0113003	0.198043	0.568155		RACK1
Q9H4M9	EH domain-containing protein 1	EHD1	-2.09679	0.000204593	0.00467006	-0.0366868	0.355199	0.80854	-0.0204153	0.627149	0.996455	-0.0281088	0.135304	0.443966	-0.0139972	0.399448	0.773304
P30043	Flavin reductase (NADPH)	BLVRB	0.655294	0.000212556	0.00474859	0.0161424	0.0389	0.457884	-0.0113243	0.349271	0.996455	-0.0091785	0.0104047	0.0994676	-0.00015531	0.974001	0.996643
Q99714	3-hydroxyacyl-CoA dehydrogenase type-2	HSD17B10	-1.02472	0.000313917	0.00686694	-0.00076367	0.96323	0.997059	-0.00236555	0.892877	0.996455	0.0325122	8.1621e-05	0.00612157	0.0193987	0.00474583	0.068262		HSD17B10
Q9UBY9	Heat shock protein beta-7	HSPB7	0.378064	0.000330845	0.00708954	0.00178093	0.719019	0.956709	0.00473217	0.383581	0.996455	0.00290495	0.202288	0.537046	-0.0016719	0.397834	0.773304		HSPB7
G3V1U3	-	METAP2	-1.00679	0.000343164	0.00720645	0.0399308	0.0424843	0.463757	-0.0197628	0.283668	0.996455	0.00517231	0.570342	0.82268	0.000170231	0.981282	0.996643
Q06830	Peroxiredoxin-1	PRDX1	0.319217	0.000396255	0.00815818	-0.00409615	0.232209	0.741369	-0.00738844	0.0600281	0.996455	-0.00260095	0.0950892	0.364393	-0.00503565	0.000588587	0.0181769		PRDX1
A0A7P0TA71	Protein disulfide-isomerase	P4HB	0.33097	0.000470849	0.00929976	0.0103061	0.0180944	0.449728	0.00602994	0.180746	0.996455	0.00791398	0.000138417	0.0085493	0.00547163	0.00136155	0.0313484		P4HB
P62879	Guanine nucleotide-binding protein G(I)/G(S)/G(T) subunit beta-2	GNB2	-1.16486	0.000471274	0.00929976	0.00243563	0.913841	0.997059	-0.00120315	0.952671	0.996455	0.00519968	0.62526	0.835271	0.00244084	0.753951	0.954949
Q14697	Neutral alpha-glucosidase AB	GANAB	-1.41788	0.000478273	0.00929976	0.0109805	0.669861	0.94664	-0.0414408	0.145623	0.996455	-0.00279852	0.817594	0.947456	0.00228169	0.838324	0.976959		GANAB
P61224	Ras-related protein Rap-1b	RAP1B	-1.38507	0.000552103	0.0105401	0.0108206	0.663825	0.943189	0.00370962	0.876406	0.996455	0.00421505	0.71802	0.897817	0.0199328	0.027384	0.215034		RAP1B
P22830	Ferrochelatase, mitochondrial	FECH	-1.18714	0.00060982	0.0114341	-0.0245331	0.275278	0.756047	-0.0382472	0.103388	0.996455	0.00416655	0.692821	0.881772	0.00355506	0.69954	0.927421		FECH
P17568	NADH dehydrogenase [ubiquinone] 1 beta subcomplex subunit 7	NDUFB7	-2.11905	0.000643439	0.0117295	-0.00309277	0.925762	0.997059	-0.0187296	0.590387	0.996455	0.0187368	0.224638	0.560012	-0.000191922	0.98804	0.998042	NDUFB7	NDUFB7
P0CG48	Polyubiquitin-C	UBC	0.377304	0.000647915	0.0117295	-0.00385163	0.472505	0.884647	-0.00399307	0.481851	0.996455	-0.000136565	0.955656	0.99009	-0.000601957	0.770505	0.955591		UBC
Q00688	Peptidyl-prolyl cis-trans isomerase FKBP3	FKBP3	0.368925	0.000672989	0.0119769	-0.00150472	0.791311	0.96759	-0.006029	0.324663	0.996455	-0.00747438	0.00591438	0.0806506	-0.00751685	0.00132571	0.0313484
Q14118	Dystroglycan 1	DAG1	-1.60134	0.000751551	0.0129777	0.017083	0.531386	0.893395	-0.0268466	0.333963	0.996455	0.0135568	0.287466	0.621218	0.0114785	0.264873	0.64707
E7EVA0	Microtubule-associated protein	MAP4	0.335702	0.000753943	0.0129777	0.00248304	0.528167	0.893395	-0.00128759	0.795035	0.996455	0.00262638	0.143286	0.462926	-0.0016489	0.358875	0.742192
P60903	Protein S100-A10	S100A10	-1.50666	0.000832409	0.0139219	0.0147182	0.641954	0.940375	-0.0563614	0.0688358	0.996455	0.00215192	0.885576	0.975845	0.00864849	0.476248	0.815872
P06702	Protein S100-A9	S100A9	2.48971	0.000835317	0.0139219	0.0639202	0.139338	0.615092	-0.0939442	0.0589807	0.996455	-0.0300542	0.132089	0.438903	-0.0105911	0.586566	0.882371
P04196	Histidine-rich glycoprotein	HRG	1.21708	0.000956993	0.0154702	0.0210742	0.249566	0.756047	-0.0296072	0.209085	0.996455	-0.0198927	0.0196202	0.146108	-0.00297568	0.748208	0.954949
P51452	Dual specificity protein phosphatase 3	DUSP3	0.363346	0.000957679	0.0154702	-0.010487	0.0589663	0.512776	-0.00449637	0.471436	0.996455	-0.00386023	0.125043	0.42907	-0.00706764	0.00350985	0.0575835
P30533	Alpha-2-macroglobulin receptor-associated protein	LRPAP1	-0.677794	0.00131896	0.0209834	-0.0101149	0.461528	0.873161	-0.011312	0.429145	0.996455	0.00752675	0.2473	0.584832	0.0102042	0.0639058	0.337191
Q99879	Histone H2B type 1-M	H2BC14	-1.01704	0.00144055	0.0225757	0.0120609	0.58093	0.924331	0.00940819	0.587821	0.996455	0.00540625	0.597893	0.82931	0.0141805	0.0383837	0.256148
P06727	Apolipoprotein A-IV	APOA4	0.840019	0.001564	0.02415	0.0241723	0.0437031	0.468248	-0.0053827	0.733293	0.996455	-0.00725759	0.177331	0.505972	0.0072949	0.220238	0.602718
P10909	Clusterin	CLU	1.67588	0.00158806	0.0241661	0.0529506	0.0666276	0.53747	0.00332306	0.924307	0.996455	-0.0324768	0.0151712	0.126427	-0.00828962	0.548617	0.869258		CLU
P15954	Cytochrome c oxidase subunit 7C, mitochondrial	COX7C	-2.1952	0.0017031	0.0255465	-0.00373797	0.909754	0.996082	-0.00783434	0.820452	0.996455	0.032048	0.0372032	0.221951	0.0138471	0.268505	0.64961	COX7C	COX7C
Q9BRA2	Thioredoxin domain-containing protein 17	TXNDC17	0.865214	0.0017942	0.0264545	0.00577269	0.76685	0.96759	-0.0039931	0.828991	0.996455	-0.00621924	0.499937	0.778833	-0.00386149	0.596946	0.88439
E7EPV7	Alpha-synuclein	SNCA	1.55027	0.00181402	0.0264545	0.0630412	0.0245829	0.449728	-0.0256297	0.446629	0.996455	-0.0259811	0.0425598	0.235199	-0.00189202	0.88667	0.980808		SNCA
Q13326	Gamma-sarcoglycan	SGCG	-1.73201	0.00184822	0.026584	-0.0156771	0.644222	0.940375	0.00481397	0.897142	0.996455	0.046484	0.00432134	0.0657595	0.00824629	0.575127	0.877737
Q13442	28 kDa heat- and acid-stable phosphoprotein	PDAP1	0.641102	0.00201179	0.028431	0.00940054	0.475315	0.884647	0.0215049	0.117966	0.996455	-0.00444738	0.465117	0.756075	0.00142453	0.79183	0.964888
A6NGQ3		OBSCN	0.312758	0.00203291	0.028431	0.00662814	0.0729786	0.539631	0.00681692	0.189505	0.996455	0.00647333	0.000223833	0.0102263	0.00256946	0.173632	0.542601		OBSCN
A0A087WU07	MICOS complex subunit MIC10	MICOS10	-1.59775	0.00207907	0.028431	-0.00265811	0.939532	0.997059	-0.0273979	0.402041	0.996455	-0.00365768	0.824305	0.952557	-0.00682028	0.582998	0.880788
P30044	Peroxiredoxin-5, mitochondrial	PRDX5	0.351466	0.00208494	0.028431	0.00961836	0.209921	0.703605	0.00500932	0.557422	0.996455	-0.00507932	0.161299	0.486679	-0.00834376	0.0146917	0.14833		PRDX5
O00429	Dynamin-1-like protein	DNM1L	-0.777267	0.00239273	0.0322099	-0.0379665	0.0326194	0.450663	-0.0426912	0.0116842	0.987239	0.00491898	0.553826	0.813168	0.0085675	0.193008	0.563007		DNM1L
P55010	Eukaryotic translation initiation factor 5	EIF5	0.93893	0.0024449	0.0324956	0.0313837	0.136685	0.610721	-0.00245774	0.906275	0.996455	0.0151788	0.122904	0.425465	-0.00412063	0.617259	0.890277
P25788	Proteasome subunit alpha type-3	PSMA3	-3.38936	0.00259202	0.0340203	0.021785	0.714873	0.956709	-0.124478	0.0943159	0.996455	0.000533916	0.984484	0.993951	0.0146384	0.613055	0.888464
O95167	NADH dehydrogenase [ubiquinone] 1 alpha subcomplex subunit 3	NDUFA3	-1.79284	0.00278812	0.0359019	-0.018589	0.644243	0.940375	-0.0535458	0.220286	0.996455	-0.00227725	0.904399	0.976576	0.00347674	0.83963	0.9773	NDUFA3	NDUFA3
Q9Y4W6	AFG3-like protein 2	AFG3L2	-0.97177	0.00280377	0.0359019	0.00412826	0.858555	0.986305	0.00871011	0.684328	0.996455	-0.00160605	0.882994	0.975845	-0.000545375	0.948002	0.993415		AFG3L2
P62263	Small ribosomal subunit protein uS11	RPS14	-1.30799	0.00285509	0.0361186	0.00468825	0.870817	0.988164	-0.0212452	0.484203	0.996455	-0.0127204	0.349307	0.672977	-0.00665844	0.56963	0.875712		RPS14
P49448	Glutamate dehydrogenase 2, mitochondrial	GLUD2	1.18618	0.00298407	0.0369185	0.05311	0.0229139	0.449728	0.0440313	0.0803228	0.996455	0.0161625	0.133041	0.440672	0.000978934	0.919113	0.991602		GLUD2
P27348	14-3-3 protein theta	YWHAQ	0.712648	0.0029925	0.0369185	0.0202387	0.16114	0.658355	-0.0123542	0.397697	0.996455	-0.00116178	0.862482	0.96701	-0.00393398	0.469182	0.815471		YWHAQ
P61026	Ras-related protein Rab-10	RAB10	-0.723703	0.00302491	0.0369185	-0.000291935	0.986812	0.997059	-0.00141576	0.937347	0.996455	0.0190583	0.0242163	0.165795	0.00506767	0.476578	0.815872		RAB10
P62854	Small ribosomal subunit protein eS26	RPS26	-0.879443	0.00305896	0.0369185	0.0076979	0.714744	0.956709	-0.0342057	0.0988212	0.996455	-0.00614739	0.537139	0.802257	-0.000655847	0.935657	0.993415
B5MDL5	-	MAPK12	1.31475	0.00310996	0.0371075	0.000550816	0.979041	0.997059	-0.00149262	0.953725	0.996455	-0.0145095	0.131841	0.438903	-0.00831919	0.388096	0.770322		MAPK12
Q9NPJ3	Acyl-coenzyme A thioesterase 13	ACOT13	-1.3148	0.00331325	0.0386848	0.00307268	0.924183	0.997059	-0.00469617	0.87487	0.996455	0.00354293	0.816434	0.947244	-0.0118165	0.305033	0.69105		ACOT13
Q02221	Cytochrome c oxidase subunit 6A2, mitochondrial	COX6A2	-1.50803	0.00331584	0.0386848	-0.014456	0.610441	0.937081	0.00234994	0.939397	0.996455	0.0132079	0.312189	0.646545	0.0120535	0.293667	0.685223	COX6A2	COX6A2
Q92629	Delta-sarcoglycan	SGCD	-1.30633	0.00354863	0.0402917	0.0151693	0.528396	0.893395	-0.0216011	0.421208	0.996455	0.0108738	0.326019	0.658137	0.0174296	0.0878747	0.396002
P11166	Solute carrier family 2, facilitated glucose transporter member 1	SLC2A1	1.49668	0.00355993	0.0402917	-0.000241749	0.993261	0.997059	-0.0293242	0.427274	0.996455	-0.0479022	0.000583886	0.0191588	-0.00612137	0.674287	0.916893
P50461	Cysteine and glycine-rich protein 3	CSRP3	0.492195	0.00356869	0.0402917	0.00943002	0.26934	0.756047	0.00474032	0.611109	0.996455	0.0128573	0.0015891	0.041327	0.00886393	0.011635	0.125946
P52564	Dual specificity mitogen-activated protein kinase kinase 6	MAP2K6	-1.12821	0.00368466	0.0411351	-0.0147169	0.57935	0.924331	0.00102297	0.970567	0.996455	-0.0140477	0.260578	0.593508	0.00183144	0.867116	0.980459
A0A7P0TAE9	Calnexin	CANX	0.361228	0.00372175	0.0411351	0.00678724	0.214663	0.709323	0.000499469	0.952663	0.996455	-0.00534647	0.0359864	0.215919	-0.00818739	0.0119125	0.127634		CANX
P21399	Cytoplasmic aconitate hydratase	ACO1	-1.07079	0.0039574	0.043284	-0.00123235	0.955442	0.997059	-0.0208069	0.352451	0.996455	0.00809765	0.430914	0.732135	-0.00131838	0.873865	0.980459		ACO1
A0A0D9SFK2	-	MYO18A	-3.11005	0.00414875	0.0446277	-0.145107	0.0385422	0.457884	-0.175421	0.0169241	0.987239	0.0812093	0.0142338	0.122576	0.0418795	0.14491	0.495622
P20618	Proteasome subunit beta type-1	PSMB1	0.887174	0.00416525	0.0446277	0.0399232	0.0650609	0.53747	0.0281755	0.26298	0.996455	0.00140491	0.889812	0.976576	-0.0049063	0.620574	0.892606
P28289	Tropomodulin-1	TMOD1	0.70142	0.00429468	0.0455496	-0.00610722	0.708875	0.956709	0.00377928	0.810511	0.996455	0.0033987	0.658395	0.856648	0.00238809	0.694639	0.925598
P61201	COP9 signalosome complex subunit 2	COPS2	-1.34007	0.00436219	0.045803	0.0109314	0.739142	0.96759	0.00435399	0.895177	0.996455	0.0139024	0.371085	0.688146	-0.00530838	0.681452	0.920881
A0A0S2Z4G6	-	TPM1	-0.549643	0.00442708	0.0460241	-0.00606074	0.481301	0.884647	-0.00771584	0.381875	0.996455	0.00751933	0.0574159	0.282419	0.0036513	0.250618	0.634093
Q8N3V7	Synaptopodin	SYNPO	0.255596	0.00486953	0.0497548	0.0025304	0.628813	0.940375	0.00729705	0.167403	0.996455	0.00563075	0.022101	0.154805	0.0055636	0.00636147	0.0856352
Q15746	Myosin light chain kinase, smooth muscle	MYLK	1.43943	0.00488071	0.0497548	0.0411579	0.18923	0.674079	0.0392122	0.225918	0.996455	-0.0205857	0.156683	0.482312	-0.00947376	0.441308	0.796721
Q9Y394	Dehydrogenase/reductase SDR family member 7	DHRS7	0.965471	0.00500494	0.0505306	0.00224392	0.919529	0.997059	-0.0169627	0.47809	0.996455	-0.0127768	0.225295	0.560012	-0.0230429	0.0160394	0.155939		DHRS7
A0A0C4DFV9		SET	1.00535	0.00530243	0.0530243	0.0275634	0.253422	0.756047	-0.0130127	0.510939	0.996455	-0.00588078	0.605228	0.832883	-0.00289939	0.687831	0.92139
Q08257	Quinone oxidoreductase	CRYZ	-1.31765	0.00546117	0.0536065	-0.00291059	0.908273	0.996082	0.0090759	0.726612	0.996455	0.00473077	0.682911	0.875527	0.00128067	0.893572	0.9839		CRYZ
H3BMH2		RAB11A	1.22877	0.00546276	0.0536065	0.0315032	0.250612	0.756047	0.0433825	0.126618	0.996455	-0.0014992	0.905736	0.976576	-0.0163867	0.132534	0.476577
P32119	Peroxiredoxin-2	PRDX2	0.406605	0.00563291	0.0547333	0.00827853	0.242642	0.751277	-0.0121106	0.257245	0.996455	-0.014366	3.7003e-05	0.00410701	-0.0050947	0.227527	0.606979		PRDX2
P0DP25	Calmodulin-3	CALM3	0.267293	0.00568184	0.0547333	0.00427027	0.369726	0.817584	-0.0031965	0.592668	0.996455	-0.00496341	0.0247234	0.165795	-0.00409007	0.0762409	0.363877
A0A4W8ZXM2		IGHV3-72	-1.10083	0.00596219	0.0569118	0.0451676	0.0391419	0.457884	-0.0107317	0.617239	0.996455	-0.000622035	0.949524	0.988968	0.0060186	0.445802	0.797431
A0A0A0MSS8		AKR1C3	0.878355	0.00611357	0.0578311	0.00561552	0.755442	0.96759	-0.0179178	0.335007	0.996455	-0.0116702	0.162506	0.488606	-0.0135583	0.0530573	0.307879
P09211	Glutathione S-transferase P	GSTP1	0.268589	0.00664619	0.0614643	-0.000928255	0.778882	0.96759	-0.00479129	0.269996	0.996455	0.00133157	0.371194	0.688146	-0.00229686	0.141981	0.494651		GSTP1
O95817	BAG family molecular chaperone regulator 3	BAG3	0.236956	0.0066669	0.0614643	-0.00325633	0.582575	0.924331	0.00420772	0.47561	0.996455	-0.000473012	0.865769	0.967263	-0.00157636	0.484324	0.824215
J3KNQ3	26S proteasome non-ATPase regulatory subunit 13	PSMD13	-0.955916	0.00667327	0.0614643	-0.0166718	0.490638	0.885875	-0.00805161	0.724979	0.996455	0.00943953	0.409205	0.718504	0.0106161	0.240913	0.619998
Q5JP53	-	TUBB	0.379607	0.0068037	0.0621207	0.00709905	0.300033	0.775095	0.000560092	0.91675	0.996455	0.000954885	0.758793	0.91928	-0.00138256	0.464807	0.81388		TUBB
P02649	Apolipoprotein E	APOE	1.08319	0.00703306	0.0636614	0.0468565	0.071975	0.53747	-0.0317106	0.215512	0.996455	-0.0337745	0.006206	0.0811915	-0.0196375	0.048475	0.292524
O00483	Cytochrome c oxidase subunit NDUFA4	NDUFA4	-1.8258	0.00742447	0.0666299	-0.000569021	0.990784	0.997059	0.0120882	0.792233	0.996455	0.0186431	0.424236	0.728	0.0383335	0.034193	0.245909	NDUFA4	NDUFA4
Q9NQC3	Reticulon-4	RTN4	-1.85568	0.0075557	0.0668828	-0.000383948	0.989175	0.997059	-0.00206263	0.956053	0.996455	0.0154603	0.230468	0.564118	-0.0110732	0.421562	0.787617
P07305	Histone H1.0	H1-0	-1.17175	0.0076241	0.0668828	0.0201439	0.512936	0.892465	0.0109077	0.738688	0.996455	0.0502349	0.000786195	0.0242796	0.041998	0.00152657	0.0333936
P13716	Delta-aminolevulinic acid dehydratase	ALAD	1.17911	0.00767501	0.0668828	0.0308019	0.264286	0.756047	-0.0183308	0.550568	0.996455	-0.0398396	0.0027372	0.0563541	-0.011978	0.323904	0.705791
P04632	Calpain small subunit 1	CAPNS1	0.486072	0.00770745	0.0668828	0.00823711	0.375366	0.819885	-0.000568194	0.956647	0.996455	-0.00423645	0.319221	0.655353	-0.0025328	0.530107	0.857646
P62258	14-3-3 protein epsilon	YWHAE	0.138841	0.00783066	0.0670594	-0.000712096	0.789214	0.96759	-0.00220229	0.419733	0.996455	0.00130067	0.285509	0.621218	0.00040072	0.689726	0.92139		YWHAE
P16989	Y-box-binding protein 3	YBX3	-0.326796	0.00790538	0.0670594	-0.00264138	0.660914	0.942811	0.00232484	0.774185	0.996455	0.00815274	0.00399499	0.0627079	0.00539302	0.0940937	0.409952
P02794	Ferritin heavy chain	FTH1	0.726571	0.00798435	0.0670594	0.0337818	0.000565133	0.148347	0.013017	0.218432	0.996455	0.027082	2.85976e-08	3.00275e-05	0.0145138	0.000250636	0.00971476		FTH1
Q9BT78	COP9 signalosome complex subunit 4	COPS4	0.874177	0.00802551	0.0670594	0.0019953	0.918623	0.997059	0.00208386	0.923228	0.996455	0.00559459	0.537251	0.802257	-0.010987	0.182098	0.554136
P16157	Ankyrin-1	ANK1	1.52438	0.00804712	0.0670594	0.0632825	0.0152295	0.449728	0.00399449	0.921382	0.996455	-0.0397453	0.00104634	0.0313901	-0.00588603	0.712673	0.93092
P08238	Heat shock protein HSP 90-beta	HSP90AB1	0.24148	0.00886233	0.0732712	-0.00613252	0.183611	0.674079	-0.00393712	0.456089	0.996455	-0.00190537	0.361376	0.683684	-0.00490023	0.0155021	0.153558		HSP90AB1
Q8WUM4	Programmed cell death 6-interacting protein	PDCD6IP	1.13991	0.00900318	0.0738542	0.0406593	0.150441	0.639527	0.00935625	0.72636	0.996455	-0.00871642	0.507429	0.780802	0.00171441	0.864708	0.980459
H0YLF3	Beta-2-microglobulin	B2M	-0.625646	0.00928121	0.0755447	0.00527766	0.739991	0.96759	0.0192825	0.197794	0.996455	0.00267396	0.719964	0.897817	0.00101306	0.856717	0.980459
Q9UNZ2	NSFL1 cofactor p47	NSFL1C	0.293625	0.00960111	0.0775474	0.00723292	0.117938	0.606136	0.000843511	0.872646	0.996455	0.000808956	0.694779	0.883193	-9.60721e-06	0.995953	0.998923
P02656	Apolipoprotein C-III	APOC3	1.4569	0.00985728	0.0786941	0.0303012	0.407977	0.848269	-0.00678615	0.853142	0.996455	-0.0530113	0.0027044	0.0563541	-0.0289603	0.0475684	0.290389
P11277	Spectrin beta chain, erythrocytic	SPTB	0.561615	0.00989298	0.0786941	0.0106598	0.260465	0.756047	-0.013196	0.379075	0.996455	-0.00901591	0.0383823	0.225429	0.00363854	0.538561	0.864073
P50991	T-complex protein 1 subunit delta	CCT4	0.808899	0.0100649	0.07946	0.0354215	0.089513	0.58656	-0.0135278	0.53164	0.996455	-0.0190007	0.0553035	0.275207	-0.0160714	0.0618313	0.336388
H7C2Z5		NEB	-1.02891	0.0104894	0.082183	-0.0396069	0.170773	0.674079	-0.0369773	0.240565	0.996455	0.00381483	0.0436143	0.239765	0.00427601	0.0185646	0.172503
A0A5F9ZH43		XIRP2	1.7441	0.0105664	0.082183	0.0990323	0.0241011	0.449728	0.0405555	0.359757	0.996455	0.0162666	0.424569	0.728	0.00456609	0.783568	0.959113
K7EJR3	26S proteasome non-ATPase regulatory subunit 8	PSMD8	0.52392	0.010673	0.0824018	0.0103068	0.502959	0.889862	-0.0320872	0.0212826	0.996455	-0.00214137	0.768212	0.924476	-0.000242155	0.964403	0.996643
P00915	Carbonic anhydrase 1	CA1	1.16118	0.0107705	0.0825479	0.025371	0.214036	0.709323	-0.0230147	0.435715	0.996455	-0.0257096	0.00692621	0.0846633	0.00219805	0.850211	0.980459		CA1
P62937	Peptidyl-prolyl cis-trans isomerase A	PPIA	0.331847	0.011269	0.0857422	0.016917	0.00950704	0.369718	-0.00256132	0.692647	0.996455	0.00103477	0.719861	0.897817	0.00390786	0.0990389	0.417634
P42126	Enoyl-CoA delta isomerase 1, mitochondrial	ECI1	0.435995	0.011368	0.0858734	-0.00697074	0.234514	0.743926	0.00270967	0.684212	0.996455	0.00597433	0.0260352	0.173019	0.00279168	0.237014	0.612966		ECI1
P00491	Purine nucleoside phosphorylase	PNP	1.15794	0.0114776	0.086082	0.0255222	0.376366	0.819885	-0.0260314	0.434244	0.996455	-0.0364897	0.00830521	0.0899018	-0.00290981	0.824522	0.974941		PNP
P01009	Alpha-1-antitrypsin	SERPINA1	0.632485	0.0118238	0.0880499	0.0324361	0.00267974	0.200981	-0.00891299	0.555095	0.996455	-0.0105064	0.0279651	0.181255	-0.00202092	0.728892	0.946028
P19105	Myosin regulatory light chain 12A	MYL12A	1.02469	0.0120961	0.0894427	0.0521036	0.0653776	0.53747	0.00318516	0.911277	0.996455	-0.00459806	0.728649	0.903284	0.00104708	0.925578	0.991602
A0A7I2V428	Nucleolin	NCL	0.267439	0.0126284	0.0927262	0.00978224	0.176627	0.674079	0.00790302	0.332787	0.996455	0.0119728	0.000698169	0.0222145	0.00696476	0.0322001	0.235554
Q16082	Heat shock protein beta-2	HSPB2	0.324898	0.0127699	0.0931139	0.0133721	0.0236819	0.449728	0.00198489	0.690038	0.996455	-0.00131061	0.617139	0.833971	-0.00026612	0.87935	0.980808
P23297	Protein S100-A1	S100A1	0.670557	0.0132682	0.0957244	0.00354833	0.533484	0.893395	-0.00382099	0.614962	0.996455	-0.000912901	0.71916	0.897817	-0.00804263	0.00341026	0.0575835
P68871	Hemoglobin subunit beta	HBB	0.644306	0.0133103	0.0957244	0.0149237	0.232417	0.741369	-0.019135	0.267785	0.996455	-0.0147008	0.0114828	0.106699	-0.000470652	0.94478	0.993415
Q9NR31	GTP-binding protein SAR1a	SAR1A	1.00829	0.0135773	0.0969807	0.0175695	0.494975	0.885875	0.0127098	0.605289	0.996455	-0.00644164	0.590213	0.826609	-0.00474744	0.604291	0.887414		SAR1A
A0A7I2V5M7		G3BP1	-0.520621	0.013865	0.0972781	-0.0207377	0.168029	0.674079	0.0135461	0.349329	0.996455	-0.00624305	0.378547	0.69126	0.00337013	0.543786	0.865115
O95169	NADH dehydrogenase [ubiquinone] 1 beta subcomplex subunit 8, mitochondrial	NDUFB8	-0.391468	0.0138957	0.0972781	-0.0145032	0.0867861	0.58656	0.00553552	0.60563	0.996455	0.00510839	0.185234	0.51138	0.000403153	0.922762	0.991602	NDUFB8	NDUFB8
Q13643	Four and a half LIM domains protein 3	FHL3	-1.7198	0.0138969	0.0972781	-0.00438073	0.909655	0.996082	-0.00953317	0.79501	0.996455	0.0191197	0.284297	0.620689	0.0250763	0.0656284	0.341022
P02042	Hemoglobin subunit delta	HBD	1.07487	0.0140118	0.097433	0.0231022	0.268262	0.756047	-0.031433	0.271167	0.996455	-0.0255622	0.00870797	0.0915638	0.00031194	0.977863	0.996643
E7ETZ4	eIF5-mimic protein 1	BZW2	0.913098	0.014497	0.100144	0.0181044	0.4771	0.884647	-0.0240938	0.374427	0.996455	0.0130965	0.277595	0.613632	0.00893859	0.403767	0.773304
P00414	Cytochrome c oxidase subunit 3	MT-CO3	-0.830699	0.0149325	0.102276	-0.0119242	0.526921	0.893395	-0.00887553	0.67784	0.996455	-0.00252623	0.770916	0.924476	0.00167963	0.834046	0.976959	MT-CO3	MT-CO3
E9PJD9	Large ribosomal subunit protein uL15	RPL27A	-1.06702	0.0150005	0.102276	-0.0394329	0.202035	0.694807	-0.0154385	0.610863	0.996455	0.000628401	0.965193	0.992607	-0.000365533	0.975638	0.996643
P01042	Kininogen-1	KNG1	1.24906	0.0151163	0.102401	0.0108914	0.682031	0.949778	-0.0641172	0.0436893	0.996455	-0.0146049	0.231606	0.564118	-0.00934837	0.452103	0.803228
P68366	Tubulin alpha-4A chain	TUBA4A	0.212622	0.0153577	0.103369	0.000934503	0.796329	0.96759	-0.0035455	0.286924	0.996455	-0.000817131	0.617984	0.833971	-0.00236368	0.0458967	0.28348
P62826	GTP-binding nuclear protein Ran	RAN	-1.4844	0.0160281	0.107194	0.0179372	0.579544	0.924331	-0.0155234	0.704244	0.996455	-0.000447292	0.975975	0.993951	-0.0258065	0.105746	0.432036
P55072	Transitional endoplasmic reticulum ATPase	VCP	0.189371	0.0164476	0.109304	0.000180773	0.957639	0.997059	-0.00182627	0.643265	0.996455	-0.0026429	0.0899026	0.35223	-0.0022253	0.121162	0.459278		VCP
Q5T8U5	Surfeit locus protein 4	SURF4	0.494568	0.0171081	0.112978	0.0158556	0.266373	0.756047	0.00393192	0.801748	0.996455	-0.00752574	0.264371	0.596968	-0.00182093	0.767529	0.955591
P04843	Dolichyl-diphosphooligosaccharide--protein glycosyltransferase subunit 1	RPN1	0.34253	0.0178918	0.117415	-0.00371157	0.594251	0.928922	-0.0121041	0.24018	0.996455	0.00537125	0.094656	0.364393	0.00295775	0.466238	0.81388		RPN1
P03905	NADH-ubiquinone oxidoreductase chain 4	MT-ND4	-0.864054	0.0181714	0.118509	-0.0201542	0.395263	0.836901	-0.0114565	0.632099	0.996455	-0.000257638	0.98143	0.993951	0.00116665	0.898026	0.985897	MT-ND4	MT-ND4
Q5W0J6		ECHDC3	0.773817	0.0189871	0.123064	0.0490744	0.0295574	0.449728	0.0316468	0.14629	0.996455	0.018455	0.0820541	0.333941	0.00367803	0.659337	0.910215		ECHDC3
Q5SWX3		CAMK2G	-0.592789	0.0193296	0.123185	-0.0129731	0.499988	0.889399	0.00274809	0.836446	0.996455	-0.0101212	0.266493	0.600468	-0.00153638	0.753972	0.954949
P00395	Cytochrome c oxidase subunit 1	MT-CO1	-1.33948	0.019417	0.123185	-0.00973113	0.801531	0.96759	0.0209703	0.597117	0.996455	0.0199507	0.272599	0.607706	0.0282188	0.0737375	0.355349	MT-CO1	MT-CO1
P00918	Carbonic anhydrase 2	CA2	0.478431	0.019469	0.123185	0.00730036	0.372983	0.819885	-0.0109338	0.415496	0.996455	-0.0125355	0.00123693	0.035102	-0.00237867	0.65153	0.910215		CA2
P20774	Mimecan	OGN	-1.40994	0.019475	0.123185	0.0400187	0.243986	0.751277	0.0340857	0.337509	0.996455	0.0378994	0.0192982	0.145543	0.0238324	0.0813109	0.379451
P49721	Proteasome subunit beta type-2	PSMB2	-1.01731	0.0196487	0.12354	-0.0122876	0.686795	0.952307	0.0067491	0.823346	0.996455	-0.0226531	0.117901	0.418051	-0.00255403	0.826496	0.976176
I3L4D6		SRL	0.555524	0.0198318	0.123949	-0.0103984	0.48465	0.885875	-0.039595	0.0078015	0.987239	0.00397735	0.0306847	0.195266	0.0108878	0.0594457	0.332077
Q8IYD1	Eukaryotic peptide chain release factor GTP-binding subunit ERF3B	GSPT2	0.797574	0.0201269	0.124578	0.0152302	0.34338	0.802507	-0.0132564	0.548905	0.996455	-0.00190903	0.792888	0.931409	-0.0121292	0.160556	0.528477
O14737	Programmed cell death protein 5	PDCD5	-0.907614	0.0201698	0.124578	0.0252429	0.298266	0.775095	-0.0111089	0.676336	0.996455	-0.00683365	0.543849	0.805418	-0.0143493	0.166494	0.532985
Q9UKX3	Myosin-13	MYH13	-2.83496	0.0203181	0.12476	0.102773	0.209323	0.703605	0.11319	0.132051	0.996455	-0.0159554	0.673287	0.864244	-0.00189433	0.947498	0.993415
P50990	T-complex protein 1 subunit theta	CCT8	0.459258	0.0204618	0.124912	0.00616038	0.649239	0.940375	0.0125986	0.233769	0.996455	-0.0190655	0.00359661	0.0626313	0.00179523	0.663086	0.910215
J3KNE3	Platelet-activating factor acetylhydrolase IB subunit alpha2	PAFAH1B2	-0.691345	0.0207679	0.126048	-0.0110709	0.609529	0.937081	0.00916645	0.610925	0.996455	-0.00205865	0.840656	0.958403	0.0119715	0.0783557	0.368939
A0A0A0MTC7		LAMA4	0.812785	0.0211168	0.127429	-0.00863668	0.701378	0.956709	-0.0073588	0.771882	0.996455	0.00812934	0.445579	0.740282	-0.00034276	0.971729	0.996643
P30048	Thioredoxin-dependent peroxide reductase, mitochondrial	PRDX3	0.232208	0.0213121	0.127675	-0.00271959	0.524238	0.893395	0.00452992	0.439662	0.996455	0.00266792	0.170103	0.492931	0.000995938	0.651537	0.910215		PRDX3
E7EX73		EIF4G1	0.317476	0.0215993	0.127675	-0.00687338	0.179634	0.674079	-0.00622465	0.477584	0.996455	-0.000558708	0.807328	0.938754	-0.00725729	0.0322741	0.235554
P04114	Apolipoprotein B-100	APOB	1.50505	0.0216329	0.127675	0.0869914	0.00449648	0.24849	-0.033154	0.439001	0.996455	-0.0538477	0.000171965	0.0095033	-0.033531	0.0485023	0.292524
P02647	Apolipoprotein A-I	APOA1	0.744314	0.021644	0.127675	0.0328691	0.0202742	0.449728	-0.023683	0.234487	0.996455	-0.0166295	0.0097678	0.0949647	-0.0019499	0.803504	0.971128
P16930	Fumarylacetoacetase	FAH	-0.624277	0.0218062	0.127913	-0.00579522	0.755095	0.96759	-0.000617795	0.970856	0.996455	-0.000898525	0.918481	0.982563	-0.00119907	0.85156	0.980459
P14550	Aldo-keto reductase family 1 member A1	AKR1A1	0.695369	0.0223648	0.130462	0.0120378	0.487571	0.885875	-0.0251958	0.139525	0.996455	-0.00381613	0.630962	0.839683	-0.0131795	0.0396167	0.26162
P61758	Prefoldin subunit 3	VBP1	0.695736	0.0225188	0.13059	0.0282568	0.0997697	0.597392	-0.00751333	0.719398	0.996455	0.00160653	0.837128	0.958403	0.00173965	0.82936	0.976725
P19823	Inter-alpha-trypsin inhibitor heavy chain H2	ITIH2	1.30766	0.0226356	0.13059	0.0692828	0.0305602	0.449728	-0.0518967	0.157347	0.996455	-0.0181242	0.210254	0.549172	-0.0028289	0.844424	0.97852
Q9NX14	NADH dehydrogenase [ubiquinone] 1 beta subcomplex subunit 11, mitochondrial	NDUFB11	-1.29023	0.022907	0.131434	-0.00332015	0.930899	0.997059	-0.0696486	0.07586	0.996455	0.0191183	0.29036	0.626033	0.00682404	0.657078	0.910215	NDUFB11	NDUFB11
O75390	Citrate synthase, mitochondrial	CS	0.279403	0.0231801	0.132278	0.00019307	0.969242	0.997059	0.00555329	0.316261	0.996455	0.00115411	0.611079	0.833292	0.00216035	0.274692	0.658507		CS
P01023	Alpha-2-macroglobulin	A2M	1.07148	0.0234675	0.133108	0.0467931	0.0169744	0.449728	-0.0180676	0.532344	0.996455	-0.0121905	0.159849	0.48564	0.00513829	0.647567	0.910215
Q702N8	Xin actin-binding repeat-containing protein 1	XIRP1	0.380266	0.0235791	0.133108	0.002135	0.764042	0.96759	-0.000540346	0.955389	0.996455	0.00643194	0.0503026	0.263695	0.00136986	0.702598	0.9303
P31939	Bifunctional purine biosynthesis protein ATIC	ATIC	0.470559	0.0238864	0.134065	0.011831	0.250904	0.756047	-0.00116446	0.911168	0.996455	-0.00228018	0.628501	0.837469	-0.000359906	0.924615	0.991602		ATIC
A0A286YFB1	Troponin T, fast skeletal muscle	TNNT3	-0.675445	0.0240824	0.134065	-0.0416862	0.0514024	0.486239	-0.0703961	0.00112264	0.392923	0.00534171	0.58989	0.826609	0.00611369	0.441611	0.796721
P13807	Glycogen [starch] synthase, muscle	GYS1	0.264701	0.0242546	0.134065	-0.00345399	0.340384	0.802507	-0.00045126	0.938962	0.996455	0.00256687	0.116074	0.41455	-0.000934683	0.664023	0.910215
E5RG95	Enolase 3	ENO3	-0.489942	0.0242593	0.134065	-0.0246682	0.070688	0.53747	-0.0320278	0.0220879	0.996455	-0.0079283	0.000446197	0.0156169	-0.00944886	1.14335e-05	0.00150065			ENO3
P68371	Tubulin beta-4B chain	TUBB4B	0.187474	0.0250922	0.137705	0.00541093	0.169118	0.674079	-0.00320325	0.417022	0.996455	-0.00183843	0.301973	0.642926	-0.00475924	0.00137336	0.0313484
P50502	Hsc70-interacting protein	ST13	0.236028	0.0251803	0.137705	0.00115608	0.783699	0.96759	-0.00122283	0.821799	0.996455	-0.0017957	0.346324	0.672977	-0.000464531	0.813189	0.972159
P11182	Lipoamide acyltransferase component of branched-chain alpha-keto acid dehydrogenase complex, mitochondrial	DBT	0.981564	0.025398	0.138176	0.0160328	0.586856	0.925224	0.0354048	0.266418	0.996455	0.0142196	0.308795	0.646545	-0.00214556	0.86293	0.980459		DBT
R4GN36		PPFIA3	-1.83611	0.025743	0.138704	0.0413665	0.42508	0.858335	0.125933	0.0216654	0.996455	-2.97703e-05	0.999015	0.999015	0.0190651	0.373317	0.762612
Q96IX5	ATP synthase membrane subunit K, mitochondrial	ATP5MK	-1.79187	0.0257592	0.138704	-0.0128617	0.808168	0.96759	-0.0395598	0.433615	0.996455	0.00349875	0.888896	0.976576	-0.00335194	0.860039	0.980459
D6R938	Calcium/calmodulin-dependent protein kinase type II subunit delta	CAMK2D	0.236031	0.026326	0.141032	0.00112774	0.83516	0.97683	-0.00358045	0.575714	0.996455	-0.00132455	0.593457	0.82753	-0.00513101	0.0360173	0.250451
Q15435	Protein phosphatase 1 regulatory subunit 7	PPP1R7	0.671612	0.0268341	0.143024	0.0387097	0.0500886	0.486239	0.0107077	0.557438	0.996455	0.000700693	0.938758	0.987484	-0.00211405	0.751263	0.954949
Q9UHQ9	NADH-cytochrome b5 reductase 1	CYB5R1	0.265767	0.0275351	0.145964	-0.00727212	0.145051	0.626765	-0.00829958	0.199607	0.996455	-0.00297325	0.186577	0.51138	-0.00785205	0.00144876	0.0323659		CYB5R1
O75891	Cytosolic 10-formyltetrahydrofolate dehydrogenase	ALDH1L1	-0.725642	0.0276708	0.145964	0.0119489	0.506797	0.889862	-0.00536313	0.78969	0.996455	-4.43864e-05	0.995687	0.996637	0.0148913	0.0596684	0.332077		ALDH1L1
G3V1A4		CFL1	0.259102	0.0278027	0.145964	0.0070416	0.268951	0.756047	0.000585756	0.9252	0.996455	0.000510946	0.860448	0.96701	0.00185142	0.423824	0.788358
P22314	Ubiquitin-like modifier-activating enzyme 1	UBA1	0.224432	0.0283553	0.147658	6.49364e-05	0.986519	0.997059	-0.00260425	0.534154	0.996455	-0.00364203	0.0389562	0.225429	-0.00443215	0.0040742	0.0621504		UBA1
P36957	Dihydrolipoyllysine-residue succinyltransferase component of 2-oxoglutarate dehydrogenase complex, mitochondrial	DLST	0.275342	0.0286476	0.147658	-0.00546574	0.34546	0.802507	0.000227163	0.971446	0.996455	0.00273128	0.299596	0.639383	-0.00153387	0.504928	0.835661		DLST
Q15365	Poly(rC)-binding protein 1	PCBP1	0.204062	0.0286652	0.147658	0.00152359	0.766573	0.96759	-0.00309181	0.585243	0.996455	-0.000798302	0.734468	0.907284	-0.000271351	0.900361	0.985897
A0A7I2V2D2		SERPING1	0.939484	0.0287058	0.147658	0.0287163	0.276128	0.756047	-0.0296571	0.292656	0.996455	-0.0264499	0.0318916	0.199846	-0.0184742	0.0982128	0.417634
Q9NTK5	Obg-like ATPase 1	OLA1	0.212096	0.0288285	0.147658	0.00309875	0.493377	0.885875	-0.00130122	0.785396	0.996455	-0.00386526	0.062944	0.29505	-0.0053328	0.00307954	0.0541728
P08133	Annexin A6	ANXA6	0.234586	0.0295795	0.150136	-0.000300794	0.927561	0.997059	-0.00160276	0.687234	0.996455	-0.00116256	0.434149	0.733894	-0.00185363	0.188447	0.560112		ANXA6
Q08043	Alpha-actinin-3	ACTN3	-1.39119	0.0295982	0.150136	-0.00237408	0.825877	0.972717	0.00143633	0.916243	0.996455	-0.0112348	0.0226933	0.157801	-0.00540731	0.252475	0.635727		ACTN3
P14649	Myosin light chain 6B	MYL6B	0.724836	0.0302681	0.152796	0.0247974	0.104741	0.597392	0.0146455	0.388009	0.996455	0.00810053	0.239989	0.572107	-0.00272886	0.655147	0.910215
P00441	Superoxide dismutase [Cu-Zn]	SOD1	0.167224	0.0304356	0.152844	0.0031842	0.465828	0.878115	-0.00688337	0.176534	0.996455	-0.0038338	0.0601576	0.28975	-0.00621115	0.00172912	0.0350433		SOD1
D6RD69	GTP-binding protein SAR1b	SAR1B	-0.852936	0.0305689	0.152844	-0.00698677	0.768503	0.96759	-0.00648042	0.778559	0.996455	-0.0055973	0.613041	0.833292	-0.00674288	0.434438	0.789205		SAR1B
Q14315	Filamin-C	FLNC	0.174132	0.0307424	0.152984	-0.00157423	0.730241	0.962826	0.00493521	0.303153	0.996455	0.00381561	0.0745485	0.321795	0.00291686	0.106966	0.433645
Q05682	Caldesmon	CALD1	-0.836055	0.0320418	0.158698	-0.0207042	0.447587	0.865357	0.00926678	0.757643	0.996455	0.00330222	0.797481	0.933507	-0.00822673	0.488639	0.826577
P11532	Dystrophin	DMD	0.159006	0.0322778	0.159116	0.00299732	0.315927	0.787942	0.00641807	0.064301	0.996455	0.00795954	2.08907e-07	0.000109676	0.0056759	2.0074e-05	0.00197808		DMD
P69905	Hemoglobin subunit alpha	HBA1	0.637816	0.0327242	0.160563	0.0221976	0.112484	0.597392	-0.0191844	0.339785	0.996455	-0.0167844	0.00952488	0.0936166	0.000983761	0.901091	0.985897
P07451	Carbonic anhydrase 3	CA3	0.267766	0.0329879	0.16071	0.00478499	0.23697	0.74791	-0.00328144	0.492065	0.996455	-0.000320702	0.859073	0.96701	-0.00388709	0.0237065	0.199466		CA3
P07900	Heat shock protein HSP 90-alpha	HSP90AA1	0.164921	0.0330603	0.16071	-0.00496077	0.169558	0.674079	-0.00301854	0.418677	0.996455	-0.00354199	0.0324226	0.200257	-0.00419248	0.00309559	0.0541728		HSP90AA1
K7EJE8	Lon protease homolog, mitochondrial	LONP1	-0.593615	0.0336996	0.163062	-0.0254596	0.190755	0.674079	0.0159056	0.402942	0.996455	0.023858	0.0105151	0.0994676	0.0147793	0.0443521	0.2772		LONP1
Q9H6F2	Trimeric intracellular cation channel type A	TMEM38A	-1.03588	0.0339529	0.163378	0.104254	0.00212354	0.200981	0.116145	0.000116377	0.0610979	-0.00253944	0.869616	0.967263	0.00388138	0.710819	0.93092
P63104	14-3-3 protein zeta/delta	YWHAZ	0.273199	0.034076	0.163378	0.0136306	0.0586223	0.512776	0.00509147	0.470392	0.996455	-0.000818479	0.801794	0.936841	3.43989e-05	0.989325	0.998042		YWHAZ
Q9Y6C9	Mitochondrial carrier homolog 2	MTCH2	0.412974	0.0354889	0.169301	-0.0150167	0.326154	0.79798	0.00292337	0.766109	0.996455	-0.00770242	0.284335	0.620689	-0.00575453	0.140114	0.494607		MTCH2
Q8WW22	DnaJ homolog subfamily A member 4	DNAJA4	0.553315	0.0357774	0.169301	0.00648678	0.677796	0.949341	0.00302218	0.85624	0.996455	-0.0169959	0.020735	0.15116	-0.0101746	0.114858	0.44667
P31948	Stress-induced-phosphoprotein 1	STIP1	0.209009	0.0359607	0.169301	-0.0080777	0.0634162	0.53747	-0.00375591	0.375716	0.996455	-0.00534401	0.00785634	0.0899018	-0.00408145	0.00814033	0.100557
P00966	Argininosuccinate synthase	ASS1	0.753281	0.0359903	0.169301	0.0363389	0.112741	0.597392	-0.0253397	0.236532	0.996455	0.00713201	0.497018	0.775918	-0.00366847	0.653058	0.910215		ASS1
O75083	WD repeat-containing protein 1	WDR1	0.183701	0.0361175	0.169301	0.000100644	0.982582	0.997059	0.000856181	0.844261	0.996455	0.000147256	0.944188	0.988432	-0.000457918	0.771811	0.955591
Q12931	Heat shock protein 75 kDa, mitochondrial	TRAP1	-0.699501	0.0367295	0.171404	0.000912774	0.968246	0.997059	-0.00410086	0.863008	0.996455	0.00775202	0.469012	0.759972	0.00552515	0.556256	0.872633		TRAP1
P61981	14-3-3 protein gamma	YWHAG	0.135589	0.0369223	0.171541	-0.00084809	0.775162	0.96759	-0.00102371	0.791853	0.996455	0.00379479	0.00644966	0.0825871	0.000978605	0.499664	0.830138		YWHAG
Q86TC9	Myopalladin	MYPN	-1.02125	0.0371168	0.171685	-0.000672738	0.974153	0.997059	-0.0180171	0.552203	0.996455	0.00181311	0.847066	0.960551	0.0150414	0.194502	0.564164
Q9UJZ1	Stomatin-like protein 2, mitochondrial	STOML2	0.389494	0.0376351	0.17264	0.0305011	0.0173905	0.449728	0.00170314	0.895112	0.996455	-0.00156107	0.793915	0.931409	0.00159511	0.746139	0.954949		STOML2
Q02878	Large ribosomal subunit protein eL6	RPL6	-0.593547	0.0378082	0.17264	-0.0184676	0.348993	0.805368	-0.000542792	0.974231	0.996455	-0.0128276	0.168448	0.491383	-0.00842715	0.205809	0.576159		RPL6
A0A7P0T9C4		DYNC1H1	-0.477794	0.0378164	0.17264	-0.0105288	0.431487	0.859859	-0.018185	0.15163	0.996455	-0.0125578	0.0455708	0.246646	-0.0039466	0.402417	0.773304
P01008	Antithrombin-III	SERPINC1	0.467361	0.0383666	0.173097	0.0129765	0.300841	0.775095	-0.0151681	0.333957	0.996455	-0.00271232	0.634769	0.84368	0.00693124	0.261803	0.64529
Q0ZGT2	Nexilin	NEXN	-0.707323	0.0384077	0.173097	0.0117465	0.623729	0.940375	-0.00391656	0.851637	0.996455	0.010776	0.341392	0.670022	-0.00203159	0.802461	0.971128
O43396	Thioredoxin-like protein 1	TXNL1	-0.811436	0.038411	0.173097	-0.0382281	0.13173	0.606622	-0.0191356	0.370574	0.996455	0.0036494	0.757834	0.91928	-0.00215333	0.781181	0.959113
P69891	Hemoglobin subunit gamma-1	HBG1	1.30976	0.038595	0.173183	0.0549211	0.0215831	0.449728	0.00341206	0.923511	0.996455	-0.0220416	0.0401257	0.228978	-0.00491962	0.709458	0.93092
P13861	cAMP-dependent protein kinase type II-alpha regulatory subunit	PRKAR2A	0.191266	0.0389905	0.17421	-0.00474898	0.275006	0.756047	-0.00393888	0.398515	0.996455	0.00010418	0.957796	0.99009	-0.00138363	0.40742	0.773304
Q5VVC8	Large ribosomal subunit protein uL5	RPL11	-0.690404	0.0392886	0.17421	-0.0528235	0.0400722	0.457884	-0.00959036	0.691417	0.996455	0.00741852	0.537894	0.802257	0.000903909	0.92447	0.991602
P02768	Albumin	ALB	0.394605	0.039501	0.17421	0.0194232	0.0359949	0.457884	-0.0131817	0.285437	0.996455	-0.0112416	0.00822706	0.0899018	-0.00259825	0.592981	0.88439
Q86VP6	Cullin-associated NEDD8-dissociated protein 1	CAND1	0.460672	0.0395218	0.17421	-0.0130719	0.390196	0.831717	-0.0262551	0.112594	0.996455	-0.00355868	0.618554	0.833971	0.00362427	0.576858	0.877827
X6RM59	5'-nucleotidase	NT5C3A	0.317642	0.0396536	0.17421	0.000500182	0.935826	0.997059	-0.000765409	0.907765	0.996455	-0.00285966	0.310975	0.646545	-0.00207304	0.379087	0.764066
Q14011	Cold-inducible RNA-binding protein	CIRBP	0.665687	0.0407459	0.178263	0.0330355	0.0893308	0.58656	-0.00751781	0.741581	0.996455	0.0138999	0.125762	0.430129	0.0165307	0.0685005	0.348816
P49755	Transmembrane emp24 domain-containing protein 10	TMED10	0.673277	0.0410811	0.178984	-0.00296565	0.885457	0.990503	-0.020022	0.374908	0.996455	-0.00807012	0.405573	0.717081	-0.0121084	0.175112	0.544216		TMED10
P27338	Amine oxidase [flavin-containing] B	MAOB	0.270223	0.0413927	0.179596	-0.00136365	0.798862	0.96759	0.00728302	0.219261	0.996455	0.0067552	0.00693433	0.0846633	0.00391368	0.0705782	0.348816		MAOB
P49189	4-trimethylaminobutyraldehyde dehydrogenase	ALDH9A1	0.383831	0.0425053	0.183608	-0.000304316	0.977657	0.997059	-0.00472313	0.484168	0.996455	-0.00411016	0.410985	0.71962	-0.00126935	0.594807	0.88439		ALDH9A1
P01011	Alpha-1-antichymotrypsin	SERPINA3	0.927494	0.0426669	0.183608	0.0369722	0.0986205	0.597106	-0.00211521	0.940465	0.996455	-0.0275434	0.00798956	0.0899018	-0.00759383	0.496075	0.828107
P11142	Heat shock cognate 71 kDa protein	HSPA8	0.111354	0.0428873	0.183803	-0.00524571	0.0317461	0.450663	-0.0048355	0.0931418	0.996455	-0.0040004	0.000490614	0.0166176	-0.00544976	2.3103e-06	0.000485164		HSPA8
P43155	Carnitine O-acetyltransferase	CRAT	0.218393	0.0444159	0.18958	-0.00975429	0.0398658	0.457884	-0.00188722	0.713804	0.996455	-0.00256145	0.226223	0.560223	-0.00742157	0.000181596	0.00794482		CRAT
P51665	26S proteasome non-ATPase regulatory subunit 7	PSMD7	-0.591494	0.0447853	0.190372	-0.000389862	0.984854	0.997059	-0.00451569	0.80162	0.996455	0.00795381	0.413335	0.722133	0.00328565	0.626256	0.898318
P62269	Small ribosomal subunit protein uS13	RPS18	0.376857	0.0452	0.190372	-0.0136979	0.127106	0.606622	0.00861144	0.372055	0.996455	-0.00929333	0.0245915	0.165795	-0.00659862	0.0726585	0.355349		RPS18
B4E0K5		MAPK14	0.34992	0.0453532	0.190372	0.00884238	0.459516	0.872499	0.00399398	0.740811	0.996455	-0.0073173	0.19464	0.523961	0.00390332	0.40917	0.773304		MAPK14
Q9NVD7	Alpha-parvin	PARVA	0.365544	0.0455003	0.190372	0.0110183	0.380127	0.819889	-0.000346887	0.977457	0.996455	-0.00235912	0.688253	0.879548	0.00156273	0.739251	0.950089
Q92901	Ribosomal protein uL3-like	RPL3L	0.990423	0.0455081	0.190372	0.00390081	0.886736	0.990503	-0.0306556	0.281704	0.996455	0.000893343	0.943512	0.988432	0.00934544	0.380738	0.764066
E9PAV3	Nascent polypeptide-associated complex subunit alpha, muscle-specific form	NACA	0.169982	0.0463271	0.191846	0.000998547	0.827272	0.972717	-0.00624283	0.252665	0.996455	-0.000617852	0.767483	0.924476	-0.00338114	0.107458	0.433967
P63151	Serine/threonine-protein phosphatase 2A 55 kDa regulatory subunit B alpha isoform	PPP2R2A	-0.688353	0.0463398	0.191846	-0.0287541	0.181197	0.674079	-0.0594703	0.0161656	0.987239	0.00214872	0.828846	0.954575	-0.00117101	0.903089	0.985897
P29401	Transketolase	TKT	0.830167	0.0464085	0.191846	0.00372633	0.895247	0.994231	0.0153846	0.577945	0.996455	0.00281137	0.832866	0.957841	-0.00889277	0.40366	0.773304		TKT
B4E1Z4	Complement C2	C3/C5	1.30268	0.0466338	0.192022	0.0111636	0.75832	0.96759	-0.0970505	0.0243162	0.996455	-0.0186555	0.264237	0.596968	-0.00958368	0.568495	0.875712
P07205	Phosphoglycerate kinase 2	PGK2	-1.56881	0.0486718	0.19963	-0.0944712	0.0111868	0.397883	0.000725907	0.986091	0.997868	-0.020505	0.2149	0.555775	-0.0145443	0.346745	0.732652
A0A0U1RQK4		ADPRHL1	0.405947	0.0490404	0.200359	-0.00154578	0.797257	0.96759	-0.00342039	0.788854	0.996455	0.00246075	0.364901	0.687874	-0.0017729	0.710527	0.93092
Q15124	Phosphoglucomutase-like protein 5	PGM5	-0.890681	0.0495873	0.201809	-0.0570827	0.0680739	0.53747	-0.0341197	0.244565	0.996455	-0.00567695	0.696761	0.884642	-0.00959924	0.387572	0.770322
P55084	Trifunctional enzyme subunit beta, mitochondrial	HADHB	0.194808	0.0502566	0.203743	-0.00297909	0.536858	0.896186	-0.00230432	0.652609	0.996455	0.00378891	0.0874144	0.345057	-0.00319884	0.0919732	0.408866		HADHB
Q6ZMU5	Tripartite motif-containing protein 72	TRIM72	0.186982	0.0511674	0.206638	-0.00409235	0.329207	0.799614	-0.00139434	0.796392	0.996455	0.000656002	0.72815	0.903284	-0.00298699	0.138412	0.493423
Q00610	Clathrin heavy chain 1	CLTC	0.586849	0.0519954	0.209123	0.023902	0.255444	0.756047	-0.00911775	0.625822	0.996455	-0.00637098	0.516431	0.787014	0.00330539	0.640981	0.90461		CLTC
P56181	NADH dehydrogenase [ubiquinone] flavoprotein 3, mitochondrial	NDUFV3	-0.83105	0.0521812	0.209123	-0.0407542	0.108911	0.597392	0.0482139	0.0784111	0.996455	0.00323185	0.782734	0.924489	0.00577679	0.567932	0.875712	NDUFV3	NDUFV3
P00387	NADH-cytochrome b5 reductase 3	CYB5R3	0.252027	0.0529974	0.211587	0.00506283	0.326668	0.79798	-0.00859374	0.18526	0.996455	-0.00364202	0.120843	0.422952	-0.000902644	0.698147	0.927421		CYB5R3
P07384	Calpain-1 catalytic subunit	CAPN1	0.261348	0.0539963	0.214758	0.00390701	0.662662	0.942811	-0.00842871	0.440666	0.996455	-0.00141428	0.737572	0.907437	-0.00288556	0.503537	0.835251		CAPN1
P10916	Myosin regulatory light chain 2, ventricular/cardiac muscle isoform	MYL2	0.288177	0.0553781	0.218335	-0.00220236	0.703515	0.956709	0.0123667	0.0629734	0.996455	-5.55595e-05	0.982989	0.993951	7.83706e-05	0.973412	0.996643
P62993	Growth factor receptor-bound protein 2	GRB2	-0.949021	0.0554794	0.218335	0.0246544	0.452109	0.866268	0.0138198	0.668758	0.996455	0.0218949	0.157096	0.482312	0.00205094	0.872166	0.980459
P19827	Inter-alpha-trypsin inhibitor heavy chain H1	ITIH1	1.0116	0.0555194	0.218335	0.044904	0.0921005	0.58656	-0.0622445	0.0709701	0.996455	-0.0287994	0.0188372	0.144373	-0.02097	0.122482	0.460952
J3KSS5	Coronin	CORO6	0.239716	0.0568115	0.222582	0.00215485	0.652637	0.941	0.00728182	0.221521	0.996455	-0.00382842	0.0800358	0.333838	-0.00872416	0.000127995	0.00610884
P05387	Large ribosomal subunit protein P2	RPLP2	0.246239	0.0580737	0.226682	-0.00222509	0.644409	0.940375	0.00161128	0.870097	0.996455	-0.00124041	0.571175	0.82268	-0.00596602	0.1273	0.467673		RPLP2
P01024	Complement C3	C3	0.751274	0.0586435	0.228058	0.0285875	0.095359	0.592467	-0.0502719	0.0511783	0.996455	-0.0315438	0.000124748	0.00818658	-0.0170219	0.0935831	0.409426
P16452	Protein 4.2	EPB42	0.779829	0.059681	0.229981	0.0425712	0.0361546	0.457884	0.00574629	0.845272	0.996455	-0.0281673	0.00295087	0.0578191	0.00599043	0.606513	0.887414
P04040	Catalase	CAT	0.586208	0.0597453	0.229981	0.0178641	0.214823	0.709323	-0.0264135	0.21636	0.996455	-0.0190823	0.00467502	0.0691377	-0.00283331	0.73601	0.949566		CAT
Q03252	Lamin-B2	LMNB2	-0.849842	0.0597951	0.229981	0.0318874	0.188053	0.674079	0.0184732	0.493192	0.996455	0.00896676	0.414537	0.72288	0.0325449	0.00220614	0.0413652
Q09666	Neuroblast differentiation-associated protein AHNAK	AHNAK	0.296397	0.0601947	0.230035	0.0153765	0.106772	0.597392	-0.0017525	0.854095	0.996455	0.00612228	0.168249	0.491383	0.00363767	0.306444	0.69105
P05413	Fatty acid-binding protein, heart	FABP3	0.331188	0.0602473	0.230035	-0.00183796	0.735516	0.966573	-0.0176857	0.010004	0.987239	0.00211391	0.387932	0.696289	-0.0126339	1.63366e-06	0.000428835
P18206	Vinculin	VCL	0.186328	0.0606494	0.230525	-0.0022773	0.667473	0.945813	-0.00814689	0.180917	0.996455	-0.00337351	0.167687	0.491383	-0.00343087	0.131503	0.474495
P07738	Bisphosphoglycerate mutase	BPGM	-0.849746	0.0608147	0.230525	0.0093886	0.741314	0.96759	-0.0349807	0.264227	0.996455	-0.0359653	0.00868048	0.0915638	-0.00607006	0.611048	0.887414			BPGM
Q5VYK3	Proteasome adapter and scaffold protein ECM29	ECPAS	0.611139	0.0618725	0.233691	0.00537863	0.781974	0.96759	-0.0238854	0.286277	0.996455	0.0114114	0.210134	0.549172	-0.00420954	0.63325	0.901886
O60763	General vesicular transport factor p115	USO1	-0.587871	0.0624461	0.234408	-0.0445549	0.0306805	0.449728	-0.0221804	0.279048	0.996455	0.00166918	0.860107	0.96701	-0.00769471	0.324651	0.705791
P51649	Succinate-semialdehyde dehydrogenase, mitochondrial	ALDH5A1	0.331598	0.0625089	0.234408	-0.0149073	0.0067657	0.295999	-0.00216842	0.836867	0.996455	-0.00390534	0.106468	0.387705	-0.0103073	0.0101423	0.11451		ALDH5A1
P80748	Immunoglobulin lambda variable 3-21	IGLV3-21	0.536566	0.0627797	0.234586	0.015877	0.223508	0.724331	-0.00192822	0.912269	0.996455	-0.00919192	0.121903	0.424557	5.59415e-05	0.993289	0.998042
P29218	Inositol monophosphatase 1	IMPA1	-0.653499	0.0644047	0.239805	0.00158454	0.938768	0.997059	0.00890141	0.636238	0.996455	-0.00791921	0.407029	0.717081	-0.00359153	0.605467	0.887414
H0YN26	Acidic leucine-rich nuclear phosphoprotein 32 family member	ANP32A	0.749037	0.0664784	0.246651	0.0643412	0.029685	0.449728	-0.0340595	0.185602	0.996455	-0.00201604	0.884018	0.975845	0.0040931	0.670296	0.915228
P46940	Ras GTPase-activating-like protein IQGAP1	IQGAP1	0.456834	0.0669386	0.247484	0.00802849	0.640594	0.940375	-0.000774576	0.964761	0.996455	-0.00754776	0.353864	0.67665	0.000688837	0.917891	0.991602
P40123	Adenylyl cyclase-associated protein 2	CAP2	0.157635	0.0673981	0.248309	-0.00101476	0.779506	0.96759	-0.00125176	0.777603	0.996455	0.00290071	0.0804391	0.333838	0.00199018	0.220032	0.602718
P13645	Keratin, type I cytoskeletal 10	KRT10	-1.09602	0.067788	0.248872	-0.0514785	0.184434	0.674079	0.0406217	0.310598	0.996455	0.0052616	0.772597	0.924476	0.0228057	0.128526	0.468585
Q02641	Voltage-dependent L-type calcium channel subunit beta-1	CACNB1	0.156381	0.0686471	0.250928	0.00219157	0.692877	0.956006	-0.00623068	0.253054	0.996455	0.00608045	0.022101	0.154805	-0.000138313	0.945438	0.993415
O43678	NADH dehydrogenase [ubiquinone] 1 alpha subcomplex subunit 2	NDUFA2	-0.572372	0.0688261	0.250928	-0.000963275	0.964081	0.997059	0.0115587	0.64394	0.996455	0.0203478	0.0463578	0.249619	0.00725141	0.463011	0.81388	NDUFA2	NDUFA2
F8VZE0		MYBPC1	0.144777	0.069099	0.251052	-0.00410532	0.930403	0.997059	0.00222894	0.530756	0.996455	0.00255095	0.0649524	0.298594	0.0145935	0.398964	0.773304
P40227	T-complex protein 1 subunit zeta	CCT6A	0.83293	0.0695635	0.251868	0.0612531	0.0281662	0.449728	0.0669038	0.0353532	0.996455	-0.0265728	0.0390744	0.225429	-0.0135581	0.264991	0.64707		CCT6A
Q9HC38	Glyoxalase domain-containing protein 4	GLOD4	-0.627042	0.0698767	0.252132	0.0156885	0.495472	0.885875	-0.0166709	0.502117	0.996455	0.0226954	0.0389013	0.225429	0.0161129	0.10228	0.426166		GLOD4
P49748	Very long-chain specific acyl-CoA dehydrogenase, mitochondrial	ACADVL	0.199021	0.0711923	0.255858	-0.00311355	0.516579	0.893395	-0.00409444	0.516964	0.996455	0.00398718	0.070138	0.312668	-0.00253694	0.284522	0.668131		ACADVL
O00151	PDZ and LIM domain protein 1	PDLIM1	0.351385	0.0713967	0.255858	0.00245322	0.794908	0.96759	0.0147775	0.0984014	0.996455	-0.0020129	0.63965	0.848021	0.00264468	0.414159	0.777937
P40939	Trifunctional enzyme subunit alpha, mitochondrial	HADHA	0.20561	0.0724455	0.258734	-0.00173836	0.687475	0.952307	-0.00516053	0.311226	0.996455	0.00269883	0.168474	0.491383	-0.0039949	0.0330323	0.2392		HADHA
Q58FF8	Putative heat shock protein HSP 90-beta 2	HSP90AB2P	-1.00047	0.0759316	0.270265	-0.0324232	0.358095	0.80854	0.0263517	0.492423	0.996455	0.00584896	0.719299	0.897817	0.00437238	0.772726	0.955591
P26641	Elongation factor 1-gamma	EEF1G	0.206654	0.0762952	0.270642	-0.00180723	0.675716	0.949341	-0.000997017	0.847264	0.996455	-0.00165435	0.395273	0.704073	-0.00487144	0.0107367	0.119931		EEF1G
P02730	Band 3 anion transport protein	SLC4A1	1.00786	0.0770647	0.27194	0.00963885	0.721599	0.956709	-0.0445458	0.210699	0.996455	-0.0344574	0.00668872	0.0843005	-0.0020889	0.881342	0.980808
Q9UBQ7	Glyoxylate reductase/hydroxypyruvate reductase	GRHPR	0.286766	0.0773967	0.27194	0.00336275	0.525174	0.893395	-0.0070767	0.534928	0.996455	-0.00516168	0.0356703	0.215252	-0.0103334	0.0193936	0.175545		GRHPR
P22061	Protein-L-isoaspartate(D-aspartate) O-methyltransferase	PCMT1	0.15543	0.077438	0.27194	0.000280298	0.941824	0.997059	-0.000856715	0.824555	0.996455	0.00208723	0.233114	0.565288	-0.00181644	0.188838	0.560112		PCMT1
Q9NX63	MICOS complex subunit MIC19	CHCHD3	0.38931	0.0788171	0.27586	-0.00654077	0.508903	0.890581	-0.00316779	0.854921	0.996455	-0.000403233	0.93034	0.984735	-0.0153264	0.026894	0.215034		CHCHD3
E9PEX6	Dihydrolipoyl dehydrogenase	DLD	0.189889	0.0816541	0.284614	-0.00233564	0.614095	0.937208	0.00376217	0.449051	0.996455	0.00184101	0.380623	0.693844	0.00138564	0.439404	0.795473		DLD
P52209	6-phosphogluconate dehydrogenase, decarboxylating	PGD	-0.6746	0.0818603	0.284614	0.0471825	0.0685704	0.53747	-0.0323849	0.171535	0.996455	0.0109288	0.369054	0.688146	0.0085093	0.336211	0.720453
Q16775	Hydroxyacylglutathione hydrolase, mitochondrial	HAGH	0.202514	0.0836553	0.288962	0.0602133	0.140007	0.615092	-0.0199487	0.655436	0.996455	-0.0104607	0.578409	0.826609	-0.002549	0.220199	0.602718		HAGH
P25786	Proteasome subunit alpha type-1	PSMA1	-0.564365	0.0836614	0.288962	-0.00106039	0.95521	0.997059	0.00229473	0.901241	0.996455	0.0100168	0.250481	0.589696	0.00900096	0.190164	0.562456
Q13310	Polyadenylate-binding protein 4	PABPC4	-0.484011	0.0847842	0.29099	0.000689385	0.972583	0.997059	0.00903633	0.658582	0.996455	0.0120952	0.203874	0.539214	0.00340593	0.673093	0.916893
B1AXG1		RPS6KA3	-0.462595	0.0850299	0.29099	-0.0112235	0.587946	0.925381	0.00838195	0.613041	0.996455	-0.00648503	0.507893	0.780802	-0.00910437	0.155504	0.51937
Q9Y3A5	Ribosome maturation protein SBDS	SBDS	-0.514639	0.0854954	0.29099	0.0108411	0.561339	0.915089	-0.020712	0.289148	0.996455	-0.00318651	0.715576	0.897817	-0.0019097	0.792255	0.964888
A0A7I2V641	26S proteasome non-ATPase regulatory subunit 1	PSMD1	-0.493175	0.0856007	0.29099	0.0220775	0.24716	0.756047	-0.00413859	0.837816	0.996455	0.00763771	0.390833	0.698905	0.00293313	0.71333	0.93092
P53985	Monocarboxylate transporter 1	SLC16A1	-0.455096	0.0856343	0.29099	0.0251508	0.157675	0.656979	-0.0466517	0.00638184	0.987239	0.00379999	0.64395	0.852645	0.0066712	0.309436	0.691294		SLC16A1
P06733	Alpha-enolase	ENO1	-1.11422	0.0862428	0.292113	0.00451122	0.0885125	0.58656	-0.000612198	0.85616	0.996455	0.00205579	0.086591	0.343097	-0.0126895	0.484011	0.824215		ENO1	ENO1
Q9BSJ8	Extended synaptotagmin-1	ESYT1	0.399047	0.0885126	0.298837	0.0109127	0.507898	0.890306	0.0104276	0.568418	0.996455	-0.0113521	0.146748	0.466925	-0.00208218	0.772822	0.955591		ESYT1
E5RJR5	S-phase kinase-associated protein 1	SKP1	0.727941	0.0897482	0.302037	0.00740484	0.77221	0.96759	-0.0173409	0.568103	0.996455	-0.01472	0.221342	0.558985	0.0236629	0.0440769	0.2772
P02790	Hemopexin	HPX	0.414219	0.0907691	0.304497	0.0172922	0.188167	0.674079	-0.0214981	0.188855	0.996455	-0.017809	0.00394844	0.0627079	-0.00866183	0.179975	0.550943
Q9Y2Z9	Ubiquinone biosynthesis monooxygenase COQ6, mitochondrial	COQ6	-0.578357	0.0915103	0.306006	-0.00491141	0.795949	0.96759	0.0137834	0.551945	0.996455	0.0195621	0.0286939	0.184838	0.0102705	0.247178	0.629943		COQ6
Q08623	Pseudouridine-5'-phosphatase	PUDP	0.765877	0.0920872	0.306957	-0.00545128	0.795798	0.96759	-0.0397521	0.141426	0.996455	0.0155035	0.110071	0.397162	0.010466	0.301637	0.688834
H3BPQ4	Hydroxyacylglutathione hydrolase, mitochondrial	HAGH	1.0779	0.0929121	0.308666	-0.00376245	0.447598	0.865357	-0.00106353	0.851857	0.996455	0.000734634	0.742312	0.910547	0.00935089	0.596296	0.88439		HAGH
O15173	Membrane-associated progesterone receptor component 2	PGRMC2	0.571999	0.0935404	0.308666	0.0375643	0.101952	0.597392	0.00346907	0.882953	0.996455	0.00103428	0.922267	0.983127	-0.0007474	0.935957	0.993415		PGRMC2
P26373	Large ribosomal subunit protein eL13	RPL13	-0.598821	0.0937259	0.308666	0.00494908	0.825104	0.972717	-0.0259843	0.272957	0.996455	0.0315778	0.00363858	0.0626313	0.0126593	0.162035	0.530021		RPL13
P78371	T-complex protein 1 subunit beta	CCT2	-0.885373	0.0937756	0.308666	-0.0639986	0.0463803	0.48215	-0.00402404	0.891242	0.996455	-0.00412646	0.778359	0.924476	0.00514114	0.636379	0.901886
O14818	Proteasome subunit alpha type-7	PSMA7	0.202531	0.0945575	0.309161	-0.000616984	0.899084	0.996082	-0.00797366	0.14056	0.996455	-0.00684896	0.00280528	0.0566452	-0.00419705	0.0321743	0.235554
K7EM18	Eukaryotic translation initiation factor 1	EIF1	-0.794409	0.0945951	0.309161	-0.0328882	0.260751	0.756047	-0.0189123	0.527318	0.996455	0.0228322	0.0948375	0.364393	0.00336704	0.771023	0.955591
Q9Y224	RNA transcription, translation and transport factor protein	RTRAF	0.492007	0.0948093	0.309161	0.0250422	0.13156	0.606622	0.0101261	0.584264	0.996455	0.0117595	0.123525	0.425465	0.000234872	0.973296	0.996643
F5H5N1	NADH dehydrogenase [ubiquinone] iron-sulfur protein 7, mitochondrial	NDUFS7	-0.613107	0.0952524	0.309644	-0.011466	0.437527	0.861026	-0.00109313	0.957443	0.996455	0.0120071	0.0754079	0.322797	0.0037857	0.613463	0.888464	NDUFS7	NDUFS7
Q6IBS0	Twinfilin-2	TWF2	-0.632307	0.0981834	0.318187	-0.0193161	0.445793	0.865357	-0.0421304	0.0738757	0.996455	0.00366417	0.757156	0.91928	-0.00742972	0.413321	0.777937
Q9Y376	Calcium-binding protein 39	CAB39	0.20873	0.0987435	0.319017	-0.0290914	0.000287547	0.102518	-0.00938069	0.0983674	0.996455	-0.0039927	0.258826	0.593508	-0.00918866	4.64651e-05	0.00302696
B1ALA9	Ribose-phosphate pyrophosphokinase 1	PRPS1	0.511172	0.0995908	0.319629	0.0221041	0.201737	0.694807	-0.00300239	0.865651	0.996455	-0.00356922	0.652251	0.85588	0.0056758	0.391911	0.773304
O43852	Calumenin	CALU	0.302618	0.0995983	0.319629	0.00299825	0.794776	0.96759	-0.00307014	0.745352	0.996455	0.00779066	0.145738	0.46512	0.00366779	0.295617	0.685714		CALU
Q13228	Methanethiol oxidase	SELENBP1	0.225685	0.0998459	0.319629	-0.00969465	0.133457	0.606622	-0.00603381	0.326663	0.996455	-0.011254	0.000284846	0.0119635	-0.00892861	0.000142488	0.00650487
J3QL56		SCO1	-0.552132	0.100529	0.320385	0.0616494	0.00395035	0.230437	-0.0149927	0.514709	0.996455	-0.00121173	0.899248	0.976576	0.00163797	0.856568	0.980459		SCO1
P21912	Succinate dehydrogenase [ubiquinone] iron-sulfur subunit, mitochondrial	SDHB	0.188168	0.10073	0.320385	-0.00704665	0.125299	0.606136	-0.000955671	0.877432	0.996455	0.00053781	0.793264	0.931409	-0.00377816	0.0997095	0.418386	SDHB	SDHB
F5GXS0		C4B	0.867922	0.100998	0.320385	0.0443156	0.124147	0.606136	-0.0423753	0.226542	0.996455	-0.0324185	0.0154865	0.127188	-0.0251375	0.0704841	0.348816
Q01082	Spectrin beta chain, non-erythrocytic 1	SPTBN1	-0.699214	0.102267	0.322081	0.0188294	0.493004	0.885875	-0.032226	0.278964	0.996455	-0.00924003	0.476656	0.76294	-0.00109378	0.92449	0.991602
A0A7I2V2R3		HNRNPA3	0.545404	0.102444	0.322081	0.0292083	0.218728	0.713957	0.00977146	0.689413	0.996455	-0.00598874	0.592508	0.827306	0.00480615	0.618605	0.890994
Q9UQ80	Proliferation-associated protein 2G4	PA2G4	-0.398707	0.102452	0.322081	0.00695573	0.655116	0.941	-0.00428864	0.80235	0.996455	0.00883824	0.221464	0.558985	0.00208004	0.757379	0.954949
Q96AB3	Isochorismatase domain-containing protein 2	ISOC2	-0.379345	0.103642	0.323822	-0.0144783	0.238346	0.74791	0.001166	0.936727	0.996455	-0.0161123	0.00533774	0.0760856	-0.0133644	0.0212744	0.187715		ISOC2
P11021	Endoplasmic reticulum chaperone BiP	HSPA5	0.134476	0.10374	0.323822	0.00366892	0.415792	0.85539	-0.0027354	0.525144	0.996455	-0.00152835	0.461475	0.754749	-0.00167664	0.284494	0.668131		HSPA5
P14854	Cytochrome c oxidase subunit 6B1	COX6B1	-0.469625	0.103931	0.323822	0.0103784	0.593577	0.928922	0.00648237	0.753155	0.996455	0.000780544	0.931687	0.985168	0.011349	0.165087	0.531883	COX6B1	COX6B1
P28074	Proteasome subunit beta type-5	PSMB5	0.881908	0.107717	0.333873	-0.0213048	0.428294	0.859859	0.0086874	0.79499	0.996455	-0.0257317	0.0386575	0.225429	0.0020575	0.872123	0.980459
P60953	Cell division control protein 42 homolog	CDC42	0.428331	0.107793	0.333873	-0.00505675	0.78916	0.96759	-0.0197937	0.257855	0.996455	-0.000675586	0.93952	0.987484	0.00468936	0.477015	0.815872
Q9NZJ6	Ubiquinone biosynthesis O-methyltransferase, mitochondrial	COQ3	0.659077	0.108598	0.335377	0.0308698	0.200126	0.694807	0.0262381	0.305166	0.996455	0.0171376	0.126553	0.43143	0.00567634	0.558098	0.872633		COQ3
Q16586	Alpha-sarcoglycan	SGCA	-0.714074	0.109544	0.336031	0.00752175	0.761949	0.96759	-0.0138729	0.540361	0.996455	0.0205094	0.0756266	0.322797	0.0323845	0.00025906	0.00971476
Q96EY1	DnaJ homolog subfamily A member 3, mitochondrial	DNAJA3	-0.389102	0.109695	0.336031	0.014398	0.355575	0.80854	0.0209633	0.196183	0.996455	0.00858502	0.237718	0.571176	0.00971147	0.127247	0.467673		DNAJA3
Q6NZI2	Caveolae-associated protein 1	CAVIN1	0.227521	0.109868	0.336031	0.0039889	0.640526	0.940375	-0.000208601	0.981272	0.997868	0.00454785	0.255029	0.593508	0.00487007	0.140845	0.494607		CAVIN1
Q93034	Cullin-5	CUL5	-0.390805	0.110259	0.336031	-0.00208997	0.892537	0.993811	-0.00558992	0.713784	0.996455	0.00522379	0.471323	0.760786	-0.00634273	0.266732	0.64961
A0A7P0TB04	Basigin	BSG	-0.791919	0.11041	0.336031	-0.000648984	0.985439	0.997059	-0.00343159	0.918854	0.996455	-0.000143679	0.993158	0.995053	0.0067705	0.609565	0.887414		BSG
A0A7P0T945	Tubulin alpha chain	TUBA8	-0.695713	0.111434	0.338168	0.00566999	0.856797	0.985363	0.0252305	0.345441	0.996455	0.0361042	0.0165742	0.132846	-0.00277464	0.778668	0.958501
P24298	Alanine aminotransferase 1	GPT	-0.360307	0.111912	0.338639	-0.00619346	0.599548	0.934329	0.0064929	0.66853	0.996455	0.00747008	0.173235	0.499574	-0.00398304	0.487895	0.826577
Q9NZQ9	Tropomodulin-4	TMOD4	-0.109402	0.113507	0.341925	-0.000897774	0.812154	0.969048	0.00855016	0.0490334	0.996455	-0.000264142	0.878573	0.97516	0.00125913	0.444763	0.797431
P43034	Platelet-activating factor acetylhydrolase IB subunit beta	PAFAH1B1	-0.484757	0.113649	0.341925	0.0255007	0.190278	0.674079	0.0348963	0.0941375	0.996455	0.0158667	0.081109	0.333941	0.0091784	0.256587	0.638429
E7EPB3	Large ribosomal subunit protein eL14	RPL14	-0.504375	0.114516	0.343548	0.0113022	0.585925	0.925145	-0.0250995	0.226559	0.996455	0.0174647	0.074779	0.321795	0.00811551	0.306266	0.69105
Q5T4U5	Medium-chain specific acyl-CoA dehydrogenase, mitochondrial	ACADM	0.211438	0.115452	0.345368	-0.00242939	0.679652	0.949341	0.00718391	0.268873	0.996455	-0.00163218	0.540864	0.803263	-0.00362752	0.121705	0.459678		ACADM
P48643	T-complex protein 1 subunit epsilon	CCT5	0.245037	0.116503	0.347522	-0.00890817	0.274428	0.756047	-0.00288368	0.747794	0.996455	0.00193598	0.601769	0.831391	-0.00411032	0.236581	0.612966
F2Z2Y4	Pyridoxal kinase	PDXK	0.296121	0.117167	0.348307	0.0171497	0.206287	0.703251	-0.0164786	0.231896	0.996455	-0.00374442	0.558087	0.817282	0.00581268	0.285069	0.668131
O60784	Target of Myb1 membrane trafficking protein	TOM1	0.552418	0.117429	0.348307	0.00994699	0.624481	0.940375	-0.010738	0.598828	0.996455	0.00841263	0.368608	0.688146	0.0148018	0.0562362	0.322107
Q9GZV1	Ankyrin repeat domain-containing protein 2	ANKRD2	0.40801	0.118368	0.350101	-0.00629524	0.550467	0.905941	0.00301921	0.8009	0.996455	0.00482292	0.312946	0.646838	-0.00362499	0.398881	0.773304
Q9H993	Damage-control phosphatase ARMT1	ARMT1	0.400945	0.118896	0.350569	-0.000305737	0.9856	0.997059	-0.00108806	0.947329	0.996455	0.014783	0.0650401	0.298594	0.00193159	0.766459	0.955591
A0A0A0MS08	Immunoglobulin heavy constant gamma 1	IGHG1	0.480125	0.119194	0.350569	0.0298832	0.0221158	0.449728	-0.0018722	0.91807	0.996455	-0.0214662	0.000437889	0.0156169	-0.00820226	0.251926	0.635727
Q16851	UTP--glucose-1-phosphate uridylyltransferase	UGP2	0.187498	0.120568	0.353623	-0.00459941	0.29963	0.775095	-0.00474371	0.370296	0.996455	0.0023647	0.2368	0.570307	-0.0026994	0.155285	0.51937
P02774	Vitamin D-binding protein	GC	-1.41492	0.121134	0.353997	0.0096942	0.845423	0.978715	-0.00981846	0.855844	0.996455	0.00138572	0.951506	0.988968	0.0137862	0.497545	0.829095
P00403	Cytochrome c oxidase subunit 2	MT-CO2	-0.225559	0.12137	0.353997	-0.0131845	0.0303822	0.449728	0.00165494	0.836249	0.996455	0.00669536	0.015626	0.127188	0.00107691	0.717939	0.935281	MT-CO2	MT-CO2
P09525	Annexin A4	ANXA4	-0.458462	0.122233	0.355137	-0.0260303	0.165716	0.674079	-0.0397049	0.0474347	0.996455	-0.00249765	0.773922	0.924476	0.000307658	0.968129	0.996643
Q96MG2	Junctional sarcoplasmic reticulum protein 1	JSRP1	0.161808	0.122613	0.355137	0.00403755	0.445032	0.865357	0.00244884	0.681703	0.996455	0.00243909	0.311717	0.646545	0.000681086	0.759096	0.955591
Q9BXN1	Asporin	ASPN	-1.03243	0.122776	0.355137	0.0996096	0.0205277	0.449728	-0.0104232	0.809039	0.996455	0.0186077	0.342241	0.670435	0.0261575	0.127385	0.467673
P18859	ATP synthase-coupling factor 6, mitochondrial	ATP5PF	-0.185498	0.124084	0.357935	-0.000799984	0.877521	0.990503	0.00377244	0.50422	0.996455	-0.00099766	0.67165	0.863198	-0.001047	0.605553	0.887414	ATP5PF	ATP5PF
Q96I99	Succinate--CoA ligase [GDP-forming] subunit beta, mitochondrial	SUCLG2	0.42024	0.125509	0.361054	-0.00270794	0.839938	0.977449	0.0123775	0.376166	0.996455	-0.00123322	0.840518	0.958403	-0.00317337	0.536518	0.864025		SUCLG2
P25325	3-mercaptopyruvate sulfurtransferase	MPST	0.333576	0.125935	0.361288	9.31546e-05	0.992021	0.997059	0.00710003	0.575974	0.996455	0.00229614	0.587647	0.826609	0.00578315	0.22292	0.603264		MPST
Q15691	Microtubule-associated protein RP/EB family member 1	MAPRE1	0.416549	0.127438	0.364606	0.0324474	0.106551	0.597392	0.00909808	0.602157	0.996455	0.00580359	0.539082	0.802888	0.00437414	0.50735	0.837607
P28072	Proteasome subunit beta type-6	PSMB6	-0.589422	0.130608	0.370174	-0.0147271	0.570437	0.919961	-0.0687001	0.0162386	0.987239	-0.00372673	0.757679	0.91928	0.00683598	0.539017	0.864073
O60664	Perilipin-3	PLIN3	0.175438	0.130703	0.370174	-0.00176583	0.705421	0.956709	-0.00521857	0.340536	0.996455	-0.00603604	0.00574107	0.0793174	-0.00540511	0.00781521	0.0976901
O60884	DnaJ homolog subfamily A member 2	DNAJA2	0.522497	0.130997	0.370174	0.0151306	0.505832	0.889862	0.0548658	0.026185	0.996455	-0.00831854	0.433307	0.733894	0.00632875	0.51101	0.841004
P01876	Immunoglobulin heavy constant alpha 1	IGHA1	0.840943	0.131064	0.370174	0.0239629	0.174234	0.674079	-0.0264546	0.340507	0.996455	-0.0184059	0.0220394	0.154805	-0.000495547	0.961078	0.996643
A0A0C4DFM5		MYOT	0.124184	0.131147	0.370174	-0.00451522	0.321027	0.794996	0.000874901	0.859583	0.996455	-0.000272557	0.895665	0.976576	-0.0017339	0.353002	0.736234
Q9Y512	Sorting and assembly machinery component 50 homolog	SAMM50	-0.636027	0.133285	0.375199	-0.00422096	0.879189	0.990503	0.00132769	0.965342	0.996455	0.0200707	0.127499	0.431851	0.00109371	0.927756	0.991602		SAMM50
P17612	cAMP-dependent protein kinase catalytic subunit alpha	PRKACA	0.256011	0.135367	0.379662	0.00179478	0.894217	0.994231	-0.000995341	0.880593	0.996455	-0.00768614	0.229077	0.564118	0.00317798	0.192286	0.563007		PRKACA
A0A2Y9D025	NADH dehydrogenase [ubiquinone] 1 alpha subcomplex subunit 6	NDUFA6	0.836976	0.135594	0.379662	0.0333504	0.304455	0.777304	0.020866	0.547279	0.996455	-0.0168976	0.260251	0.593508	-0.0121432	0.354093	0.736234	NDUFA6	NDUFA6
Q15149	Plectin	PLEC	0.109894	0.136336	0.380177	-0.00279537	0.436328	0.861026	0.0021561	0.610498	0.996455	0.00318512	0.0551881	0.275207	0.00329669	0.0381829	0.256148
P62942	Peptidyl-prolyl cis-trans isomerase FKBP1A	FKBP1A	-0.92709	0.136502	0.380177	-0.00405865	0.903138	0.996082	0.00705024	0.861853	0.996455	0.012758	0.406993	0.717081	-0.00657258	0.675008	0.916893
P52179	Myomesin-1	MYOM1	0.0896838	0.137124	0.380297	-0.00452017	0.103995	0.597392	-0.000798999	0.806471	0.996455	0.00303392	0.017641	0.138231	0.00194585	0.104937	0.430406
Q9BYV2	Tripartite motif-containing protein 54	TRIM54	0.466482	0.137269	0.380297	0.00607452	0.783534	0.96759	0.0498641	0.0160632	0.987239	0.00923904	0.377534	0.69126	0.011906	0.130476	0.472415
E7EWP0	NADH dehydrogenase [ubiquinone] 1 beta subcomplex subunit 5, mitochondrial	NDUFB5	-0.588632	0.138024	0.381087	-0.0089532	0.709989	0.956709	-0.0336324	0.169797	0.996455	-0.0210399	0.0645381	0.298594	-0.0219946	0.0226312	0.195427	NDUFB5	NDUFB5
P07737	Profilin-1	PFN1	0.158444	0.138813	0.381087	0.00415261	0.390511	0.831717	-0.00375696	0.490343	0.996455	0.0016206	0.458969	0.754174	-0.00156469	0.427494	0.788358
A8MZF0	Proline-rich protein 33	PRR33	-0.360149	0.138971	0.381087	-0.0448708	0.00790288	0.331921	0.00395777	0.808636	0.996455	0.00440659	0.570891	0.82268	0.00132211	0.834853	0.976959
Q562R1	Beta-actin-like protein 2	ACTBL2	-1.48299	0.139567	0.381087	0.00750814	0.917768	0.997059	-0.0536883	0.43534	0.996455	0.0460389	0.182382	0.51138	0.0540029	0.0431781	0.276445
P00450	Ceruloplasmin	CP	0.739776	0.139679	0.381087	0.0364553	0.128351	0.606622	-0.0397874	0.197041	0.996455	-0.0350098	0.00190152	0.0434043	-0.0127118	0.295759	0.685714
Q9BXS1	Isopentenyl-diphosphate delta-isomerase 2	IDI2	0.374277	0.139732	0.381087	-0.0149442	0.0841259	0.573586	-0.00468044	0.612697	0.996455	-0.00539215	0.163851	0.488761	-0.0103248	0.0023531	0.0433465
P01834	Immunoglobulin kappa constant	IGKC	0.47176	0.140311	0.381676	0.0213817	0.124637	0.606136	-0.0140709	0.461077	0.996455	-0.0209254	0.00136349	0.0376754	-0.00737063	0.325336	0.705791
Q02218	2-oxoglutarate dehydrogenase complex component E1	OGDH	0.169655	0.142958	0.387871	-0.00369631	0.400883	0.840173	0.0047604	0.438307	0.996455	0.00467844	0.0208744	0.15116	0.00226689	0.319512	0.700391		OGDH
A0A7I2V4E4	Eukaryotic translation initiation factor 4H	EIF4H	0.735084	0.147147	0.398206	0.0325159	0.341874	0.802507	-0.0327794	0.362595	0.996455	0.0243706	0.131818	0.438903	0.0113377	0.413551	0.777937
P02787	Serotransferrin	TF	0.348135	0.149511	0.403565	0.0172319	0.10852	0.597392	-0.0122435	0.431753	0.996455	-0.0131029	0.00822669	0.0899018	2.18964e-05	0.997141	0.998923
F5H6E2		MYO1C	-0.54121	0.150026	0.403915	-0.0271118	0.290953	0.772096	-0.0198599	0.478704	0.996455	-0.00797374	0.51006	0.781534	0.00539672	0.616384	0.890238
A0A7P0T8M7	Voltage-dependent L-type calcium channel subunit alpha	CACNA1S	-0.459952	0.151191	0.406011	0.0148992	0.527977	0.893395	-0.00853149	0.682834	0.996455	0.0181632	0.105535	0.387705	0.00965829	0.220997	0.602718
Q9UHY7	Enolase-phosphatase E1	ENOPH1	0.366933	0.151803	0.406615	0.0273611	0.131855	0.606622	0.0695426	9.83573e-05	0.0610979	-0.00785606	0.358254	0.680829	-0.00462706	0.495287	0.828107
Q0VAK6	Leiomodin-3	LMOD3	-0.373858	0.152504	0.407453	-0.00405909	0.793303	0.96759	0.00103326	0.939499	0.996455	0.00894045	0.212747	0.551568	0.0112471	0.0252538	0.205734
Q99733	Nucleosome assembly protein 1-like 4	NAP1L4	0.290075	0.15395	0.410272	0.0129483	0.420015	0.85539	-0.00162849	0.913429	0.996455	0.00569291	0.449851	0.743849	0.00547815	0.353205	0.736234
O75208	Ubiquinone biosynthesis protein COQ9, mitochondrial	COQ9	0.170727	0.155322	0.412882	-0.0044443	0.430934	0.859859	-0.000888316	0.897056	0.996455	-0.000315438	0.901925	0.976576	-0.00290496	0.254253	0.63715		COQ9
A0A0J9YXN7		PLIN4	0.166585	0.157178	0.416761	-0.00747296	0.279837	0.756047	-0.00444614	0.531064	0.996455	0.000950332	0.767122	0.924476	-0.00582255	0.0303321	0.229127
P56385	ATP synthase subunit e, mitochondrial	ATP5ME	1.06013	0.158211	0.417423	4.23227e-05	0.999213	0.999849	0.0616724	0.170139	0.996455	-0.00968281	0.622721	0.833971	-0.015254	0.374546	0.763638	ATP5ME	ATP5ME
Q8NB12	Histone-lysine N-methyltransferase SMYD1	SMYD1	0.117925	0.158223	0.417423	-0.00292111	0.430053	0.859859	-0.000663253	0.884662	0.996455	0.000529632	0.752403	0.917564	-0.00162666	0.332648	0.718684
O14561	Acyl carrier protein, mitochondrial	NDUFAB1	-0.696668	0.159335	0.419304	-0.0119543	0.6748	0.949341	0.0101141	0.735401	0.996455	-0.00760628	0.560206	0.819243	-0.00809228	0.493771	0.828107	NDUFAB1	NDUFAB1
A0A2R8Y6G6	phosphopyruvate hydratase	ENO1	0.0784735	0.161349	0.423541	0.022218	0.622729	0.940375	0.0040113	0.930318	0.996455	0.0284108	0.184577	0.51138	0.000705346	0.591002	0.883978		ENO1	ENO1
K7EJT5	Large ribosomal subunit protein eL22	RPL22	0.754758	0.162187	0.424679	0.056174	0.144277	0.625997	-0.0395739	0.285059	0.996455	0.0315571	0.0826914	0.335236	0.0109064	0.448589	0.798336
Q04828	Aldo-keto reductase family 1 member C1	AKR1C1	0.726109	0.164003	0.427656	-0.0216533	0.354518	0.80854	-0.0168992	0.515102	0.996455	-0.0311965	0.00461746	0.0691377	-0.0410467	5.85257e-05	0.00323432
H7C5G1	Isoamyl acetate-hydrolyzing esterase 1 homolog	IAH1	0.24365	0.164139	0.427656	0.0016668	0.878306	0.990503	0.00739114	0.453927	0.996455	0.00526252	0.297811	0.636868	0.00465332	0.224278	0.604765
P30038	Delta-1-pyrroline-5-carboxylate dehydrogenase, mitochondrial	ALDH4A1	0.231628	0.165088	0.429065	0.00150266	0.790439	0.96759	0.00975155	0.14802	0.996455	0.00249211	0.328304	0.658228	0.00435468	0.0690471	0.348816		ALDH4A1
P50395	Rab GDP dissociation inhibitor beta	GDI2	0.128714	0.167022	0.433021	0.00682575	0.0380639	0.457884	0.00126126	0.712811	0.996455	0.00361505	0.0150989	0.126427	0.00162152	0.17965	0.550943
Q5T7C4		HMGB1	0.699832	0.168017	0.434528	0.0026793	0.929389	0.997059	-0.000957817	0.965365	0.996455	-0.0136627	0.328803	0.658228	0.0125135	0.119347	0.455687
A0A087WYF1		LAMA2	0.385697	0.168598	0.434959	0.0118845	0.542704	0.8988	0.020835	0.284485	0.996455	0.00901985	0.329046	0.658228	0.0106756	0.150744	0.512237
P02452	Collagen alpha-1(I) chain	COL1A1	0.755514	0.171135	0.440422	0.140067	0.00100145	0.15785	-0.0142517	0.587468	0.996455	-0.0062655	0.748937	0.916074	-0.00813258	0.406484	0.773304
P02549	Spectrin alpha chain, erythrocytic 1	SPTA1	1.02977	0.172743	0.443472	0.0521672	0.109888	0.597392	-0.0830091	0.108662	0.996455	-0.0437525	0.00398628	0.0627079	0.000905057	0.964426	0.996643
O95210	Starch-binding domain-containing protein 1	STBD1	0.210823	0.173313	0.44385	0.00682169	0.432772	0.859859	-0.00323088	0.738868	0.996455	-0.00475151	0.238542	0.571245	-0.0050208	0.185472	0.556416
P48147	Prolyl endopeptidase	PREP	0.143234	0.174857	0.446059	-0.000959103	0.820634	0.972717	-0.00490333	0.294395	0.996455	-0.00189194	0.323121	0.657961	-0.00243908	0.146049	0.497896
O95182	NADH dehydrogenase [ubiquinone] 1 alpha subcomplex subunit 7	NDUFA7	-0.260348	0.175025	0.446059	-0.00779261	0.48197	0.884647	-0.00288508	0.740509	0.996455	-0.00376746	0.461222	0.754749	-0.00246733	0.431464	0.788358		NDUFA7
Q13884	Beta-1-syntrophin	SNTB1	-0.555347	0.17604	0.447559	0.0348883	0.119749	0.606136	-0.0162042	0.509749	0.996455	0.0278349	0.00828353	0.0899018	0.00585512	0.526547	0.85452
F6U1T9		PPP3R1	-0.550355	0.176883	0.448616	0.0202787	0.422807	0.85539	-0.011627	0.67282	0.996455	0.00676893	0.565298	0.82268	0.00237202	0.820521	0.9735
Q92523	Carnitine O-palmitoyltransferase 1, muscle isoform	CPT1B	0.210855	0.177433	0.448927	-0.00543865	0.431066	0.859859	-0.00298575	0.689073	0.996455	0.010215	0.0017712	0.0417512	-0.00044519	0.869521	0.980459		CPT1B
P31937	3-hydroxyisobutyrate dehydrogenase, mitochondrial	HIBADH	-0.175483	0.178402	0.450067	-0.00912015	0.113282	0.597392	0.00457679	0.508885	0.996455	0.00400568	0.123587	0.425465	-0.000525545	0.838092	0.976959		HIBADH
Q14257	Reticulocalbin-2	RCN2	-0.28045	0.178741	0.450067	-0.00246944	0.865764	0.988164	0.00333219	0.812042	0.996455	0.000423902	0.951043	0.988968	0.000613691	0.90648	0.986325		RCN2
Q16762	Thiosulfate sulfurtransferase	TST	-0.633475	0.180013	0.450935	-0.0220105	0.50675	0.889862	0.015981	0.589118	0.996455	0.00417921	0.789148	0.931018	0.000808748	0.942744	0.993415		TST
P02792	Ferritin light chain	FTL	0.747241	0.180271	0.450935	0.055206	0.0418347	0.463757	0.0151082	0.613342	0.996455	0.0085167	0.484799	0.766196	0.000597819	0.956806	0.996643		FTL
P08758	Annexin A5	ANXA5	0.267305	0.180439	0.450935	0.0130901	0.106573	0.597392	0.00169641	0.844344	0.996455	0.00156998	0.664649	0.85946	-0.000726407	0.813295	0.972159
P30711	Glutathione S-transferase theta-1	GSTT1	-0.570697	0.180857	0.450935	-0.00664628	0.531295	0.893395	0.0090381	0.598061	0.996455	0.000510729	0.91418	0.980053	-0.015219	0.0145975	0.14833
P21695	Glycerol-3-phosphate dehydrogenase [NAD(+)], cytoplasmic	GPD1	-0.223447	0.181754	0.450935	-0.00478739	0.436026	0.861026	-0.00684529	0.344252	0.996455	-0.0110459	0.000183158	0.00961581	-0.0114192	4.9008e-05	0.00302696		GPD1
P05109	Protein S100-A8	S100A8	0.650758	0.182282	0.450935	0.0239556	0.395336	0.836901	-0.00955536	0.749188	0.996455	-0.0207991	0.111383	0.400521	-0.0135353	0.229487	0.606979
P31946	14-3-3 protein beta/alpha	YWHAB	0.201088	0.182513	0.450935	0.0100674	0.262998	0.756047	-0.00652516	0.2945	0.996455	-0.00139456	0.732793	0.907284	0.00305017	0.195395	0.56461		YWHAB
Q01469	Fatty acid-binding protein 5	FABP5	-0.486362	0.182521	0.450935	0.000328554	0.987879	0.997059	0.0138869	0.573319	0.996455	0.00674527	0.507635	0.780802	0.00554419	0.554517	0.871839
P0DOY3	Immunoglobulin lambda constant 3	IGLC3	1.01696	0.183526	0.452352	0.0652345	0.112493	0.597392	-0.0604371	0.165647	0.996455	-0.0444629	0.0201194	0.148771	-0.023029	0.156306	0.51937
A0A140TA52		TNXB	0.417104	0.186224	0.457928	0.0652712	0.00124882	0.163908	-0.00941135	0.646758	0.996455	0.000621938	0.946724	0.988968	0.00292619	0.709026	0.93092
A0A087X0W7		ACOT2	0.17919	0.187286	0.458037	-0.00219021	0.66206	0.942811	-0.00912146	0.116062	0.996455	0.00365399	0.109672	0.397087	-0.000426509	0.834084	0.976959		ACOT2
O75323	Protein NipSnap homolog 2	NIPSNAP2	0.27924	0.187291	0.458037	-0.0104462	0.11369	0.597392	-0.0070931	0.669346	0.996455	0.00259549	0.384709	0.694063	-0.0126849	0.0508997	0.303342		NIPSNAP2
B1AKY9	Sodium/potassium-transporting ATPase subunit alpha	ATP1A2	0.143527	0.187654	0.458037	-0.00387865	0.458203	0.872418	0.000448654	0.935844	0.996455	-0.00051842	0.826943	0.954165	4.28424e-05	0.983354	0.996643
Q14240	Eukaryotic initiation factor 4A-II	EIF4A2	0.273201	0.188013	0.458037	0.0031187	0.837283	0.97683	0.00312905	0.772544	0.996455	-0.0184536	0.0121194	0.110655	-0.0117219	0.00708644	0.0927331
P35754	Glutaredoxin-1	GLRX	-0.627052	0.189894	0.460054	0.0256267	0.440971	0.862234	-0.00292443	0.928018	0.996455	0.00411408	0.793264	0.931409	0.00861338	0.495948	0.828107		GLRX
P22626	Heterogeneous nuclear ribonucleoproteins A2/B1	HNRNPA2B1	0.1694	0.190012	0.460054	0.00708547	0.292218	0.772096	0.00255499	0.734195	0.996455	0.00442329	0.15279	0.473244	0.00304259	0.28012	0.665559
A0A087WYF7		APOOL	-0.156545	0.190377	0.460054	-0.0132838	0.0251547	0.449728	-0.00282367	0.699287	0.996455	0.00085248	0.746727	0.914893	-0.00306695	0.273152	0.658507		APOOL
P68036	Ubiquitin-conjugating enzyme E2 L3	UBE2L3	-0.57768	0.190594	0.460054	0.00741591	0.802511	0.96759	0.00665123	0.805166	0.996455	-0.00594406	0.66897	0.862921	0.0181454	0.0825883	0.383707
A0A7I2V2W4	NADH dehydrogenase [ubiquinone] 1 alpha subcomplex subunit 5	NDUFA5	-0.274115	0.19189	0.460558	-0.00583711	0.679998	0.949341	0.00900002	0.39182	0.996455	-0.000593228	0.928151	0.984403	-0.00189793	0.636474	0.901886	NDUFA5	NDUFA5
O43813	Glutathione S-transferase LANCL1	LANCL1	0.506453	0.191949	0.460558	-0.00800312	0.740639	0.96759	0.00131707	0.958356	0.996455	0.00404469	0.718928	0.897817	-0.00740576	0.448251	0.798336
O00410	Importin-5	IPO5	0.196739	0.192497	0.460558	0.0102031	0.05084	0.486239	-0.0033939	0.549582	0.996455	-0.000187539	0.935085	0.987243	-0.00101547	0.61043	0.887414
A0A075B7B1		SYNM	0.145079	0.192557	0.460558	-0.00509322	0.238868	0.74791	0.00140639	0.778162	0.996455	0.00369199	0.061318	0.292153	0.0058704	0.00159815	0.0335611
P47985	Cytochrome b-c1 complex subunit Rieske, mitochondrial	UQCRFS1	0.199798	0.193251	0.461168	-0.00413357	0.440072	0.862081	0.000901916	0.889444	0.996455	-0.00645957	0.00915935	0.0936166	-0.00831668	0.000668186	0.0196532	UQCRFS1	UQCRFS1
P06732	Creatine kinase M-type	CKM	0.0990158	0.193928	0.461233	-0.00263531	0.382369	0.82272	-0.00174874	0.56831	0.996455	-0.00377578	0.00733203	0.0875279	-0.00448574	0.000116332	0.00581658
Q86VF7	Nebulin-related-anchoring protein	NRAP	-0.383974	0.194427	0.461233	0.00539571	0.731748	0.962826	0.00279916	0.882835	0.996455	-0.0025743	0.722327	0.899696	-0.00795177	0.264358	0.64707
H0YH88		NAP1L1	0.455987	0.194624	0.461233	0.0263606	0.279872	0.756047	-0.0238627	0.340516	0.996455	0.00419887	0.714376	0.897817	-0.00323627	0.738925	0.950089
P07910	Heterogeneous nuclear ribonucleoproteins C1/C2	HNRNPC	0.604216	0.195036	0.461233	0.0236051	0.362977	0.809185	-0.0145033	0.581991	0.996455	0.0137321	0.252756	0.592398	0.00857159	0.378877	0.764066
A0A7I2PLE3	Microtubule-associated protein	MAPT	0.419547	0.196803	0.464366	-0.00190828	0.905422	0.996082	0.0057523	0.817945	0.996455	0.0127318	0.0859718	0.343097	-0.0123719	0.211561	0.589228		MAPT
K7EN45	Peptidyl-prolyl cis-trans isomerase	PIN1	-0.472981	0.199348	0.469316	0.00520021	0.845378	0.978715	0.0505967	0.0449338	0.996455	0.0138901	0.271834	0.607289	0.00315865	0.748727	0.954949		PIN1
Q9BQ69	ADP-ribose glycohydrolase MACROD1	MACROD1	-0.156346	0.200564	0.470119	-0.0117607	0.0688918	0.53747	-0.000758076	0.91154	0.996455	0.00207837	0.475453	0.76294	-0.00440112	0.0856978	0.394661		MACROD1
Q9Y281	Cofilin-2	CFL2	0.145441	0.200584	0.470119	-0.00093606	0.798048	0.96759	-0.00116303	0.845591	0.996455	0.00451071	0.00788395	0.0899018	-0.00185815	0.400245	0.773304
Q9Y2K3	Myosin-15	MYH15	-0.6525	0.201946	0.472258	-0.0637866	0.0578585	0.512776	0.0145798	0.674267	0.996455	-0.0189848	0.222999	0.560012	-0.0104002	0.429147	0.788358
A0A087WTJ9	E3 ubiquitin-protein ligase	UBR1	-0.687496	0.20319	0.473113	-0.0104096	0.743541	0.96759	-0.0116208	0.711836	0.996455	-0.00826513	0.574243	0.82371	-0.00364329	0.755585	0.954949
R4GN98	Protein S100	S100A6	1.06192	0.20332	0.473113	-0.0245659	0.634985	0.940375	-0.0838976	0.0516168	0.996455	-0.0302052	0.21129	0.550508	1.41026e-05	0.999284	0.999284
Q6XZF7	Dynamin-binding protein	DNMBP	-0.428596	0.203738	0.473113	0.000522067	0.98004	0.997059	0.0094249	0.683211	0.996455	-0.00564499	0.562868	0.820849	0.0208647	0.0220053	0.192546
P05091	Aldehyde dehydrogenase, mitochondrial	ALDH2	0.205876	0.204115	0.473113	0.00589639	0.289188	0.77068	0.00243969	0.72081	0.996455	0.000834678	0.737615	0.907437	0.00231222	0.339202	0.722438		ALDH2
P25311	Zinc-alpha-2-glycoprotein	AZGP1	0.566739	0.204614	0.473226	0.0477396	0.0916498	0.58656	-0.0354598	0.25185	0.996455	-0.0327267	0.014518	0.122935	-0.0178934	0.142184	0.494651
E7ENL6		COL6A3	-0.417622	0.20692	0.477365	0.0361115	0.0814715	0.560308	-0.00159624	0.933068	0.996455	0.014811	0.122111	0.424557	0.0208921	0.00408417	0.0621504
P06748	Nucleophosmin	NPM1	-0.242195	0.208038	0.477365	0.00405191	0.72042	0.956709	0.0049674	0.711216	0.996455	0.0135081	0.0124769	0.112937	0.00748483	0.143756	0.494651
O60240	Perilipin-1	PLIN1	-0.700166	0.20821	0.477365	-0.00263112	0.937949	0.997059	0.00138214	0.97331	0.996455	0.00824237	0.601008	0.831391	0.0111619	0.489138	0.826577
P09936	Ubiquitin carboxyl-terminal hydrolase isozyme L1	UCHL1	0.634352	0.208222	0.477365	0.0634326	0.0523399	0.488056	0.000170126	0.995553	0.99948	-0.0203592	0.18015	0.508488	-0.0196354	0.0876919	0.396002
P11177	Pyruvate dehydrogenase E1 component subunit beta, mitochondrial	PDHB	0.134848	0.209816	0.47997	-0.00723971	0.0943363	0.592467	0.000227768	0.966425	0.996455	0.00191609	0.323076	0.657961	-0.000390335	0.841409	0.9773		PDHB
P21796	Voltage-dependent anion-selective channel protein 1	VDAC1	0.110538	0.21035	0.480147	-0.00486005	0.273266	0.756047	0.00370799	0.448617	0.996455	0.0028431	0.160077	0.48564	-0.000616123	0.740771	0.950867		VDAC1
P06396	Gelsolin	GSN	0.206257	0.212091	0.483071	0.0253254	0.00215839	0.200981	0.00441689	0.57442	0.996455	0.00062209	0.862428	0.96701	0.00410596	0.151354	0.512652
A6NIT2	Phosphorylase b kinase regulatory subunit	PHKA1	-0.363938	0.21848	0.496057	-0.00627774	0.677627	0.949341	-0.00361409	0.811326	0.996455	-0.012657	0.0705736	0.312668	-0.0137335	0.0168808	0.162614		PHKA1
P09382	Galectin-1	LGALS1	0.190818	0.218737	0.496057	-0.00770578	0.135646	0.609449	-0.0141337	0.0305867	0.996455	-0.00751709	0.00178934	0.0417512	-0.00670026	0.00464971	0.0678083
A0A1W2PQV2		GCSH	-0.402151	0.223297	0.50434	0.0132341	0.573296	0.921839	-0.0376059	0.114172	0.996455	0.013693	0.219004	0.558985	0.00343866	0.712778	0.93092		GCSH
P31150	Rab GDP dissociation inhibitor alpha	GDI1	0.29554	0.223351	0.50434	0.00285453	0.877432	0.990503	0.0193567	0.165286	0.996455	-0.00241429	0.78129	0.924476	0.0125719	0.0175988	0.166475
Q9NZA1	Chloride intracellular channel protein 5	CLIC5	0.479645	0.224219	0.504551	-0.0159611	0.482368	0.884647	-0.0492507	0.0416892	0.996455	0.0231557	0.0298833	0.191326	0.0225642	0.0153985	0.153558		CLIC5
H0YA96		HNRNPD	0.422795	0.224715	0.504551	0.00651191	0.762914	0.96759	-0.0366746	0.0817874	0.996455	0.00504399	0.615049	0.833292	0.0131183	0.0970993	0.417634
A7XZE4	Tropomyosin beta chain	TPM2	-0.111333	0.224886	0.504551	0.0283711	0.355509	0.80854	0.0136246	0.659307	0.996455	-0.00960567	0.502425	0.78028	0.00198715	0.160037	0.528425
Q15555	Microtubule-associated protein RP/EB family member 2	MAPRE2	-0.391497	0.227494	0.508357	0.00879241	0.710854	0.956709	-0.00478175	0.818242	0.996455	-0.00679392	0.544714	0.805563	0.000289881	0.971432	0.996643
H0Y3P5		NEB	-0.151298	0.227971	0.508357	-0.0104697	0.202331	0.694807	0.00703753	0.377148	0.996455	0.00389304	0.0799272	0.333838	0.00416357	0.0728264	0.355349
A0A087WT59	Transthyretin	TTR	0.366423	0.228034	0.508357	0.0124025	0.406121	0.847315	-0.00555486	0.68325	0.996455	-0.0148859	0.0328716	0.200729	-0.0136638	0.00594445	0.0821272
Q96FJ2	Dynein light chain 2, cytoplasmic	DYNLL2	-0.502199	0.231491	0.5147	0.000589541	0.982597	0.997059	0.0202206	0.508245	0.996455	-0.00627665	0.62009	0.833971	0.000871526	0.942354	0.993415
P34949	Mannose-6-phosphate isomerase	MPI	-0.13228	0.23186	0.5147	-0.00545192	0.403311	0.84358	-0.00398245	0.618342	0.996455	-5.80982e-05	0.984473	0.993951	-0.00105869	0.73614	0.949566
Q99798	Aconitate hydratase, mitochondrial	ACO2	0.130261	0.232578	0.515205	-0.00689781	0.123306	0.606136	2.88823e-05	0.995705	0.99948	0.00353281	0.0818509	0.333941	-0.000714816	0.711963	0.93092		ACO2
P01871	Immunoglobulin heavy constant mu	IGHM	0.634835	0.233762	0.516738	0.0435425	0.0378223	0.457884	-0.0247143	0.408057	0.996455	-0.0226318	0.0172734	0.137402	-0.00241071	0.82749	0.976252
Q9H1R3	Myosin light chain kinase 2, skeletal/cardiac muscle	MYLK2	-0.19843	0.234749	0.517153	-0.00636123	0.396178	0.836995	-0.005349	0.460827	0.996455	0.00344967	0.31191	0.646545	4.23207e-05	0.986848	0.998042
P42765	3-ketoacyl-CoA thiolase, mitochondrial	ACAA2	0.153038	0.234958	0.517153	-0.000912261	0.866477	0.988164	-0.0041972	0.519978	0.996455	0.00230681	0.348687	0.672977	-0.00324196	0.176741	0.544216		ACAA2
A0A0C4DGG1		PACSIN3	0.322948	0.235725	0.517153	0.00728196	0.701437	0.956709	0.00149693	0.935564	0.996455	0.0081468	0.359346	0.681072	0.0119154	0.0931256	0.409129
F8W787	Cathepsin D	CTSD	0.181829	0.23592	0.517153	0.0125365	0.108036	0.597392	-0.0170208	0.0600134	0.996455	0.00532672	0.135266	0.443966	-0.000773542	0.815491	0.972159
O14958	Calsequestrin-2	CASQ2	0.23053	0.23817	0.519188	0.00912746	0.121872	0.606136	0.0106492	0.114816	0.996455	0.0128546	8.36548e-06	0.00175675	0.0115482	8.39647e-06	0.00125947
A0A7I2PK44		AIFM1	0.139857	0.238331	0.519188	-0.00787353	0.137433	0.611458	-0.00307485	0.653743	0.996455	5.94533e-05	0.980011	0.993951	-0.00461066	0.0737772	0.355349		AIFM1
Q53GG5	PDZ and LIM domain protein 3	PDLIM3	0.136307	0.238332	0.519188	-0.00267397	0.581612	0.924331	0.00184457	0.748115	0.996455	0.00136541	0.535209	0.802257	-0.000837616	0.684671	0.92139
Q86Y39	NADH dehydrogenase [ubiquinone] 1 alpha subcomplex subunit 11	NDUFA11	0.468914	0.240252	0.522286	-0.0216827	0.358838	0.80854	-0.00507052	0.845292	0.996455	-0.00744429	0.494224	0.773376	-0.0131054	0.186991	0.557786	NDUFA11	NDUFA11
P08697	Alpha-2-antiplasmin	SERPINF2	-0.454466	0.240769	0.522329	-0.00225754	0.908828	0.996082	-0.0538934	0.0223272	0.996455	-0.00556296	0.536994	0.802257	0.00872037	0.318369	0.699346
P30837	Aldehyde dehydrogenase X, mitochondrial	ALDH1B1	0.48273	0.242808	0.525666	-0.00698999	0.752015	0.96759	-0.00474508	0.847975	0.996455	0.0132353	0.194918	0.523961	0.0111774	0.231846	0.608596		ALDH1B1
P28838	Cytosol aminopeptidase	LAP3	0.228601	0.243775	0.526674	0.011591	0.187338	0.674079	-0.00534223	0.642488	0.996455	0.005133	0.198534	0.530433	-0.00355732	0.408404	0.773304		LAP3
Q5JRX3	Presequence protease, mitochondrial	PITRM1	-0.36493	0.244625	0.527425	-0.00906052	0.647886	0.940375	0.00163257	0.935778	0.996455	0.00108976	0.905975	0.976576	0.00620204	0.432454	0.788358		PITRM1
P67775	Serine/threonine-protein phosphatase 2A catalytic subunit alpha isoform	PPP2CA	-0.45483	0.246532	0.530447	-0.0269623	0.311454	0.783996	0.0289951	0.261655	0.996455	-0.0117393	0.350804	0.673391	0.00307521	0.757593	0.954949		PPP2CA
A0A087X2G1	ATP-dependent RNA helicase DDX1	DDX1	0.14585	0.248432	0.533194	0.000263962	0.966401	0.997059	0.00621865	0.395777	0.996455	0.00161558	0.572973	0.823204	-0.0053208	0.0530244	0.307879
V9GYY3	C-1-tetrahydrofolate synthase, cytoplasmic	MTHFD1	-0.378276	0.248824	0.533194	-0.0156626	0.486785	0.885875	0.00348718	0.886426	0.996455	0.0289313	0.00753845	0.0889368	-0.00589921	0.540868	0.864401		MTHFD1
Q02750	Dual specificity mitogen-activated protein kinase kinase 1	MAP2K1	0.370455	0.25074	0.53484	0.0245107	0.182301	0.674079	0.0157203	0.429849	0.996455	-0.000293192	0.971958	0.993951	0.00159737	0.837333	0.976959		MAP2K1
Q13061	Triadin	TRDN	-0.350818	0.251072	0.53484	-0.00816401	0.680813	0.949341	-0.00420885	0.856026	0.996455	0.0115445	0.219999	0.558985	0.00269892	0.768241	0.955591
P51888	Prolargin	PRELP	-0.588807	0.25112	0.53484	0.0325238	0.300487	0.775095	-0.0181423	0.545882	0.996455	0.0108497	0.458292	0.754174	0.00203787	0.855534	0.980459
P13010	X-ray repair cross-complementing protein 5	XRCC5	0.343107	0.257363	0.546226	0.0466271	0.0189201	0.449728	0.0100191	0.644806	0.996455	0.00415506	0.647493	0.853239	0.0040035	0.635378	0.901886
O14949	Cytochrome b-c1 complex subunit 8	UQCRQ	-0.205727	0.258321	0.546226	-0.00606404	0.565975	0.915089	-0.000205537	0.986351	0.997868	-0.00545773	0.263861	0.596968	-0.00763559	0.104227	0.430406	UQCRQ	UQCRQ
A0A2R8Y5V9	-	TPM4	-0.456374	0.258421	0.546226	0.0378844	0.186926	0.674079	-0.00373743	0.887697	0.996455	0.0111293	0.408219	0.717973	0.00708123	0.485754	0.82531
P31942	Heterogeneous nuclear ribonucleoprotein H3	HNRNPH3	-0.225872	0.258883	0.546226	0.0176479	0.168035	0.674079	0.0139084	0.326237	0.996455	0.013978	0.0216924	0.154805	0.00456295	0.400747	0.773304
P68133	Actin, alpha skeletal muscle	ACTA1	-0.0588973	0.259067	0.546226	0.000500085	0.848505	0.980121	0.00142769	0.598005	0.996455	0.00196095	0.105705	0.387705	0.00130593	0.184908	0.556416
A6NJA2	Ubiquitin carboxyl-terminal hydrolase	USP14	0.0910486	0.260545	0.547183	0.0067763	0.117072	0.606136	-0.00569404	0.266072	0.996455	-0.00386789	0.0521979	0.266057	-0.00276543	0.165101	0.531883
P07919	Cytochrome b-c1 complex subunit 6, mitochondrial	UQCRH	-0.251985	0.260563	0.547183	-0.00996526	0.258116	0.756047	0.00483154	0.768318	0.996455	0.00265902	0.50548	0.780802	-0.00854012	0.186435	0.557712	UQCRH	UQCRH
P17540	Creatine kinase S-type, mitochondrial	CKMT2	-0.19979	0.261282	0.547597	-0.0172475	0.00245669	0.200981	-0.00378012	0.632451	0.996455	-0.00756352	0.00302862	0.0578191	-0.0106292	0.000401429	0.0132654		CKMT2
E7ETK5	Inosine-5'-monophosphate dehydrogenase	IMPDH2	0.423331	0.262324	0.548686	0.0320507	0.160276	0.658355	-0.0114111	0.581333	0.996455	0.00978518	0.350427	0.673391	0.00841926	0.279802	0.665559
H7BZK0		SLMAP	0.184843	0.264174	0.55112	0.00339486	0.612798	0.937208	-0.000383835	0.975673	0.996455	0.00709444	0.0240855	0.165795	-0.00381986	0.442747	0.797399
O14558	Heat shock protein beta-6	HSPB6	0.18807	0.264897	0.55112	-0.00709908	0.291873	0.772096	0.00596091	0.48099	0.996455	-0.00231308	0.444998	0.740282	-0.00394233	0.200333	0.571302
P62424	Large ribosomal subunit protein eL8	RPL7A	0.466046	0.265063	0.55112	0.0518778	0.0689865	0.53747	0.0217451	0.472442	0.996455	-0.0131786	0.319563	0.655353	-0.0028305	0.812506	0.972159
O95168	NADH dehydrogenase [ubiquinone] 1 beta subcomplex subunit 4	NDUFB4	-0.674605	0.266819	0.552543	-0.0522425	0.228297	0.737576	-0.0416967	0.292982	0.996455	-0.00239027	0.906821	0.976576	0.00132256	0.929035	0.991602	NDUFB4	NDUFB4
Q5VXT5	Synaptophysin-like protein 2	SYPL2	-0.331415	0.267488	0.552543	0.0116783	0.422737	0.85539	0.00844101	0.656744	0.996455	0.0107269	0.118008	0.418051	-0.0140076	0.0511348	0.303342
O00757	Fructose-1,6-bisphosphatase isozyme 2	FBP2	-0.21724	0.267843	0.552543	0.00173058	0.800167	0.96759	0.000863915	0.901514	0.996455	0.00346847	0.261937	0.595311	-7.57271e-05	0.975323	0.996643
P30041	Peroxiredoxin-6	PRDX6	0.127008	0.267852	0.552543	0.00516685	0.156267	0.65632	0.00207113	0.593792	0.996455	0.00126805	0.434892	0.733894	0.000270539	0.841314	0.9773		PRDX6
Q8IWX7	Protein unc-45 homolog B	UNC45B	-0.203057	0.269866	0.555606	0.00128189	0.907826	0.996082	-0.000815085	0.947795	0.996455	0.0155928	0.00333545	0.0614425	0.00651827	0.167756	0.534666
P35749	Myosin-11	MYH11	-0.621201	0.272207	0.557506	0.0026524	0.94187	0.997059	-0.0597247	0.0946737	0.996455	-0.0106422	0.528743	0.79882	-0.00798906	0.550985	0.869976
P38117	Electron transfer flavoprotein subunit beta	ETFB	0.152539	0.272343	0.557506	-0.00740291	0.191334	0.674079	-0.00189266	0.773387	0.996455	0.000417405	0.869159	0.967263	-0.00413818	0.0865808	0.396002		ETFB
A0A2R8Y3X5	Dynamin-like 120 kDa protein, mitochondrial	OPA1	-0.426423	0.272381	0.557506	-0.00970552	0.711292	0.956709	0.01297	0.610455	0.996455	0.015727	0.204976	0.540765	0.0118435	0.228453	0.606979		OPA1
H0YA52	4a-hydroxytetrahydrobiopterin dehydratase	PCBD2	-0.34979	0.274807	0.560027	-0.0315727	0.121633	0.606136	-0.00167402	0.931578	0.996455	0.00245076	0.793479	0.931409	0.00391299	0.604376	0.887414		PCBD2
Q8TCA0	Leucine-rich repeat-containing protein 20	LRRC20	-0.165392	0.275164	0.560027	-0.00537565	0.600058	0.934329	-0.000865267	0.937269	0.996455	0.00602977	0.20972	0.549172	0.00280192	0.510511	0.841004
O95810	Caveolae-associated protein 2	CAVIN2	-0.495046	0.275213	0.560027	0.0268074	0.345009	0.802507	-0.0190558	0.524251	0.996455	0.0396025	0.00411561	0.0635498	0.0144273	0.202594	0.573381
P07585	Decorin	DCN	-0.291143	0.275833	0.560203	0.0305664	0.0468374	0.48215	0.00520789	0.743884	0.996455	0.0175486	0.0142421	0.122576	0.0110192	0.0746295	0.357813
E9PLK3	Aminopeptidase	NPEPPS	0.108373	0.276822	0.561126	-0.00756909	0.0308385	0.449728	-0.00753702	0.0688961	0.996455	-0.00330954	0.035514	0.215252	-0.00637203	4.65749e-05	0.00302696
A0A2R8Y4T1		TNS1	0.242276	0.278513	0.563035	-0.0174065	0.283814	0.758281	-0.0110886	0.501321	0.996455	0.00224271	0.768422	0.924476	0.0104317	0.112987	0.444331
G3V5X4		SYNE2	0.673234	0.278836	0.563035	0.0555428	0.191355	0.674079	-0.0332564	0.426723	0.996455	-0.00217506	0.913424	0.980053	0.0128343	0.427431	0.788358		SYNE2
Q8TDC0	Myozenin-3	MYOZ3	-0.305735	0.279699	0.563693	-0.0104811	0.51479	0.892465	-0.00277864	0.869877	0.996455	0.00641471	0.383602	0.694063	0.0102386	0.126839	0.467673
P60174	Triosephosphate isomerase	TPI1	-0.118107	0.280324	0.56387	-0.000720534	0.864899	0.988164	-0.00602364	0.232	0.996455	-0.00171609	0.370807	0.688146	-0.00609189	0.00132767	0.0313484		TPI1	TPI1
O75947	ATP synthase subunit d, mitochondrial	ATP5PD	-0.151686	0.282119	0.566396	-0.00832983	0.129615	0.606622	0.000897757	0.898048	0.996455	-0.000143902	0.953176	0.988968	-0.00226456	0.376367	0.764066	ATP5PD	ATP5PD
A0A1B0GTB8	Carnitine O-palmitoyltransferase 2, mitochondrial	CPT2	-0.337622	0.283775	0.568633	0.00876302	0.300336	0.775095	0.00108247	0.947456	0.996455	0.00725181	0.0578342	0.282446	0.00946086	0.129243	0.469567		CPT2
Q9BTV4	Transmembrane protein 43	TMEM43	0.31595	0.286049	0.571245	0.0199906	0.218171	0.713957	-0.00158883	0.927711	0.996455	-0.000649829	0.930275	0.984735	0.00151603	0.815688	0.972159
P15121	Aldo-keto reductase family 1 member B1	AKR1B1	0.128328	0.286193	0.571245	0.00867732	0.0800421	0.560308	0.00811298	0.144838	0.996455	0.0122391	8.80789e-07	0.000308276	0.00612222	0.00316075	0.0544064		AKR1B1
A6NNS2	Dehydrogenase/reductase SDR family member 7C	DHRS7C	0.417668	0.286938	0.571245	0.0521583	0.0185461	0.449728	0.0303137	0.198749	0.996455	-0.00381702	0.701446	0.889515	-0.00691939	0.429792	0.788358
P14625	Endoplasmin	HSP90B1	-0.383941	0.287418	0.571245	0.0258823	0.218531	0.713957	-0.0118863	0.618764	0.996455	0.0261335	0.00872037	0.0915638	0.0118275	0.200543	0.571302		HSP90B1
Q9BX68	Adenosine 5'-monophosphoramidase HINT2	HINT2	-0.349602	0.288076	0.571245	-0.00295702	0.882334	0.990503	0.00976676	0.601981	0.996455	0.0121731	0.190361	0.516482	0.0168291	0.0196348	0.17621		HINT2
Q9Y2J8	Protein-arginine deiminase type-2	PADI2	0.120777	0.288823	0.571245	0.00781141	0.131994	0.606622	0.000589955	0.908672	0.996455	0.00119785	0.607034	0.833183	-0.00105003	0.565548	0.875712
P51911	Calponin-1	CNN1	-0.502966	0.288887	0.571245	0.00262597	0.945424	0.997059	-0.0380763	0.316382	0.996455	-0.00452425	0.802981	0.936841	-0.00186305	0.900921	0.985897
Q9H6N6	Putative uncharacterized protein MYH16	MYH16	0.709927	0.289937	0.571503	0.0188376	0.49977	0.889399	-0.0375927	0.295002	0.996455	0.00134818	0.914716	0.980053	0.00632402	0.627553	0.89895
Q9BS92	Protein NipSnap homolog 3B	NIPSNAP3B	0.549025	0.290832	0.571503	-0.0257267	0.394222	0.836901	-0.020144	0.460767	0.996455	-0.0104651	0.454259	0.748778	0.00246523	0.802692	0.971128		NIPSNAP3B
P14927	Cytochrome b-c1 complex subunit 7	UQCRB	-0.171349	0.291236	0.571503	-0.0142181	0.0288491	0.449728	0.00174149	0.841005	0.996455	-0.000345162	0.90414	0.976576	-0.00374828	0.242935	0.622151	UQCRB	UQCRB
A0A024RBT2	-	DIABLO	-0.288412	0.291285	0.571503	-0.0122996	0.519813	0.893395	-0.0154792	0.417786	0.996455	-0.00626826	0.487758	0.76713	0.000645599	0.929273	0.991602		DIABLO
Q04760	Lactoylglutathione lyase	GLO1	0.149103	0.291739	0.571503	0.00591849	0.259246	0.756047	0.00507358	0.362511	0.996455	0.00806909	0.00110971	0.0323667	0.00437614	0.0292774	0.224389
Q96DG6	Carboxymethylenebutenolidase homolog	CMBL	-0.146676	0.292688	0.572294	-0.00231359	0.717037	0.956709	-0.00210746	0.754759	0.996455	4.80049e-05	0.986765	0.994753	-0.00589107	0.0188909	0.173875
P35080	Profilin-2	PFN2	0.229812	0.293868	0.573142	-0.0570253	0.000292907	0.102518	-0.00225869	0.82746	0.996455	-0.00719626	0.318548	0.655353	-0.0117764	0.00375808	0.0597876
P55822	SH3 domain-binding glutamic acid-rich protein	SH3BGR	-0.0742761	0.294213	0.573142	-4.18985e-05	0.991128	0.997059	-0.00290894	0.515062	0.996455	0.00408042	0.0203733	0.149594	0.0020299	0.231502	0.608596
Q00872	Myosin-binding protein C, slow-type	MYBPC1	-0.823104	0.296211	0.57586	-0.000170073	0.955063	0.997059	-0.0111557	0.810668	0.996455	0.0232401	0.287394	0.621218	-0.000322359	0.80025	0.971128
P18124	Large ribosomal subunit protein uL30	RPL7	0.229088	0.296705	0.57586	0.0141341	0.239331	0.74791	-0.00547201	0.749934	0.996455	0.00275647	0.614656	0.833292	-0.00386087	0.56913	0.875712		RPL7
Q16891	MICOS complex subunit MIC60	IMMT	0.111989	0.298273	0.576777	-0.00834578	0.0478198	0.486239	0.000626151	0.907956	0.996455	-0.00160167	0.391387	0.698905	-0.00407075	0.0435992	0.2772		IMMT
P13693	Translationally-controlled tumor protein	TPT1	0.101006	0.298605	0.576777	-0.00437631	0.414181	0.85539	-0.00190466	0.754127	0.996455	-0.000971069	0.691898	0.881772	-0.00262927	0.255715	0.638285
A0A7P0TAK7	DNA damage-binding protein 1	DDB1	0.144266	0.298825	0.576777	-0.00592078	0.329746	0.799614	-0.00250743	0.709459	0.996455	-0.000837921	0.759063	0.91928	-0.0039768	0.106244	0.43239
P02511	Alpha-crystallin B chain	CRYAB	0.114589	0.301708	0.581272	-0.0046362	0.250151	0.756047	0.000992888	0.858838	0.996455	-0.00795666	4.76897e-05	0.00417285	-0.00905226	3.72664e-05	0.00279498		CRYAB
O95292	Vesicle-associated membrane protein-associated protein B/C	VAPB	-0.402495	0.302274	0.581296	-0.0061911	0.797151	0.96759	0.0170779	0.452157	0.996455	-0.0291362	0.0120686	0.110655	-0.0238046	0.0071537	0.0927331		VAPB
P54652	Heat shock-related 70 kDa protein 2	HSPA2	0.178623	0.303794	0.582251	-0.00548351	0.315047	0.787942	-0.000896119	0.889991	0.996455	-0.00489716	0.0488562	0.259086	-0.00765642	0.00134894	0.0313484
P68032	Actin, alpha cardiac muscle 1	ACTC1	-0.562174	0.303879	0.582251	0.0344742	0.337046	0.802507	-0.00992211	0.763915	0.996455	0.0172819	0.303852	0.643	0.023665	0.0608115	0.334304
A0A7I2V620	NADH dehydrogenase [ubiquinone] 1 beta subcomplex subunit 9	NDUFB9	-0.209043	0.306101	0.584583	-0.00779408	0.504759	0.889862	0.000297799	0.984855	0.997868	0.00819864	0.131085	0.438903	-0.000243162	0.968681	0.996643	NDUFB9	NDUFB9
E9PCG9	D-beta-hydroxybutyrate dehydrogenase, mitochondrial	BDH1	-0.399945	0.30621	0.584583	-0.00130113	0.949693	0.997059	0.0157593	0.488414	0.996455	0.00919788	0.332026	0.659747	0.00871671	0.30901	0.691294		BDH1
Q2TBA0	Kelch-like protein 40	KLHL40	0.131753	0.306819	0.584682	0.00880526	0.18929	0.674079	0.00794297	0.334321	0.996455	0.0092224	0.00352673	0.0626313	0.00627692	0.0428275	0.275882
P12110	Collagen alpha-2(VI) chain	COL6A2	-0.581503	0.308323	0.586484	0.0665384	0.0710217	0.53747	-0.0290333	0.344081	0.996455	0.0127377	0.460686	0.754749	0.0175967	0.119084	0.455687
P05198	Eukaryotic translation initiation factor 2 subunit 1	EIF2S1	-0.365104	0.309118	0.586934	0.0169749	0.449538	0.865357	0.0248233	0.294453	0.996455	-0.00992885	0.3448	0.671768	0.00132588	0.882716	0.980808
Q6NVY1	3-hydroxyisobutyryl-CoA hydrolase, mitochondrial	HIBCH	-0.211251	0.311044	0.589524	-0.0178181	0.0152318	0.449728	-0.0103988	0.282166	0.996455	-0.0147315	2.59966e-05	0.00410701	-0.0148756	6.41148e-05	0.00336603		HIBCH
P33176	Kinesin-1 heavy chain	KIF5B	-0.189595	0.313049	0.592256	0.00978277	0.450902	0.865535	-0.00357559	0.787069	0.996455	0.0126596	0.0408283	0.230483	0.00931004	0.0673237	0.344829
O75923	Dysferlin	DYSF	0.0933222	0.313797	0.592601	0.00578312	0.106174	0.597392	-0.00137103	0.734835	0.996455	-0.000196469	0.901691	0.976576	-0.00304657	0.0377781	0.256148
Q9NP98	Myozenin-1	MYOZ1	-0.112847	0.315501	0.593355	-0.0055163	0.278759	0.756047	0.00401611	0.506032	0.996455	0.00455588	0.0508706	0.264426	0.00662715	0.0040823	0.0621504
P51149	Ras-related protein Rab-7a	RAB7A	-0.249812	0.315838	0.593355	-0.00439382	0.745785	0.96759	-0.00820023	0.665876	0.996455	0.00658877	0.297109	0.636868	-0.0116657	0.117067	0.450258		RAB7A
Q5VV89		MGST3	-0.220921	0.315891	0.593355	-0.00640391	0.564382	0.915089	-0.00491777	0.706509	0.996455	-0.006145	0.232094	0.564118	-0.0114308	0.0248	0.20504		MGST3
E9PPW7	NADH dehydrogenase [ubiquinone] iron-sulfur protein 8, mitochondrial	NDUFS8	-0.297856	0.318201	0.596626	-0.0167561	0.416837	0.85539	0.00511762	0.776525	0.996455	0.0131466	0.175492	0.502087	0.00368194	0.599369	0.884774	NDUFS8	NDUFS8
Q96AN5	Transmembrane protein 143	TMEM143	-0.366328	0.318904	0.59688	0.0248664	0.27344	0.756047	0.0261947	0.286516	0.996455	0.00476901	0.647649	0.853239	-0.0116434	0.230074	0.606979		TMEM143
P34932	Heat shock 70 kDa protein 4	HSPA4	-0.244441	0.320217	0.598271	0.000678197	0.969169	0.997059	0.00255738	0.881009	0.996455	0.013875	0.0966463	0.366349	0.0188243	0.00618377	0.0843241
P25398	Small ribosomal subunit protein eS12	RPS12	0.274245	0.323156	0.602688	-0.00958934	0.602484	0.934391	-0.0218829	0.234525	0.996455	-0.0167303	0.0575596	0.282419	-0.00688628	0.342683	0.726903
P21266	Glutathione S-transferase Mu 3	GSTM3	-0.276293	0.324031	0.60325	0.00675355	0.477905	0.884647	-0.00489578	0.655604	0.996455	0.0115399	0.00885148	0.0920204	0.00622618	0.110315	0.437096
P09651	Heterogeneous nuclear ribonucleoprotein A1	HNRNPA1	-0.432384	0.325061	0.604096	0.00928388	0.715432	0.956709	-0.0229951	0.440228	0.996455	0.0318072	0.00953998	0.0936166	-0.00170757	0.879488	0.980808
Q13423	NAD(P) transhydrogenase, mitochondrial	NNT	-0.120506	0.326099	0.604953	-0.012918	0.013783	0.449728	-0.00582898	0.391228	0.996455	-0.00347816	0.136016	0.444912	-0.00501667	0.0472357	0.290044		NNT
Q9BR39	Junctophilin-2	JPH2	0.470187	0.329093	0.606928	0.025444	0.323836	0.796318	-0.00529505	0.843471	0.996455	0.0139007	0.240285	0.572107	-0.00704716	0.477091	0.815872
Q9Y613	FH1/FH2 domain-containing protein 1	FHOD1	0.0920344	0.329619	0.606928	-0.00801353	0.0816448	0.560308	0.00131961	0.807177	0.996455	-0.0021972	0.287535	0.621218	-0.00543317	0.00935448	0.110362
O00231	26S proteasome non-ATPase regulatory subunit 11	PSMD11	0.194796	0.329639	0.606928	0.000545128	0.968345	0.997059	0.0116448	0.370618	0.996455	-0.0198855	0.00299889	0.0578191	-0.00184429	0.718985	0.935482
Q8TAT6	Nuclear protein localization protein 4 homolog	NPLOC4	-0.228157	0.330039	0.606928	-0.00459652	0.765741	0.96759	-0.0159482	0.346728	0.996455	-0.00499873	0.490063	0.769157	-0.00599843	0.365294	0.750604
P36955	Pigment epithelium-derived factor	SERPINF1	0.312445	0.330053	0.606928	0.0119216	0.584689	0.924584	-0.00309613	0.880547	0.996455	-0.0245353	0.0187148	0.144373	-0.0152769	0.0637419	0.337191
P14174	Macrophage migration inhibitory factor	MIF	-0.360529	0.33214	0.609698	0.00196501	0.927572	0.997059	-0.0136314	0.500909	0.996455	0.00148305	0.883796	0.975845	-0.019529	0.00991419	0.113151
P43686	26S proteasome regulatory subunit 6B	PSMC4	-0.291499	0.33604	0.61578	0.0275331	0.175705	0.674079	0.000806104	0.969242	0.996455	-0.00720156	0.446644	0.740878	-0.00240378	0.767013	0.955591
E5RIA4		DNPEP	-0.367138	0.336683	0.615883	-0.00482089	0.853681	0.983936	-0.0578433	0.0236044	0.996455	0.00541439	0.656175	0.85588	0.00152392	0.878356	0.980808
H0YB09		DGLUCY	-0.460564	0.337323	0.615981	-0.00689608	0.707016	0.956709	0.00842814	0.625852	0.996455	0.000325027	0.968645	0.992726	0.00445732	0.463507	0.81388		DGLUCY
P54289	Voltage-dependent calcium channel subunit alpha-2/delta-1	CACNA2D1	0.0824995	0.338538	0.616265	0.00255103	0.612108	0.937208	-0.00309159	0.47902	0.996455	0.00263046	0.258442	0.593508	-0.00138837	0.382501	0.764066
Q14112	Nidogen-2	NID2	-0.307752	0.338652	0.616265	0.0202884	0.35589	0.80854	0.0183829	0.39634	0.996455	0.00509099	0.623493	0.833971	0.0131409	0.114534	0.44667
P07108	Acyl-CoA-binding protein	DBI	-0.144944	0.339521	0.616778	-0.0118063	0.0352672	0.457884	-0.0158729	0.0311144	0.996455	-0.00647808	0.0110112	0.10323	-0.0120585	2.07227e-05	0.00197808		DBI
V9GYG9	Apolipoprotein A-II	APOA2	-0.717708	0.342032	0.620265	0.0239555	0.380272	0.819889	-0.00862857	0.807861	0.996455	-0.0110512	0.36823	0.688146	0.00672211	0.597891	0.88439
H3BP28	5-demethoxyubiquinone hydroxylase, mitochondrial	COQ7	0.202187	0.344554	0.623265	-0.00517072	0.704584	0.956709	0.00572553	0.70156	0.996455	0.00228155	0.717468	0.897817	-0.00099317	0.864337	0.980459		COQ7
P27105	Stomatin	STOM	-1.08923	0.344874	0.623265	0.0675108	0.327552	0.79798	-0.124139	0.127353	0.996455	-0.0275198	0.386343	0.694623	-0.0109474	0.731961	0.947669		STOM
Q9UDW1	Cytochrome b-c1 complex subunit 9	UQCR10	-0.467351	0.345855	0.623966	-0.00499433	0.831696	0.974644	-0.00308151	0.916526	0.996455	-0.0197622	0.0697818	0.312668	-0.0231307	0.0385442	0.256148	UQCR10	UQCR10
G3V0I5		NDUFV1	-0.124534	0.347122	0.625176	-0.00978674	0.098949	0.597106	0.00581678	0.474128	0.996455	0.00327057	0.220405	0.558985	-0.00123993	0.688939	0.92139	NDUFV1	NDUFV1
P50213	Isocitrate dehydrogenase [NAD] subunit alpha, mitochondrial	IDH3A	-0.236331	0.348827	0.627172	-0.00217726	0.904167	0.996082	0.00924636	0.558703	0.996455	0.0026775	0.75112	0.917065	0.00488492	0.426853	0.788358		IDH3A
P13639	Elongation factor 2	EEF2	0.0827645	0.350801	0.629642	0.000209844	0.961731	0.997059	-0.00151488	0.782689	0.996455	0.0034596	0.0865647	0.343097	-0.00353763	0.0906276	0.404932		EEF2
I3L0N3	Vesicle-fusing ATPase	NSF	0.311443	0.352513	0.631635	-0.0107576	0.529585	0.893395	-0.0122718	0.545912	0.996455	0.00617135	0.430194	0.732135	-8.85604e-05	0.990676	0.998042
Q03154	Aminoacylase-1	ACY1	-0.267166	0.358871	0.640328	-0.00616998	0.758193	0.96759	0.0226182	0.239195	0.996455	-0.00427846	0.650804	0.85588	0.00106167	0.884445	0.980808
P10599	Thioredoxin	TXN	-0.499958	0.359156	0.640328	0.00598736	0.869355	0.988164	-0.0108206	0.77484	0.996455	0.0135576	0.425707	0.728	-0.000315089	0.983162	0.996643
O75964	ATP synthase subunit g, mitochondrial	ATP5MG	-0.11622	0.359194	0.640328	-0.00680127	0.179565	0.674079	-0.00315918	0.618577	0.996455	4.4942e-05	0.984214	0.993951	-0.00204267	0.372058	0.762612	ATP5MG	ATP5MG
P62333	26S proteasome regulatory subunit 10B	PSMC6	0.138289	0.360955	0.641117	-0.00434906	0.565719	0.915089	-0.00893989	0.309508	0.996455	0.00218957	0.527213	0.798808	-0.0015985	0.634769	0.901886
P0DMV9	Heat shock 70 kDa protein 1B	HSPA1B	0.102076	0.361455	0.641117	7.62527e-07	0.999849	0.999849	0.00657846	0.121162	0.996455	0.00736602	0.000150709	0.00879137	0.0037484	0.0140873	0.145016		HSPA1B
P02461	Collagen alpha-1(III) chain	COL3A1	-0.352413	0.361978	0.641117	0.0784647	0.00641647	0.292926	-0.025558	0.193851	0.996455	-0.0002992	0.98212	0.993951	0.0118344	0.11017	0.437096
A0A087WXM6	Large ribosomal subunit protein uL22	RPL17	-0.291178	0.362079	0.641117	0.027533	0.154231	0.652996	-0.0115516	0.585029	0.996455	0.000278727	0.974803	0.993951	0.00340952	0.682976	0.92139
Q9UHG3	Prenylcysteine oxidase 1	PCYOX1	0.376021	0.364864	0.644336	-0.0119409	0.641232	0.940375	-0.00378262	0.896158	0.996455	0.0263915	0.0313197	0.198106	0.0123593	0.276574	0.661511
O43741	5'-AMP-activated protein kinase subunit beta-2	PRKAB2	-0.38422	0.365124	0.644336	0.0133253	0.651099	0.941	-0.0107121	0.725497	0.996455	-0.00617009	0.654196	0.85588	0.00124559	0.917604	0.991602
P21333	Filamin-A	FLNA	-0.695164	0.366701	0.646034	0.0584381	0.240622	0.749711	-0.0554911	0.273167	0.996455	0.012533	0.587488	0.826609	0.00519295	0.784555	0.959113
P00558	Phosphoglycerate kinase 1	PGK1	-0.151328	0.369038	0.64798	-0.00314475	0.552381	0.906708	-0.00680418	0.298985	0.996455	-0.000705737	0.765744	0.924476	-0.00665928	0.00550617	0.0781281		PGK1	PGK1
Q13011	Delta(3,5)-Delta(2,4)-dienoyl-CoA isomerase, mitochondrial	ECH1	0.160901	0.36904	0.64798	-0.0104016	0.184504	0.674079	-0.00871651	0.301163	0.996455	-0.00420245	0.235332	0.569353	-0.00815056	0.00958937	0.110647		ECH1
C9JJT5	ATP synthase subunit f, mitochondrial	ATP5MF-PTCD1	0.28858	0.369722	0.648093	-0.00554575	0.712139	0.956709	-0.0393394	0.0560708	0.996455	-0.0101026	0.147416	0.467633	-0.00443623	0.574507	0.877737
P62857	Small ribosomal subunit protein eS28	RPS28	-0.338697	0.371235	0.648775	0.0185553	0.478942	0.884647	-0.0258203	0.33073	0.996455	0.00541495	0.661756	0.858892	0.000534166	0.95925	0.996643
P13533	Myosin-6	MYH6	0.143908	0.371347	0.648775	0.00550791	0.519743	0.893395	0.0141121	0.169519	0.996455	0.00316704	0.418784	0.726815	-0.00268547	0.490442	0.826577
A0A024RA52	Proteasome subunit alpha type	PSMA2	0.139402	0.37365	0.651714	-0.000190516	0.975162	0.997059	0.00259114	0.691856	0.996455	-0.00461414	0.0985819	0.371007	-0.00440242	0.0627479	0.336412
Q13424	Alpha-1-syntrophin	SNTA1	-0.147801	0.376234	0.655134	-0.0019912	0.722543	0.956709	0.00105234	0.937248	0.996455	0.0049671	0.0550274	0.275207	-0.00673454	0.203717	0.575009
P21817	Ryanodine receptor 1	RYR1	0.0689827	0.377607	0.656173	0.00379322	0.359956	0.809185	-0.00143998	0.704088	0.996455	0.00543846	0.00540589	0.0760856	5.99273e-05	0.965057	0.996643
A0A7P0T8G2		DTNA	-0.326958	0.379633	0.656173	0.00411243	0.83901	0.977449	-0.0106328	0.672991	0.996455	0.00584462	0.528082	0.79882	0.00439493	0.658575	0.910215
Q9HDC5	Junctophilin-1	JPH1	0.12308	0.380704	0.656173	0.000675856	0.933834	0.997059	-0.00461589	0.637923	0.996455	0.00914527	0.0181296	0.141008	0.00243933	0.518115	0.849621
P30101	Protein disulfide-isomerase A3	PDIA3	0.295367	0.381067	0.656173	0.0199035	0.251384	0.756047	0.0139688	0.487049	0.996455	-0.00150688	0.848771	0.961391	-0.0140698	0.0664421	0.341981		PDIA3
Q8N1G4	Leucine-rich repeat-containing protein 47	LRRC47	0.26659	0.381488	0.656173	0.0156722	0.264525	0.756047	0.0193621	0.303798	0.996455	0.0186611	0.0051531	0.0751494	-0.00395028	0.566579	0.875712
P00492	Hypoxanthine-guanine phosphoribosyltransferase	HPRT1	0.246192	0.382242	0.656173	-0.00256837	0.886154	0.990503	-0.0221114	0.259578	0.996455	0.00124748	0.880765	0.975845	0.00790698	0.301716	0.688834
Q9H1E5	Thioredoxin-related transmembrane protein 4	TMX4	0.243307	0.382314	0.656173	0.0131795	0.476034	0.884647	-0.0333091	0.0824278	0.996455	-0.00498839	0.568006	0.82268	0.00881607	0.236476	0.612966
O15273	Telethonin	TCAP	0.0947147	0.382818	0.656173	0.0105486	0.0610082	0.52507	0.0120281	0.0846845	0.996455	0.00759643	0.00370568	0.0627079	0.00512118	0.0530725	0.307879
O43707	Alpha-actinin-4	ACTN4	-0.424353	0.382875	0.656173	0.0153917	0.659851	0.942811	0.00227623	0.947998	0.996455	0.0155638	0.347244	0.672977	0.0157577	0.24548	0.627139
P35573	Glycogen debranching enzyme	AGL	-0.100423	0.383347	0.656173	-0.0116993	0.017545	0.449728	-0.00527201	0.367658	0.996455	-0.00546923	0.0142226	0.122576	-0.00678265	0.00217152	0.0413652
P54296	Myomesin-2	MYOM2	-0.0619997	0.383705	0.656173	-0.00304822	0.334309	0.802507	-0.00117355	0.764073	0.996455	0.00467659	0.00172951	0.0417512	0.00244033	0.0922868	0.408866		MYOM2
P06744	Glucose-6-phosphate isomerase	GPI	0.0858225	0.384776	0.656934	-0.000591392	0.890378	0.99246	-0.00188746	0.694756	0.996455	-0.0034724	0.077956	0.330824	-0.00358902	0.0442648	0.2772		GPI	GPI
P30153	Serine/threonine-protein phosphatase 2A 65 kDa regulatory subunit A alpha isoform	PPP2R1A	0.0726717	0.386634	0.658083	0.000938776	0.823951	0.972717	0.00231198	0.570181	0.996455	-0.00109337	0.56975	0.82268	-0.00273983	0.0632627	0.337187
P21810	Biglycan	BGN	0.262114	0.387097	0.658083	0.0372792	0.120527	0.606136	-0.0166649	0.438751	0.996455	-0.00158802	0.888044	0.976576	-0.00584673	0.491223	0.826577
P60900	Proteasome subunit alpha type-6	PSMA6	0.122263	0.387329	0.658083	-0.00704923	0.254288	0.756047	-0.00742511	0.490219	0.996455	-0.00228748	0.415828	0.72288	-0.00581174	0.172833	0.541716		PSMA6
P07954	Fumarate hydratase, mitochondrial	FH	0.0933827	0.389167	0.658834	-0.00868774	0.0570771	0.512776	-0.000181915	0.975477	0.996455	-0.001307	0.519643	0.789775	-0.00312931	0.153237	0.516649		FH
Q15019	Septin-2	SEPTIN2	0.23659	0.389628	0.658834	0.0301851	0.122779	0.606136	0.0233757	0.223458	0.996455	-0.00073531	0.936223	0.987243	0.00913264	0.226422	0.606979
C9J9K3	40S ribosomal protein SA	RPSA	0.145466	0.390297	0.658834	-0.00381118	0.718037	0.956709	-0.00744028	0.596962	0.996455	0.00512938	0.304456	0.643	-0.00616227	0.268426	0.64961
B9A064	Immunoglobulin lambda-like polypeptide 5	IGLL5	0.417785	0.390423	0.658834	0.0197507	0.437893	0.861026	-0.00705378	0.81109	0.996455	-0.00813157	0.485858	0.766196	-0.0177843	0.113686	0.445413
P12883	Myosin-7	MYH7	0.0980553	0.390908	0.658834	-0.00228888	0.623305	0.940375	0.00985152	0.0450732	0.996455	0.00186917	0.375718	0.690899	0.00105463	0.542599	0.864535
Q06323	Proteasome activator complex subunit 1	PSME1	0.150587	0.391608	0.658956	0.00287246	0.68307	0.949965	-0.00200399	0.794754	0.996455	-0.00786017	0.0161375	0.130342	-0.00188761	0.493388	0.828107
P02743	Serum amyloid P-component	APCS	0.428058	0.392587	0.659547	0.0257711	0.352113	0.80854	-0.0477759	0.185778	0.996455	-0.0200993	0.114563	0.410549	-0.0153354	0.281256	0.666633
Q13418	Integrin-linked protein kinase	ILK	-0.404176	0.393295	0.65968	0.0345367	0.266777	0.756047	-0.00262678	0.931814	0.996455	-0.0131102	0.372106	0.688146	-0.00286189	0.803724	0.971128
P23246	Splicing factor, proline- and glutamine-rich	SFPQ	-0.268512	0.394234	0.660201	0.00102619	0.961065	0.997059	-0.00451123	0.811177	0.996455	0.00674599	0.497327	0.775918	0.00399029	0.571581	0.876146
P39019	Small ribosomal subunit protein eS19	RPS19	0.316387	0.395528	0.661313	0.0142302	0.533471	0.893395	0.00336894	0.885867	0.996455	-0.00518572	0.62174	0.833971	-0.0128195	0.168658	0.534666		RPS19
P18669	Phosphoglycerate mutase 1	PGAM1	0.115059	0.396979	0.662641	0.00440589	0.470851	0.884424	-0.00374545	0.656678	0.996455	0.000463649	0.867437	0.967263	-0.00284878	0.359079	0.742192			PGAM1
F8W1R7		MYL6	-0.294693	0.398138	0.662641	0.00606648	0.791724	0.96759	-0.0160635	0.515811	0.996455	0.00587795	0.583424	0.826609	0.000344797	0.970949	0.996643		MYL6
F6WIT2	Serine/threonine-protein phosphatase 2A activator	PTPA	0.24878	0.398216	0.662641	0.0454758	0.0180422	0.449728	0.0381468	0.0792169	0.996455	0.00397479	0.651416	0.85588	0.011664	0.172633	0.541716
P55809	Succinyl-CoA:3-ketoacid coenzyme A transferase 1, mitochondrial	OXCT1	0.362701	0.398911	0.662747	-0.0221554	0.322494	0.795226	0.0189313	0.359465	0.996455	-0.00446484	0.661352	0.858892	-0.00129695	0.860114	0.980459		OXCT1
O60888	Protein CutA	CUTA	-0.317165	0.40132	0.663911	0.0252685	0.243716	0.751277	-0.00789112	0.769066	0.996455	-0.00440838	0.657049	0.855957	-0.0191332	0.0736308	0.355349		CUTA
Q5TCZ7	Copper homeostasis protein cutC homolog	CUTC	-0.380041	0.40149	0.663911	0.0303604	0.295287	0.775095	0.0123759	0.674872	0.996455	0.0244075	0.0737406	0.321276	0.0179796	0.124761	0.466189
P49773	Adenosine 5'-monophosphoramidase HINT1	HINT1	-0.112076	0.401508	0.663911	0.000727071	0.908683	0.996082	-0.00957738	0.197202	0.996455	-0.00442318	0.130829	0.438903	-0.00625839	0.0227068	0.195427		HINT1
P00568	Adenylate kinase isoenzyme 1	AK1	-0.143298	0.403553	0.666244	-0.00165886	0.78512	0.96759	-0.00549143	0.420575	0.996455	-0.00336751	0.220838	0.558985	-0.0074904	0.00298422	0.0540246
P45974	Ubiquitin carboxyl-terminal hydrolase 5	USP5	0.175875	0.404592	0.66691	-0.00436077	0.667255	0.945813	-0.0152253	0.188063	0.996455	0.000419735	0.927851	0.984403	-0.0025069	0.548889	0.869258
O60493	Sorting nexin-3	SNX3	-0.535735	0.408381	0.669362	0.0275369	0.514288	0.892465	0.130358	0.00208351	0.546922	0.017234	0.377196	0.69126	0.00158876	0.922426	0.991602
H3BM67		NOL3	-0.415223	0.408678	0.669362	-0.0135569	0.662392	0.942811	-0.0327641	0.336382	0.996455	-0.0114098	0.425338	0.728	-0.0278192	0.0403347	0.263052		NOL3
P24534	Elongation factor 1-beta	EEF1B2	-0.325745	0.408796	0.669362	0.00294367	0.881276	0.990503	0.00141864	0.952249	0.996455	-0.00558166	0.535545	0.802257	-0.00811362	0.364652	0.750604		EEF1B2
P02750	Leucine-rich alpha-2-glycoprotein	LRG1	0.383719	0.410134	0.669362	0.0459056	0.189943	0.674079	-0.0448964	0.181469	0.996455	-0.0220217	0.183458	0.51138	-0.011137	0.399803	0.773304
Q13404	Ubiquitin-conjugating enzyme E2 variant 1	UBE2V1	0.286057	0.411035	0.669362	0.0107783	0.60064	0.934329	-0.00596143	0.811926	0.996455	-0.00886447	0.352548	0.675502	0.00465109	0.638314	0.903275
P35908	Keratin, type II cytoskeletal 2 epidermal	KRT2	0.367645	0.412043	0.669362	-0.031944	0.280081	0.756047	0.0488991	0.141098	0.996455	-0.0158788	0.256114	0.593508	0.0101121	0.432466	0.788358
Q9UL25	Ras-related protein Rab-21	RAB21	0.146737	0.412084	0.669362	-0.00184235	0.886362	0.990503	0.00595786	0.654983	0.996455	0.00872084	0.155784	0.481098	0.00907552	0.0868581	0.396002		RAB21
P49368	T-complex protein 1 subunit gamma	CCT3	0.323044	0.412825	0.669362	0.00672132	0.787495	0.96759	0.00202999	0.945051	0.996455	-0.0076006	0.513805	0.785292	-0.000824129	0.943494	0.993415
P14621	Acylphosphatase-2	ACYP2	-0.139879	0.412849	0.669362	-0.00700374	0.16074	0.658355	-0.0045983	0.603492	0.996455	-0.00615303	0.00733568	0.0875279	-0.0163726	4.32874e-06	0.00075753		ACYP2
P57105	Synaptojanin-2-binding protein	SYNJ2BP	-0.229005	0.413085	0.669362	0.0240307	0.185442	0.674079	-0.0252807	0.187607	0.996455	0.00824065	0.331216	0.659747	0.00411721	0.58135	0.879564		SYNJ2BP
Q96AQ6	Pre-B-cell leukemia transcription factor-interacting protein 1	PBXIP1	0.0921196	0.413216	0.669362	0.000176158	0.967485	0.997059	0.00136148	0.801114	0.996455	0.00155754	0.424769	0.728	-0.00220552	0.259545	0.642742
B7ZKJ8	-	ITIH4	0.337484	0.413828	0.669362	0.0415393	0.0511691	0.486239	-0.00505278	0.853957	0.996455	-0.0137905	0.150986	0.471831	-0.00621665	0.566477	0.875712
P14406	Cytochrome c oxidase subunit 7A2, mitochondrial	COX7A2	-0.297939	0.414468	0.669362	-0.00826424	0.699534	0.956709	-0.00192694	0.941185	0.996455	0.0133202	0.182796	0.51138	-0.0100213	0.315129	0.698601	COX7A2	COX7A2
I3L397	Eukaryotic translation initiation factor 5A	EIF5A	-0.104798	0.415106	0.669362	-0.00374495	0.635096	0.940375	-0.0044876	0.529345	0.996455	0.00512751	0.160313	0.48564	0.000837785	0.750151	0.954949
P00325	All-trans-retinol dehydrogenase [NAD(+)] ADH1B	ADH1B	-0.361019	0.415642	0.669362	0.0119454	0.539071	0.898452	-0.00543735	0.826681	0.996455	0.0202247	0.0247902	0.165795	0.00956873	0.300234	0.688834
Q96IU4	Putative protein-lysine deacylase ABHD14B	ABHD14B	0.409901	0.416321	0.669411	0.00625029	0.823862	0.972717	0.0364966	0.16446	0.996455	0.00658469	0.610366	0.833292	3.72493e-05	0.996851	0.998923
Q9Y3I0	RNA-splicing ligase RtcB homolog	RTCB	0.277035	0.417077	0.669411	0.00165582	0.94237	0.997059	-0.0193273	0.435982	0.996455	0.010635	0.324509	0.658137	0.00456078	0.640642	0.90461
P04083	Annexin A1	ANXA1	0.22839	0.417585	0.669411	0.0262185	0.121038	0.606136	-0.00102796	0.945435	0.996455	0.00149736	0.847114	0.960551	0.00428766	0.432471	0.788358		ANXA1
P35232	Prohibitin 1	PHB	-0.0915871	0.418286	0.669512	-0.00425118	0.49484	0.885875	0.00179603	0.784648	0.996455	0.00311214	0.275547	0.610389	-0.00251385	0.316377	0.698601		PHB
C9JL85		MTPN	-0.313888	0.419898	0.67107	-0.0689043	0.00365666	0.230437	-0.0606562	0.0159352	0.987239	0.0113846	0.281233	0.61777	-0.00394603	0.665992	0.911724
O60869	Endothelial differentiation-related factor 1	EDF1	-0.364392	0.421983	0.672417	-0.00317184	0.917262	0.997059	-0.00870507	0.771958	0.996455	-0.00177331	0.901903	0.976576	0.0139995	0.232521	0.608846
P07203	Glutathione peroxidase 1	GPX1	-0.291777	0.422022	0.672417	0.00824737	0.634602	0.940375	0.00408336	0.835631	0.996455	-0.0107967	0.174789	0.501444	0.00418418	0.566633	0.875712		GPX1
P02751	Fibronectin	FN1	0.273737	0.423903	0.672542	0.0294234	0.209758	0.703605	-0.0159577	0.513092	0.996455	-0.014385	0.188926	0.513918	-0.00151434	0.874943	0.980459
Q9BSH4	Translational activator of cytochrome c oxidase 1	TACO1	0.253549	0.424367	0.672542	0.0396675	0.0482466	0.486239	0.0181596	0.396134	0.996455	0.00880945	0.343081	0.670828	0.00175272	0.830989	0.976959		TACO1
Q9UI09	NADH dehydrogenase [ubiquinone] 1 alpha subcomplex subunit 12	NDUFA12	-0.242176	0.424485	0.672542	-0.0153688	0.466656	0.878115	-0.000753276	0.973888	0.996455	0.0137439	0.170413	0.492931	-0.00111683	0.902164	0.985897	NDUFA12	NDUFA12
P26038	Moesin	MSN	0.124633	0.424867	0.672542	0.00835574	0.397921	0.83731	0.000145985	0.987415	0.997868	0.00378103	0.406176	0.717081	0.0031168	0.363745	0.750357
Q96A32	Myosin regulatory light chain 11	MYLPF	-0.131811	0.425353	0.672542	0.00501397	0.41897	0.85539	-0.0042562	0.55016	0.996455	-0.00148032	0.595107	0.827633	-0.00186004	0.4674	0.81388
A0A7P0Z472	Adenylosuccinate lyase	ADSL	0.0903551	0.425943	0.672542	0.00146865	0.762571	0.96759	-5.0454e-05	0.990491	0.999054	-0.00286826	0.195113	0.523961	-0.00264902	0.0777133	0.367811
P24539	ATP synthase F(0) complex subunit B1, mitochondrial	ATP5PB	0.115894	0.427095	0.673348	-0.00405698	0.456526	0.872418	-0.0021054	0.754392	0.996455	-0.000240511	0.921861	0.983127	-0.000438657	0.85564	0.980459	ATP5PB	ATP5PB
P16219	Short-chain specific acyl-CoA dehydrogenase, mitochondrial	ACADS	0.216343	0.428519	0.673858	0.0030752	0.759047	0.96759	0.00325427	0.765247	0.996455	0.00924032	0.044592	0.243862	0.00112871	0.767861	0.955591		ACADS
P04004	Vitronectin	VTN	0.22461	0.428702	0.673858	0.00182365	0.917411	0.997059	-0.012049	0.534758	0.996455	-0.00905439	0.269973	0.604418	0.00302916	0.684075	0.92139
Q99541	Perilipin-2	PLIN2	0.354667	0.429385	0.673923	-0.0407029	0.115559	0.603665	-0.0379111	0.194936	0.996455	-0.0106651	0.365958	0.688146	-0.0262741	0.0201812	0.179579
Q9ULC4	Malignant T-cell-amplified sequence 1	MCTS1	0.277692	0.431432	0.675284	0.0433298	0.0672408	0.53747	0.0340508	0.16257	0.996455	-0.00795963	0.464759	0.756075	-0.0041099	0.663728	0.910215
P49257	Protein ERGIC-53	LMAN1	-0.311304	0.431751	0.675284	-0.0387075	0.169198	0.674079	-0.0206567	0.474027	0.996455	-0.0106863	0.420493	0.727376	0.00262309	0.817494	0.9727		LMAN1
H7C1U8	MICOS complex subunit	APOO	0.181144	0.432182	0.675284	-0.00235018	0.853633	0.983936	0.00143031	0.923308	0.996455	-0.00595268	0.311368	0.646545	-0.0106467	0.0705302	0.348816		APOO
Q05707	Collagen alpha-1(XIV) chain	COL14A1	0.217845	0.435754	0.679854	0.0362727	0.107974	0.597392	-0.00674321	0.648845	0.996455	-0.00950863	0.369876	0.688146	-0.00083008	0.886422	0.980808
P12814	Alpha-actinin-1	ACTN1	-0.107496	0.438082	0.682472	-0.0041693	0.641196	0.940375	0.00250189	0.789038	0.996455	0.00685241	0.102332	0.379678	0.00218791	0.540433	0.864401		ACTN1
P04406	Glyceraldehyde-3-phosphate dehydrogenase	GAPDH	-0.100083	0.439088	0.683026	-0.00404027	0.348726	0.805368	-0.00660348	0.15318	0.996455	-0.0086261	3.91144e-05	0.00410701	-0.0101318	5.9132e-08	3.10443e-05		GAPDH	GAPDH
C9JFR7	Cytochrome c	CYCS	0.106661	0.4469	0.692798	-0.0107536	0.0408455	0.461159	0.00262464	0.699647	0.996455	0.000817725	0.724941	0.901882	0.00148179	0.546801	0.868595	CYCS	CYCS
P00738	Haptoglobin	HP	0.314349	0.447213	0.692798	0.0323831	0.0928081	0.587039	-0.0418933	0.100443	0.996455	-0.0338711	0.000233745	0.0102263	-0.0328826	0.00156119	0.033454
P13798	Acylamino-acid-releasing enzyme	APEH	-0.228959	0.447349	0.692798	-0.00463971	0.80813	0.96759	-0.00593591	0.787747	0.996455	-0.00141435	0.873632	0.970703	-0.00493436	0.571	0.876146
Q5VTT5	Myomesin-3	MYOM3	0.105336	0.448694	0.693857	-0.0011726	0.862931	0.988164	0.00935438	0.271126	0.996455	0.00649816	0.0399286	0.228978	0.00515894	0.10415	0.430406
H7C4K3	-	ITGB1	0.164005	0.451015	0.695646	0.00393146	0.798422	0.96759	-0.0207477	0.186549	0.996455	-0.00267706	0.71297	0.897817	-0.00179936	0.766355	0.955591
P00338	L-lactate dehydrogenase A chain	LDHA	0.216701	0.451313	0.695646	-0.00421352	0.60602	0.934391	-0.0132409	0.0913439	0.996455	-0.01614	4.74273e-05	0.00417285	-0.0190845	3.33429e-09	3.50101e-06		LDHA	LDHA
F6RFD5	Destrin	DSTN	-0.357367	0.451839	0.695646	0.0462234	0.190418	0.674079	-0.031245	0.313707	0.996455	0.0269774	0.106711	0.387705	0.00342403	0.773574	0.955591
P05388	Large ribosomal subunit protein uL10	RPLP0	0.127665	0.455028	0.69953	0.00184865	0.884845	0.990503	-0.0073908	0.370175	0.996455	-0.0130907	0.0319753	0.199846	-0.00607886	0.0605128	0.334304		RPLP0
P31930	Cytochrome b-c1 complex subunit 1, mitochondrial	UQCRC1	-0.0785742	0.456735	0.699577	-0.0105626	0.0258138	0.449728	-0.000710489	0.898991	0.996455	-0.00138333	0.510292	0.781534	-0.00553519	0.00886948	0.105829	UQCRC1	UQCRC1
Q32Q12	Nucleoside diphosphate kinase	NME1-NME2	0.0906901	0.457467	0.699577	-0.0044485	0.373825	0.819885	-0.013534	0.014014	0.987239	-0.00728767	0.00199414	0.04455	-0.00628044	0.00178684	0.0353997		NME1-NME2
O75438	NADH dehydrogenase [ubiquinone] 1 beta subcomplex subunit 1	NDUFB1	-0.443028	0.457633	0.699577	0.0142132	0.643353	0.940375	-0.0342655	0.361699	0.996455	0.0147385	0.297299	0.636868	0.0158297	0.274111	0.658507	NDUFB1	NDUFB1
P09417	Dihydropteridine reductase	QDPR	-0.0843022	0.457723	0.699577	-0.00519016	0.417033	0.85539	-0.00760042	0.279403	0.996455	-0.00272455	0.356512	0.679378	-0.00604809	0.0252759	0.205734		QDPR
P12882	Myosin-1	MYH1	-0.297265	0.460225	0.701837	0.000223849	0.992698	0.997059	-0.00473415	0.8294	0.996455	-0.0107876	0.338909	0.666394	-0.00175308	0.829751	0.976725
P36542	ATP synthase subunit gamma, mitochondrial	ATP5F1C	0.0940698	0.460538	0.701837	-0.00675487	0.223338	0.724331	0.00733805	0.32469	0.996455	0.00090122	0.718049	0.897817	-0.000406759	0.883198	0.980808	ATP5F1C	ATP5F1C
O15382	Branched-chain-amino-acid aminotransferase, mitochondrial	BCAT2	-0.233695	0.463215	0.704892	-0.00897003	0.64749	0.940375	-0.00686174	0.739828	0.996455	-0.00448863	0.622963	0.833971	0.00691436	0.38315	0.764066		BCAT2
P01859	Immunoglobulin heavy constant gamma 2	IGHG2	-0.312114	0.466372	0.708518	0.000303604	0.989108	0.997059	-0.0296113	0.238477	0.996455	-0.000713266	0.943692	0.988432	0.00721898	0.453078	0.8036
O00299	Chloride intracellular channel protein 1	CLIC1	0.180079	0.467305	0.708518	0.0219062	0.207093	0.703605	-0.034652	0.0387228	0.996455	-0.00560382	0.49326	0.77302	0.00456499	0.474214	0.815872		CLIC1
P20929	Nebulin	NEB	-0.0628397	0.467622	0.708518	-0.00430514	0.295456	0.775095	0.00133577	0.781501	0.996455	0.00340804	0.35857	0.680829	0.00429333	0.139806	0.494607
P53004	Biliverdin reductase A	BLVRA	-0.192831	0.469203	0.709111	0.0409664	0.0382351	0.457884	0.0274893	0.144976	0.996455	-0.00915009	0.323341	0.657961	-0.00336145	0.650044	0.910215
Q9H444	Charged multivesicular body protein 4b	CHMP4B	0.191066	0.469364	0.709111	-0.0249961	0.181581	0.674079	0.00670004	0.687448	0.996455	0.00105782	0.903674	0.976576	0.00604651	0.350336	0.735705
P31415	Calsequestrin-1	CASQ1	-0.0850697	0.472156	0.712304	0.00895515	0.0590684	0.512776	0.00442568	0.408123	0.996455	0.00702745	0.00147272	0.0396503	0.00162857	0.39891	0.773304		CASQ1
P50995	Annexin A11	ANXA11	0.0791423	0.475075	0.71568	0.00134916	0.751014	0.96759	-0.00032905	0.953756	0.996455	0.00863736	3.44742e-05	0.00410701	0.00346183	0.097226	0.417634
Q969G5	Caveolae-associated protein 3	CAVIN3	0.173636	0.476421	0.716165	-8.05828e-05	0.996278	0.999133	-0.0182613	0.313233	0.996455	-0.00411691	0.614326	0.833292	-0.00156984	0.818921	0.9727
A0A7P0TAG1	Dihydrolipoamide acetyltransferase component of pyruvate dehydrogenase complex	DLAT	0.0866232	0.476761	0.716165	-0.00506059	0.316856	0.788386	-0.00315939	0.563626	0.996455	0.00345619	0.131966	0.438903	-0.000187856	0.923427	0.991602		DLAT
P28070	Proteasome subunit beta type-4	PSMB4	0.347135	0.479457	0.719186	-0.0273464	0.38525	0.825536	-0.0518694	0.131085	0.996455	-0.021252	0.150217	0.470831	-0.00974234	0.469866	0.815471
P51858	Hepatoma-derived growth factor	HDGF	0.212842	0.481191	0.720758	0.0800171	6.67805e-05	0.0701195	0.0232478	0.259169	0.996455	0.000386369	0.966153	0.992623	0.00358628	0.658384	0.910215
P35270	Sepiapterin reductase	SPR	-0.163991	0.484044	0.723167	0.000157477	0.990234	0.997059	-0.0171224	0.252202	0.996455	0.00588125	0.325364	0.658137	-0.00548093	0.333866	0.719656		SPR
H3BTN5	Pyruvate kinase PKM	PKM	-0.0986601	0.484666	0.723167	-0.0107749	0.13582	0.609449	-0.00793032	0.270663	0.996455	-0.00810329	0.0144773	0.122935	-0.00944627	0.000404278	0.0132654		PKM	PKM
M0QZ43		HRC	0.0779767	0.484866	0.723167	-0.00276217	0.529382	0.893395	-0.00694039	0.277557	0.996455	-0.00125286	0.526723	0.798808	-0.00544139	0.023746	0.199466
P10809	60 kDa heat shock protein, mitochondrial	HSPD1	0.0884407	0.485776	0.723495	-0.00835254	0.0712918	0.53747	0.00154052	0.78511	0.996455	-0.00129033	0.53	0.799569	-0.00276895	0.172648	0.541716
Q8N142	Adenylosuccinate synthetase isozyme 1	ADSS1	0.0862388	0.490333	0.729249	-0.00125118	0.821769	0.972717	-0.0014127	0.7785	0.996455	0.00272955	0.280756	0.61777	0.000266219	0.880935	0.980808
P68363	Tubulin alpha-1B chain	TUBA1B	0.167034	0.491717	0.72935	0.0169836	0.262013	0.756047	-0.00633294	0.632458	0.996455	0.000417185	0.952374	0.988968	-0.00554956	0.264561	0.64707
Q9P0L0	Vesicle-associated membrane protein-associated protein A	VAPA	-0.0622471	0.491791	0.72935	-0.00501814	0.299763	0.775095	-0.00578584	0.300911	0.996455	0.00154919	0.484349	0.766196	-0.000195013	0.926857	0.991602
P06753	Tropomyosin alpha-3 chain	TPM3	0.102824	0.492574	0.729482	-0.00164308	0.797918	0.96759	0.012915	0.077417	0.996455	0.00222998	0.442369	0.738453	0.00634379	0.0183948	0.172452
Q5HYK3	2-methoxy-6-polyprenyl-1,4-benzoquinol methylase, mitochondrial	COQ5	-0.235863	0.495143	0.731087	-0.0152302	0.444251	0.865357	-0.00222064	0.913401	0.996455	-0.00794128	0.383505	0.694063	-0.00103028	0.893943	0.9839		COQ5
P07814	Bifunctional glutamate/proline--tRNA ligase	EPRS1	-0.248825	0.496536	0.731087	0.0243696	0.311239	0.783996	-0.015375	0.483109	0.996455	-0.0010792	0.923494	0.983436	0.00439063	0.589332	0.883978
H9KVA2	Troponin T, fast skeletal muscle	TNNT3	-0.108843	0.496548	0.731087	0.000262243	0.965966	0.997059	-0.00664016	0.353257	0.996455	0.00017253	0.950276	0.988968	0.000609914	0.812023	0.972159
P16403	Histone H1.2	H1-2	-0.272719	0.496552	0.731087	0.0162474	0.580922	0.924331	0.0039956	0.888611	0.996455	0.0274526	0.0504787	0.263695	0.0206597	0.0597739	0.332077
A0A2R8YDP2	non-specific serine/threonine protein kinase	CSNK2A1	0.19491	0.497264	0.731087	0.0185375	0.371383	0.819227	-0.0145055	0.464766	0.996455	-0.00354287	0.717305	0.897817	0.000436885	0.955462	0.996643		CSNK2A1
P30046	D-dopachrome decarboxylase	DDT	-0.153781	0.497836	0.731087	-0.00028988	0.975474	0.997059	-0.0042465	0.563703	0.996455	-0.00819395	0.0584529	0.284146	-0.00254212	0.325284	0.705791		DDT
Q9NSD9	Phenylalanine--tRNA ligase beta subunit	FARSB	-0.145777	0.498907	0.731638	-0.0070722	0.533023	0.893395	-0.00477087	0.703371	0.996455	0.00443061	0.395622	0.704073	-0.000333267	0.942261	0.993415
Q01995	Transgelin	TAGLN	-0.404276	0.500791	0.733375	0.0310317	0.433205	0.859859	-0.0461383	0.281913	0.996455	0.0236184	0.202543	0.537046	0.0167519	0.307353	0.69105
A0A087WYT3	Prostaglandin E synthase 3	PTGES3	0.321922	0.502048	0.734192	0.0374602	0.106435	0.597392	0.0390786	0.133394	0.996455	-0.00561775	0.590977	0.826609	-0.0101818	0.282736	0.668131
P61604	10 kDa heat shock protein, mitochondrial	HSPE1	0.145705	0.502796	0.734264	-0.00956068	0.439228	0.862037	-0.00451708	0.744887	0.996455	-0.00109042	0.846514	0.960551	-0.000824731	0.874919	0.980459
A0A5F9ZHN9	Aldehyde dehydrogenase	ALDH3A2	-0.256815	0.503959	0.734939	-0.00516377	0.844491	0.978715	-0.0361136	0.148107	0.996455	0.0126938	0.308268	0.646545	0.00560075	0.559316	0.872633		ALDH3A2
Q8IWW8	Hydroxyacid-oxoacid transhydrogenase, mitochondrial	ADHFE1	-0.238539	0.50589	0.736733	0.00277734	0.836841	0.97683	0.00898425	0.581162	0.996455	0.00187441	0.757739	0.91928	0.000246942	0.966159	0.996643		ADHFE1
P98160	Basement membrane-specific heparan sulfate proteoglycan core protein	HSPG2	-0.143848	0.508432	0.738359	-0.00237144	0.804217	0.96759	0.00129033	0.914923	0.996455	0.00884526	0.0453807	0.246646	0.00927553	0.0400158	0.262604
P46976	Glycogenin-1	GYG1	-0.0982104	0.509101	0.738359	-0.0052412	0.406711	0.847315	-0.00391531	0.596356	0.996455	2.54917e-05	0.992907	0.995053	-0.00394355	0.143436	0.494651
P35998	26S proteasome regulatory subunit 7	PSMC2	-0.144169	0.509116	0.738359	-0.00608308	0.655082	0.941	-0.00665112	0.630687	0.996455	0.00768271	0.230726	0.564118	0.000598063	0.908994	0.988037
Q5F2F8	-	PPP3CB	-0.202784	0.511272	0.738716	0.0106317	0.59451	0.928922	-0.0234892	0.228596	0.996455	0.0192719	0.0424223	0.235199	0.0095158	0.192168	0.563007
P16152	Carbonyl reductase [NADPH] 1	CBR1	-0.11724	0.511523	0.738716	-0.00168224	0.79357	0.96759	-0.0116787	0.131472	0.996455	-0.00506149	0.0841822	0.338664	-0.00925366	0.00125226	0.0313484
O75223	Gamma-glutamylcyclotransferase	GGCT	0.30405	0.511535	0.738716	0.0275324	0.377231	0.819889	0.0300649	0.326529	0.996455	0.000171875	0.990644	0.995053	-0.0195626	0.0930611	0.409129
G3V267	maleylacetoacetate isomerase	GSTZ1	0.18889	0.512296	0.738716	0.012732	0.488788	0.885875	0.0252265	0.151657	0.996455	-0.000936813	0.912443	0.980053	-0.00291215	0.659648	0.910215		GSTZ1
C9J0K6		SRI	0.218579	0.51288	0.738716	0.0234324	0.303247	0.776609	-0.00134096	0.952648	0.996455	-0.00298842	0.780004	0.924476	0.00986912	0.258921	0.642711		SRI
P83111	Serine beta-lactamase-like protein LACTB, mitochondrial	LACTB	-0.258124	0.513594	0.738731	0.00600115	0.804562	0.96759	0.00117957	0.958218	0.996455	-0.00164542	0.883354	0.975845	7.42007e-05	0.992904	0.998042		LACTB
H0YBI4		PDLIM5	-0.0532471	0.515193	0.740018	-0.00254564	0.473049	0.884647	0.00442136	0.257958	0.996455	0.0031573	0.0528192	0.267923	0.00234967	0.0987027	0.417634
Q86SX6	Glutaredoxin-related protein 5, mitochondrial	GLRX5	-0.296363	0.516388	0.74072	-0.0250101	0.378512	0.819889	-0.0178013	0.494347	0.996455	0.0102883	0.435444	0.733894	0.01764	0.070497	0.348816		GLRX5
Q15582	Transforming growth factor-beta-induced protein ig-h3	TGFBI	0.193704	0.517733	0.741637	0.0519663	0.0110487	0.397883	-0.00183741	0.913567	0.996455	-0.00723262	0.441596	0.738338	0.00455543	0.474979	0.815872
B1AHC9	-	XRCC6	0.251238	0.519616	0.743097	0.0803805	0.00266175	0.200981	-0.0141118	0.586782	0.996455	0.0140258	0.257918	0.593508	0.0218054	0.0353018	0.249938		XRCC6
Q9UKX2	Myosin-2	MYH2	-0.0956093	0.520168	0.743097	0.0028252	0.631755	0.940375	-0.00609668	0.354979	0.996455	-0.000249859	0.924925	0.983962	-0.00161538	0.498247	0.829095
A0A087WXX9	-	PRKAA2	-0.2966	0.522049	0.744428	0.0401858	0.242295	0.751277	-0.0115048	0.726525	0.996455	-0.00452934	0.779674	0.924476	0.00288695	0.824033	0.974941
A8MU46	Smoothelin-like protein 1	SMTNL1	0.12671	0.522518	0.744428	-0.00489982	0.613632	0.937208	0.00314697	0.76516	0.996455	0.00392261	0.378385	0.69126	0.00213749	0.573387	0.877634
P13804	Electron transfer flavoprotein subunit alpha, mitochondrial	ETFA	0.0918866	0.523936	0.744693	-0.00911674	0.121795	0.606136	-0.0013493	0.852557	0.996455	0.00169355	0.519747	0.789775	-0.00194032	0.466348	0.81388		ETFA
Q5T0D2	nucleoside-diphosphate kinase	CMPK1	-0.150074	0.524756	0.744693	-0.00891369	0.550312	0.905941	0.00523972	0.665352	0.996455	-0.00462265	0.500854	0.779106	0.00604914	0.19143	0.563007
D6R991		MATR3	0.115716	0.524831	0.744693	-0.0143444	0.249893	0.756047	-0.0237187	0.0450142	0.996455	0.00592252	0.31446	0.64869	0.00426336	0.339029	0.722438
P14543	Nidogen-1	NID1	-0.273956	0.531452	0.75307	0.00227977	0.944009	0.997059	0.0249175	0.403876	0.996455	0.0136438	0.374793	0.690409	0.0181391	0.125341	0.466696
A0A0A0MT83	Isovaleryl-CoA dehydrogenase, mitochondrial	IVD	-0.165672	0.535291	0.757487	0.0411488	0.0240223	0.449728	0.0123549	0.513573	0.996455	-0.00931241	0.267368	0.600511	-0.00473025	0.525495	0.85452		IVD
Q13619	Cullin-4A	CUL4A	-0.146581	0.53765	0.759802	0.0142813	0.420511	0.85539	-0.0104114	0.520197	0.996455	0.000191014	0.981784	0.993951	-0.0019483	0.760313	0.955591
E9PL09	Small ribosomal subunit protein uS3	RPS3	-0.217283	0.53913	0.760869	0.0131737	0.512219	0.892465	-0.0107367	0.645242	0.996455	0.0114636	0.217915	0.558985	-0.00555545	0.531676	0.858862		RPS3
A0A4W9A917	Immunoglobulin heavy constant gamma 3	IGHG3	0.413795	0.540006	0.761082	0.0544787	0.0347165	0.457884	-9.79457e-05	0.997997	0.99948	-0.030585	0.0092207	0.0936166	0.00353901	0.810672	0.972159
P45880	Voltage-dependent anion-selective channel protein 2	VDAC2	0.0550431	0.542512	0.763589	-0.0079507	0.0646341	0.53747	0.00253581	0.623521	0.996455	0.000245014	0.898341	0.976576	-0.0030297	0.123875	0.464531		VDAC2
Q99832	T-complex protein 1 subunit eta	CCT7	-0.175892	0.545711	0.767064	-0.00230307	0.906581	0.996082	-0.00984451	0.618404	0.996455	-0.0191717	0.041541	0.232011	-0.00680829	0.383489	0.764066		CCT7
P23526	Adenosylhomocysteinase	AHCY	0.143054	0.549759	0.771721	-0.0024057	0.895755	0.994231	-0.0131217	0.457999	0.996455	0.00839029	0.335801	0.664791	0.00894033	0.195731	0.56461		AHCY
P35237	Serpin B6	SERPINB6	-0.0939299	0.551198	0.772708	-0.0064917	0.379528	0.819889	0.00663916	0.531469	0.996455	0.00260693	0.438277	0.73551	-0.00268131	0.505376	0.835661
P30084	Enoyl-CoA hydratase, mitochondrial	ECHS1	0.0632135	0.552856	0.773289	-0.00423617	0.348932	0.805368	0.0019864	0.714653	0.996455	0.00300306	0.144247	0.464195	-0.000515626	0.793046	0.964888		ECHS1
P48163	NADP-dependent malic enzyme	ME1	-0.186028	0.55327	0.773289	-0.00454302	0.799835	0.96759	-0.00976865	0.631206	0.996455	-0.0121058	0.148417	0.468728	-0.0178567	0.028597	0.220786		ME1
P10768	S-formylglutathione hydrolase	ESD	-0.0724376	0.553822	0.773289	0.0034348	0.51508	0.892465	-0.000882329	0.87886	0.996455	0.00444151	0.0669685	0.304402	0.000995713	0.633031	0.901886
P30086	Phosphatidylethanolamine-binding protein 1	PEBP1	0.0727853	0.555489	0.774265	0.00196997	0.616196	0.939051	0.00325234	0.582592	0.996455	0.00368336	0.0404514	0.229589	-0.000759522	0.722034	0.938286
O75915	PRA1 family protein 3	ARL6IP5	-0.208024	0.555996	0.774265	0.00547472	0.44816	0.865357	0.00477162	0.77664	0.996455	0.00812122	0.0139895	0.122576	0.000140468	0.981536	0.996643
P02763	Alpha-1-acid glycoprotein 1	ORM1	0.154004	0.557752	0.774469	0.00630456	0.628327	0.940375	-0.0304424	0.0472047	0.996455	-0.0227848	0.000300116	0.0121201	-0.019551	0.0012159	0.0313484
A0A087X2D0		SRSF3	0.181137	0.559158	0.774469	0.0416972	0.051169	0.486239	0.0289447	0.166535	0.996455	-0.00613906	0.537527	0.802257	0.0022966	0.779964	0.958972
Q5XPI4	E3 ubiquitin-protein ligase RNF123	RNF123	0.156964	0.55972	0.774469	0.0063147	0.744959	0.96759	-0.0113877	0.538982	0.996455	0.00517282	0.573107	0.823204	0.00843676	0.250074	0.634093
P62750	Large ribosomal subunit protein uL23	RPL23A	-0.306017	0.559732	0.774469	0.0239273	0.448432	0.865357	0.0323301	0.345402	0.996455	0.00841025	0.565838	0.82268	-0.00840953	0.516554	0.848798
P29692	Elongation factor 1-delta	EEF1D	0.0991947	0.559831	0.774469	0.00312926	0.807194	0.96759	-0.00528375	0.69393	0.996455	0.00343092	0.56793	0.82268	-0.0012443	0.810461	0.972159
P11766	Alcohol dehydrogenase class-3	ADH5	-0.183195	0.562281	0.776031	0.000791626	0.950679	0.997059	-0.00497503	0.76978	0.996455	-0.00643744	0.267656	0.600511	-0.00129552	0.838142	0.976959		ADH5
P00352	Aldehyde dehydrogenase 1A1	ALDH1A1	0.121742	0.562438	0.776031	-0.00573761	0.457418	0.872418	-0.00601977	0.543592	0.996455	-0.0106859	0.00315563	0.059168	-0.00450314	0.205469	0.576159
P36578	Large ribosomal subunit protein uL4	RPL4	-0.192743	0.564326	0.777413	0.00842083	0.620214	0.940375	-0.00328846	0.879992	0.996455	0.00846811	0.275026	0.610389	0.00858155	0.308912	0.691294		RPL4
P53597	Succinate--CoA ligase [ADP/GDP-forming] subunit alpha, mitochondrial	SUCLG1	-0.0897362	0.56514	0.777413	-0.0158426	0.0202887	0.449728	3.24327e-05	0.997088	0.99948	-0.0014936	0.621314	0.833971	-0.00522532	0.116901	0.450258		SUCLG1
K7EMR7	Reticulon	RTN2	0.10171	0.56614	0.777413	0.00807553	0.275504	0.756047	0.0048573	0.536569	0.996455	0.00892816	0.00949308	0.0936166	0.00212029	0.456969	0.806416
A0A087X0K0		COL15A1	-0.178218	0.56663	0.777413	0.0234078	0.189136	0.674079	0.028387	0.197527	0.996455	0.00952416	0.246042	0.583171	0.00436195	0.610154	0.887414
E5RIW3	Tubulin-specific chaperone A	TBCA	0.239462	0.567141	0.777413	0.0134694	0.642336	0.940375	-0.00418891	0.887815	0.996455	0.00984473	0.472971	0.761058	0.00693131	0.554655	0.871839
Q14152	Eukaryotic translation initiation factor 3 subunit A	EIF3A	0.0913762	0.568831	0.777776	-0.00971735	0.388071	0.829887	-0.00670963	0.519454	0.996455	0.00412793	0.436321	0.734195	-0.00220105	0.580922	0.879564
Q9NSE4	Isoleucine--tRNA ligase, mitochondrial	IARS2	-0.195465	0.568887	0.777776	-0.0179264	0.397578	0.83731	-0.00250173	0.910562	0.996455	-0.00234503	0.810644	0.941567	0.00253894	0.767111	0.955591		IARS2
Q9NZU5	LIM and cysteine-rich domains protein 1	LMCD1	0.0809452	0.569855	0.777876	0.00465505	0.327024	0.79798	0.00578214	0.394578	0.996455	0.0114665	1.49046e-06	0.000391246	0.00429231	0.0833055	0.385334
Q5JXI2		FHL1	-0.104653	0.570442	0.777876	-0.00692819	0.879433	0.990503	-0.0115999	0.753135	0.996455	-0.00217409	0.552221	0.813168	0.0323005	0.028397	0.220786		FHL1
P13073	Cytochrome c oxidase subunit 4 isoform 1, mitochondrial	COX4I1	-0.0817098	0.575293	0.782902	-0.00827407	0.130455	0.606622	-0.000357123	0.958971	0.996455	7.70392e-05	0.974884	0.993951	-0.00108413	0.662571	0.910215	COX4I1	COX4I1
P62140	Serine/threonine-protein phosphatase PP1-beta catalytic subunit	PPP1CB	-0.0995718	0.57562	0.782902	-0.00112952	0.906803	0.996082	0.00449522	0.714246	0.996455	0.00245374	0.583574	0.826609	-0.00492656	0.306995	0.69105
P07951	-	TPM2	-0.239846	0.577229	0.783589	-0.00303411	0.369206	0.817584	0.00138092	0.721729	0.996455	0.000109202	0.942459	0.988432	-0.0122984	0.299087	0.688688
P02144	Myoglobin	MB	0.0706099	0.577617	0.783589	0.000257025	0.955815	0.997059	-0.000394407	0.946948	0.996455	-0.0012509	0.551396	0.813154	7.29969e-05	0.972625	0.996643
E7END7	Ras-related protein Rab-1A	RAB1A	0.215205	0.578502	0.783777	-0.0201143	0.486983	0.885875	0.00978831	0.703998	0.996455	-0.0186725	0.173661	0.499574	-0.0112869	0.268432	0.64961
Q14324	Myosin-binding protein C, fast-type	MYBPC2	-0.149516	0.580074	0.78476	-0.000138838	0.989638	0.997059	-0.00574814	0.623906	0.996455	-0.0085393	0.080419	0.333838	-0.00700682	0.0983388	0.417634
P30049	ATP synthase subunit delta, mitochondrial	ATP5F1D	-0.248496	0.581392	0.78476	0.00735119	0.818681	0.972717	-0.0154765	0.481451	0.996455	-0.0213531	0.160493	0.48564	0.0116046	0.163981	0.531883	ATP5F1D	ATP5F1D
P0DPI2	Glutamine amidotransferase-like class 1 domain-containing protein 3, mitochondrial	GATD3A	-0.0751279	0.581515	0.78476	-0.00660676	0.307826	0.780718	0.00416383	0.624064	0.996455	0.00147858	0.614038	0.833292	-0.00432135	0.182926	0.554136
P62805	Histone H4	H4C1	-0.148928	0.582217	0.78476	0.0280426	0.0715804	0.53747	0.0183624	0.195615	0.996455	-0.00143751	0.84196	0.958848	0.0135016	0.00947661	0.11056
P51970	NADH dehydrogenase [ubiquinone] 1 alpha subcomplex subunit 8	NDUFA8	-0.0766039	0.583399	0.785345	-0.00984901	0.111663	0.597392	-0.000171171	0.982846	0.997868	0.00124333	0.653406	0.85588	-0.00306125	0.301775	0.688834	NDUFA8	NDUFA8
P61978	Heterogeneous nuclear ribonucleoprotein K	HNRNPK	0.0628701	0.584552	0.785889	0.00715784	0.15713	0.656979	0.00335411	0.575862	0.996455	0.00493887	0.0328814	0.200729	0.00314231	0.159026	0.526742		HNRNPK
Q8NCW5	NAD(P)H-hydrate epimerase	NAXE	-0.0863813	0.585318	0.785913	-0.00773033	0.360889	0.809185	-0.00265671	0.837536	0.996455	0.00490467	0.220263	0.558985	-0.00633277	0.217418	0.602344		NAXE
O14983	Sarcoplasmic/endoplasmic reticulum calcium ATPase 1	ATP2A1	-0.0987782	0.586956	0.786387	0.000978821	0.889074	0.992059	-0.00876411	0.238105	0.996455	-0.0026792	0.397945	0.70691	-0.00507135	0.0589206	0.332077		ATP2A1
K7EM09	Transmembrane protein 205	TMEM205	-0.172205	0.587169	0.786387	0.0333684	0.109085	0.597392	0.026825	0.174074	0.996455	-0.00251424	0.795066	0.931718	0.00464113	0.524099	0.85451		TMEM205
P04264	Keratin, type II cytoskeletal 1	KRT1	-0.424273	0.58792	0.786389	-0.0159853	0.745939	0.96759	0.0179428	0.753485	0.996455	0.00510428	0.824642	0.952557	0.0318607	0.153519	0.516649
A0A7I2V2G2	Stress-70 protein, mitochondrial	HSPA9	0.0556975	0.590115	0.788322	-0.00383285	0.374495	0.819885	0.000171518	0.977475	0.996455	0.00047865	0.805146	0.937254	-0.00164578	0.467289	0.81388		HSPA9
P22695	Cytochrome b-c1 complex subunit 2, mitochondrial	UQCRC2	-0.0585387	0.591133	0.788679	-0.0109596	0.0160891	0.449728	-0.000158255	0.976864	0.996455	-0.00207395	0.302481	0.642926	-0.0032503	0.104913	0.430406	UQCRC2	UQCRC2
A0A087WXS0	-	TNNI2	-0.0954899	0.59205	0.788899	0.00117882	0.864479	0.988164	-0.0112077	0.184549	0.996455	0.000142082	0.963542	0.992056	-0.000215411	0.943329	0.993415
Q15661	Tryptase alpha/beta-1	TPSAB1	0.241117	0.592868	0.788988	0.0316642	0.188583	0.674079	0.00172734	0.952463	0.996455	0.00823622	0.452085	0.746366	0.00911818	0.408648	0.773304
A0A1W2PP35		HNRNPU	0.203098	0.59852	0.795501	0.03655	0.0886415	0.58656	-0.00452695	0.860481	0.996455	0.0385481	0.000225134	0.0102263	0.0165636	0.0976616	0.417634
Q15847	Adipogenesis regulatory factor	ADIRF	-0.296409	0.600984	0.797767	0.0259879	0.481737	0.884647	-0.0318472	0.407936	0.996455	0.0035001	0.840079	0.958403	0.00863808	0.558522	0.872633
Q9NZ01	Very-long-chain enoyl-CoA reductase	TECR	0.14244	0.602809	0.799179	-0.00537238	0.765436	0.96759	-0.0185007	0.292443	0.996455	0.00175675	0.835289	0.958403	-0.000280451	0.966341	0.996643		TECR
Q9H9P8	L-2-hydroxyglutarate dehydrogenase, mitochondrial	L2HGDH	-0.154676	0.604395	0.800271	-0.00174128	0.926811	0.997059	0.0209009	0.244451	0.996455	0.00181145	0.837302	0.958403	-0.00257414	0.705164	0.93092		L2HGDH
A0A1B0GTJ4	aldehyde dehydrogenase (NAD(+))	ALDH7A1	-0.188297	0.608809	0.80488	0.0504594	0.0525241	0.488056	0.011832	0.645921	0.996455	-0.0029764	0.805074	0.937254	0.00143622	0.887715	0.980808		ALDH7A1
A0A1C7CYX9	Dihydropyrimidinase-related protein 2	DPYSL2	0.268231	0.609629	0.80488	0.0565038	0.125845	0.606136	0.0402138	0.206304	0.996455	0.0137514	0.428585	0.731731	0.00970663	0.409483	0.773304
A0A087X0S5		COL6A1	-0.176199	0.610176	0.80488	0.0470282	0.0363098	0.457884	-0.00671995	0.723415	0.996455	0.00539336	0.604111	0.832883	0.0149432	0.0358213	0.250451
Q8IVN3	Musculoskeletal embryonic nuclear protein 1	MUSTN1	0.165085	0.611753	0.805948	-0.0144043	0.522309	0.893395	0.0151372	0.405821	0.996455	-0.00460928	0.663981	0.85946	-0.00312895	0.659318	0.910215
P25705	ATP synthase subunit alpha, mitochondrial	ATP5F1A	-0.0609948	0.614243	0.807354	-0.0104047	0.0299231	0.449728	0.00350666	0.558249	0.996455	0.000588342	0.780986	0.924476	-0.0017668	0.416775	0.781454	ATP5F1A	ATP5F1A
O94919	Endonuclease domain-containing 1 protein	ENDOD1	-0.109132	0.614358	0.807354	-0.0197738	0.123663	0.606136	-0.0159456	0.170914	0.996455	-0.0113308	0.059647	0.288614	-0.0044441	0.317637	0.699201
Q9Y490	Talin-1	TLN1	0.190148	0.616475	0.808467	0.025352	0.233002	0.741369	0.00208834	0.928476	0.996455	-0.00488867	0.614017	0.833292	0.000869769	0.92083	0.991602
Q14974	Importin subunit beta-1	KPNB1	-0.093992	0.616745	0.808467	-0.0176101	0.113435	0.597392	-0.00950572	0.362983	0.996455	0.00148192	0.770774	0.924476	-0.00164119	0.677456	0.918804
P19652	Alpha-1-acid glycoprotein 2	ORM2	0.168081	0.622025	0.81397	0.00785537	0.631678	0.940375	-0.0291816	0.168013	0.996455	-0.0280464	0.000387206	0.015058	-0.0245477	0.0043553	0.0653296
P63316	Troponin C, slow skeletal and cardiac muscles	TNNC1	0.0763131	0.622493	0.81397	-0.00566513	0.417482	0.85539	0.0111547	0.122062	0.996455	0.00333248	0.293756	0.632056	0.00527391	0.0457565	0.28348
P15090	Fatty acid-binding protein, adipocyte	FABP4	-0.289358	0.625563	0.816127	-0.00910108	0.731212	0.962826	0.0032363	0.908987	0.996455	-0.00536322	0.656006	0.85588	0.0125173	0.222575	0.603264
P15259	Phosphoglycerate mutase 2	PGAM2	-0.0613036	0.625697	0.816127	-0.00615866	0.20825	0.703605	-0.00761296	0.159386	0.996455	-0.00332192	0.133575	0.44105	-0.0104259	1.2029e-06	0.000421014			PGAM2
P05026	Sodium/potassium-transporting ATPase subunit beta-1	ATP1B1	0.0942992	0.629191	0.818081	0.00452024	0.63479	0.940375	0.000992349	0.939096	0.996455	0.00235063	0.589233	0.826609	-0.000404671	0.936119	0.993415
O75155	Cullin-associated NEDD8-dissociated protein 2	CAND2	0.0671977	0.629201	0.818081	-0.00735252	0.0693772	0.53747	-0.00512022	0.423541	0.996455	-0.00330272	0.0676907	0.306359	-0.00624809	0.00855438	0.103243
O00499	Myc box-dependent-interacting protein 1	BIN1	0.0478864	0.630078	0.818081	0.0046373	0.141563	0.616768	0.00111253	0.787227	0.996455	0.00421797	0.00384369	0.0627079	0.00199092	0.176265	0.544216
Q8NI60	Atypical kinase COQ8A, mitochondrial	COQ8A	-0.05319	0.630312	0.818081	-0.0142138	0.00521463	0.273768	-0.0015611	0.769907	0.996455	-0.00194733	0.382758	0.694063	-0.00372734	0.0564454	0.322107		COQ8A
Q9Y3F4	Serine-threonine kinase receptor-associated protein	STRAP	-0.15964	0.635575	0.823337	0.0112935	0.583287	0.924331	0.00253324	0.906618	0.996455	0.00525057	0.582519	0.826609	-0.00860443	0.297432	0.686605
O95747	Serine/threonine-protein kinase OSR1	OXSR1	0.0876696	0.636148	0.823337	-0.0116389	0.345422	0.802507	-0.000267157	0.982515	0.997868	0.0068965	0.230058	0.564118	0.00398908	0.39584	0.773304
P51884	Lumican	LUM	-0.130154	0.636714	0.823337	0.0365568	0.0229635	0.449728	0.00278008	0.853081	0.996455	0.0134079	0.0684986	0.308685	0.00902911	0.109837	0.437096
P17655	Calpain-2 catalytic subunit	CAPN2	-0.389238	0.640517	0.827236	0.0296264	0.540306	0.8988	0.0594068	0.283199	0.996455	0.0108469	0.626871	0.836359	0.00940521	0.657256	0.910215
Q8N8N7	Prostaglandin reductase 2	PTGR2	0.113526	0.641907	0.827644	0.00389209	0.789707	0.96759	0.0147504	0.232065	0.996455	0.0132322	0.0521168	0.266057	0.00894886	0.0574706	0.326184
P54727	UV excision repair protein RAD23 homolog B	RAD23B	0.116917	0.642409	0.827644	0.00799894	0.648384	0.940375	0.00943547	0.654531	0.996455	0.0106141	0.199703	0.532204	0.00268706	0.746782	0.954949
P07195	L-lactate dehydrogenase B chain	LDHB	0.124317	0.643252	0.827714	-0.00579525	0.526558	0.893395	0.00970506	0.240588	0.996455	-0.0074864	0.0725669	0.318546	-0.00384318	0.182119	0.554136		LDHB	LDHB
P55268	Laminin subunit beta-2	LAMB2	0.154609	0.644598	0.828257	-0.00993075	0.662319	0.942811	-0.0199381	0.333036	0.996455	-0.00754817	0.482829	0.766196	0.00480859	0.521695	0.852053
P61163	Alpha-centractin	ACTR1A	0.171058	0.646196	0.828257	0.000454006	0.986206	0.997059	0.0202303	0.441854	0.996455	-0.00905592	0.466199	0.756582	-0.0153723	0.140391	0.494607
H3BLU7		AKR7A2	0.0499465	0.647875	0.828257	0.00126203	0.847428	0.979956	0.00366375	0.613101	0.996455	0.00159437	0.596568	0.828566	0.00256644	0.354011	0.736234		AKR7A2
P16104	Histone H2AX	H2AX	-0.115582	0.648516	0.828257	0.00914557	0.422098	0.85539	-0.000161203	0.993116	0.99948	0.00628283	0.236813	0.570307	0.00669425	0.358856	0.742192
P04217	Alpha-1B-glycoprotein	A1BG	0.231605	0.649037	0.828257	0.0167762	0.51944	0.893395	-0.0376289	0.245618	0.996455	-0.0147132	0.216758	0.558985	-0.00397659	0.755184	0.954949
P08603	Complement factor H	CFH	0.228955	0.650166	0.828257	0.034413	0.0988182	0.597106	-0.0191601	0.56191	0.996455	-0.0415237	3.83599e-05	0.00410701	-0.0241861	0.0657426	0.341022
P17661	Desmin	DES	0.0580513	0.650226	0.828257	-0.00758329	0.176636	0.674079	-4.19736e-06	0.99948	0.99948	-0.00488327	0.0566275	0.280467	0.00054454	0.818098	0.9727
P35609	Alpha-actinin-2	ACTN2	-0.0580415	0.650348	0.828257	-0.00538683	0.356805	0.80854	0.00563864	0.391884	0.996455	0.0078855	0.00400136	0.0627079	0.00884872	0.000578036	0.0181769
E9PM69		PSMC3	0.0795714	0.650773	0.828257	0.00133889	0.909612	0.996082	-0.00776691	0.507149	0.996455	-0.0063095	0.256909	0.593508	-0.00168872	0.713705	0.93092
O14732	Inositol monophosphatase 2	IMPA2	-0.45892	0.652159	0.829016	-0.0158225	0.824838	0.972717	-0.109422	0.0612201	0.996455	-0.00941452	0.780501	0.924476	-0.0231481	0.273533	0.658507		IMPA2
Q03135	Caveolin-1	CAV1	-0.11002	0.653047	0.829141	0.00721874	0.689797	0.953999	-0.00296	0.853653	0.996455	0.000337574	0.968487	0.992726	0.00449933	0.456538	0.806416
A0A7P0Z497	Peptidyl-prolyl cis-trans isomerase	PPIB	0.105921	0.655831	0.83167	0.0344581	0.0448199	0.470609	-0.00167311	0.916949	0.996455	-0.000169347	0.983185	0.993951	0.00480914	0.444677	0.797431		PPIB
O75489	NADH dehydrogenase [ubiquinone] iron-sulfur protein 3, mitochondrial	NDUFS3	-0.0587218	0.658195	0.831802	-0.00854031	0.0886121	0.58656	0.00197718	0.751743	0.996455	0.00191777	0.390859	0.698905	-0.000979173	0.663001	0.910215	NDUFS3	NDUFS3
P25789	Proteasome subunit alpha type-4	PSMA4	0.136961	0.658295	0.831802	-0.00852717	0.669447	0.94664	-0.0106292	0.623869	0.996455	0.00115723	0.902401	0.976576	-0.014255	0.0978717	0.417634
P19367	Hexokinase-1	HK1	-0.0597217	0.658312	0.831802	-0.0123177	0.0243531	0.449728	-0.00691064	0.434437	0.996455	0.00133068	0.586827	0.826609	-0.00607645	0.0707598	0.348816		HK1	HK1
P04179	Superoxide dismutase [Mn], mitochondrial	SOD2	0.0514796	0.659453	0.832243	-0.000999938	0.835724	0.97683	0.00481567	0.42722	0.996455	2.76237e-05	0.989893	0.995053	0.0021639	0.326031	0.70584		SOD2
P14618	Pyruvate kinase	PKM	-0.085261	0.662154	0.83399	-0.00442889	0.434514	0.86083	-0.00386932	0.513377	0.996455	-0.00585854	0.0247895	0.165795	-0.00755216	0.000673824	0.0196532		PKM	PKM
Q16585	Beta-sarcoglycan	SGCB	0.161174	0.662844	0.83399	0.02835	0.202638	0.694807	-0.0347784	0.225265	0.996455	0.0165032	0.118249	0.418051	-0.00220719	0.843933	0.97852
P12277	Creatine kinase B-type	CKB	0.156597	0.663221	0.83399	0.000191109	0.985895	0.997059	0.00523075	0.650929	0.996455	-0.00263964	0.586416	0.826609	0.00333331	0.408875	0.773304
E9PF16	Medium-chain acyl-CoA ligase ACSF2, mitochondrial	ACSF2	0.191738	0.664321	0.834375	0.024613	0.338708	0.802507	0.0340024	0.227318	0.996455	0.00629416	0.594453	0.827633	-0.000102695	0.992441	0.998042		ACSF2
K7EQL4	Troponin T, slow skeletal muscle	TNNT1	0.063879	0.668673	0.83709	-0.00416805	0.554387	0.906708	0.0128328	0.0821688	0.996455	0.0019589	0.540357	0.803263	0.0044431	0.100014	0.418386
P52943	Cysteine-rich protein 2	CRIP2	-0.16414	0.669236	0.83709	0.021352	0.427507	0.859859	0.003436	0.895899	0.996455	0.0317894	0.0137037	0.122576	0.0212803	0.0378976	0.256148
O43676	NADH dehydrogenase [ubiquinone] 1 beta subcomplex subunit 3	NDUFB3	0.0930499	0.669303	0.83709	-0.0102587	0.463518	0.875349	-1.41084e-05	0.99931	0.99948	0.00955036	0.145006	0.464195	0.00329417	0.598016	0.88439	NDUFB3	NDUFB3
O96000	NADH dehydrogenase [ubiquinone] 1 beta subcomplex subunit 10	NDUFB10	-0.0561648	0.669877	0.83709	-0.00873357	0.125272	0.606136	0.00260139	0.733709	0.996455	0.00114619	0.654546	0.85588	-0.00343866	0.226925	0.606979	NDUFB10	NDUFB10
P40925	Malate dehydrogenase, cytoplasmic	MDH1	0.0617725	0.670469	0.83709	-0.00869541	0.0810919	0.560308	0.000246244	0.964927	0.996455	-0.00251763	0.256931	0.593508	-0.00566957	0.00572561	0.0801585		MDH1
O75368	Adapter SH3BGRL	SH3BGRL	-0.0955392	0.673882	0.839394	0.0161382	0.362094	0.809185	-0.0275048	0.103662	0.996455	-0.0026681	0.749436	0.916074	-0.00550746	0.406765	0.773304
A0A7I2V4Y9	Dynactin subunit 2	DCTN2	0.0806258	0.673913	0.839394	0.00253061	0.843196	0.978715	-0.00336462	0.80509	0.996455	0.00328953	0.586671	0.826609	-0.00501718	0.352274	0.736234
P04792	Heat shock protein beta-1	HSPB1	0.0536535	0.676087	0.841104	-0.00883629	0.0671665	0.53747	-0.000213974	0.967268	0.996455	-0.00923919	6.7011e-05	0.00541243	-0.00827782	3.59047e-05	0.00279498		HSPB1
P13929	Beta-enolase	ENO3	0.0566212	0.680091	0.845084	-0.00460496	0.332912	0.802507	-0.00955989	0.0861435	0.996455	-0.000828035	0.894284	0.976576	-0.000388286	0.941964	0.993415			ENO3
Q9BXI3	Cytosolic 5'-nucleotidase 1A	NT5C1A	0.21915	0.68126	0.845536	-0.0854403	0.00105233	0.15785	-0.0130027	0.648932	0.996455	-0.0237799	0.0389701	0.225429	-0.013582	0.202506	0.573381
P13489	Ribonuclease inhibitor	RNH1	0.126022	0.685234	0.849463	0.00180513	0.925154	0.997059	-0.00503756	0.795442	0.996455	-0.0130209	0.144832	0.464195	0.00322624	0.674144	0.916893
Q9Y277	Voltage-dependent anion-selective channel protein 3	VDAC3	-0.043584	0.692059	0.856912	-0.00996849	0.0531588	0.489621	0.00168622	0.758838	0.996455	0.00518364	0.027807	0.181255	0.00190492	0.339195	0.722438		VDAC3
P51572	B-cell receptor-associated protein 31	BCAP31	-0.0949706	0.694365	0.858296	0.0299761	0.0401193	0.457884	-0.0111682	0.441312	0.996455	0.00781192	0.238835	0.571245	0.0117934	0.0382443	0.256148		BCAP31
P17931	Galectin-3	LGALS3	0.129753	0.694811	0.858296	0.0640805	0.00383993	0.230437	-0.00499373	0.757851	0.996455	0.000385969	0.96909	0.992726	0.00454824	0.445423	0.797431		LGALS3
J3KRE2	Rho GDP-dissociation inhibitor 1	ARHGDIA	0.0831943	0.696896	0.85986	0.00962153	0.479418	0.884647	-0.000692174	0.969217	0.996455	0.0177782	0.00674404	0.0843005	0.00393892	0.578309	0.87824
P26447	Protein S100-A4	S100A4	0.160778	0.699583	0.861664	0.0415053	0.0963803	0.59529	-0.0100635	0.683363	0.996455	-0.0139017	0.225605	0.560012	0.00801333	0.378357	0.764066
P47755	F-actin-capping protein subunit alpha-2	CAPZA2	0.0350913	0.699999	0.861664	0.00331074	0.431744	0.859859	0.00304731	0.620023	0.996455	0.00356353	0.0647652	0.298594	0.00424111	0.0777658	0.367811
P78417	Glutathione S-transferase omega-1	GSTO1	0.0605712	0.703848	0.865386	0.000101794	0.984004	0.997059	-0.00427818	0.685308	0.996455	0.00161937	0.479832	0.765689	-0.00517102	0.193031	0.563007		GSTO1
F5GYN4	ubiquitinyl hydrolase 1	OTUB1	0.061446	0.704686	0.865404	-0.0125224	0.264859	0.756047	0.0058832	0.607321	0.996455	0.0100069	0.0608901	0.291939	0.00129161	0.768688	0.955591
Q16773	Kynurenine--oxoglutarate transaminase 1	KYAT1	0.0635449	0.705714	0.865654	0.00766778	0.482764	0.884647	-0.0210887	0.0867522	0.996455	-0.00146688	0.773128	0.924476	0.0019487	0.686376	0.92139		KYAT1
Q5BKX8	Caveolae-associated protein 4	CAVIN4	-0.179187	0.708161	0.866388	0.00844659	0.773991	0.96759	0.023959	0.427314	0.996455	-0.0234975	0.0896063	0.35223	-0.00139352	0.904954	0.985897
P37837	Transaldolase	TALDO1	0.0964137	0.708753	0.866388	0.0126487	0.54214	0.8988	0.00350838	0.819559	0.996455	-0.00051335	0.95803	0.99009	0.0129281	0.0301961	0.229127
Q99623	Prohibitin-2	PHB2	0.0599107	0.709158	0.866388	-0.000492401	0.967549	0.997059	0.00601405	0.284836	0.996455	0.000131118	0.981557	0.993951	0.00146441	0.476159	0.815872		PHB2
P30622	CAP-Gly domain-containing linker protein 1	CLIP1	0.121772	0.709613	0.866388	0.0499731	0.0504724	0.486239	-0.0394908	0.0408824	0.996455	0.00796289	0.505983	0.780802	-0.00638952	0.382426	0.764066
Q5SV97	PGC-1 and ERR-induced regulator in muscle protein 1	PERM1	-0.127235	0.711047	0.867131	0.00667497	0.762162	0.96759	0.0421209	0.076928	0.996455	-0.00189067	0.853874	0.966129	-0.00356582	0.698832	0.927421
Q93100	Phosphorylase b kinase regulatory subunit beta	PHKB	-0.0983226	0.713517	0.868736	-0.0125984	0.461179	0.873161	-0.0037057	0.816857	0.996455	-0.00529991	0.503838	0.78028	-0.000886918	0.881269	0.980808
P11217	Glycogen phosphorylase, muscle form	PYGM	0.0502846	0.714988	0.868736	-0.000898725	0.876263	0.990503	0.00148694	0.792212	0.996455	-0.00589874	0.0273736	0.180769	-0.00379127	0.062797	0.336412
J3QQZ9	pyridoxal 5'-phosphate synthase	PNPO	0.197692	0.715451	0.868736	-0.00847999	0.809448	0.968019	-0.0207768	0.558896	0.996455	0.00910433	0.579098	0.826609	0.00248543	0.857754	0.980459		PNPO
P01861	Immunoglobulin heavy constant gamma 4	IGHG4	-0.35807	0.717201	0.868736	0.0727536	0.218947	0.713957	-0.057562	0.367979	0.996455	-0.0192369	0.478119	0.764117	-0.0171898	0.480218	0.819884
Q06432	Voltage-dependent calcium channel gamma-1 subunit	CACNG1	-0.208943	0.717213	0.868736	-0.0228559	0.532202	0.893395	-0.0646562	0.0651505	0.996455	0.0227617	0.18664	0.51138	0.00992486	0.448066	0.798336
Q8N3K9	Cardiomyopathy-associated protein 5	CMYA5	-0.326467	0.717328	0.868736	-0.0511063	0.280098	0.756047	-0.0723613	0.229296	0.996455	0.0297989	0.167633	0.491383	0.00954395	0.686969	0.92139
P27169	Serum paraoxonase/arylesterase 1	PON1	0.081173	0.718753	0.869459	0.00947737	0.494654	0.885875	-0.0139534	0.359951	0.996455	-0.00658259	0.304749	0.643	0.00499557	0.406225	0.773304
Q9Y3D6	Mitochondrial fission 1 protein	FIS1	-0.148804	0.722034	0.869513	-0.0011384	0.934703	0.997059	-0.0230009	0.285586	0.996455	-0.00830014	0.186595	0.51138	-0.00175279	0.824107	0.974941		FIS1
Q02978	Mitochondrial 2-oxoglutarate/malate carrier protein	SLC25A11	-0.0450497	0.722178	0.869513	-0.00368308	0.500605	0.889399	0.000845013	0.895605	0.996455	0.00347072	0.16442	0.489068	-0.0012492	0.59043	0.883978		SLC25A11
P16083	Ribosyldihydronicotinamide dehydrogenase [quinone]	NQO2	-0.257168	0.722615	0.869513	-0.0207325	0.30574	0.777304	-0.0401869	0.139473	0.996455	0.0064828	0.473306	0.761058	-0.00349663	0.71193	0.93092
P02545	Prelamin-A/C	LMNA	0.0424481	0.723967	0.869513	0.0132002	0.0590913	0.512776	0.000695578	0.916812	0.996455	0.00568324	0.0781375	0.330824	0.00755281	0.00347036	0.0575835
P28066	Proteasome subunit alpha type-5	PSMA5	-0.0514745	0.724486	0.869513	-0.00923709	0.336517	0.802507	-0.00575997	0.49875	0.996455	-0.0123697	0.00777054	0.0899018	-0.00767565	0.0247552	0.20504
P17174	Aspartate aminotransferase, cytoplasmic	GOT1	0.0386381	0.725417	0.869513	-0.00615895	0.155971	0.65632	0.00399272	0.474688	0.996455	0.00224657	0.24962	0.588991	0.000382957	0.8502	0.980459		GOT1
P08559	Pyruvate dehydrogenase E1 component subunit alpha, somatic form, mitochondrial	PDHA1	-0.0413388	0.725949	0.869513	-0.00255103	0.645774	0.940375	0.000417428	0.95027	0.996455	0.00303352	0.23173	0.564118	-0.00102567	0.678165	0.918804		PDHA1
Q16836	Hydroxyacyl-coenzyme A dehydrogenase, mitochondrial	HADH	0.0412564	0.72611	0.869513	-0.00933797	0.0794605	0.560308	-0.00291725	0.635466	0.996455	0.00223561	0.349165	0.672977	-0.00351868	0.119966	0.456393		HADH
P07099	Epoxide hydrolase 1	EPHX1	0.0600976	0.72625	0.869513	-0.00742823	0.315859	0.787942	-0.00100661	0.885391	0.996455	-0.00483496	0.151933	0.472912	-0.0116661	1.60928e-05	0.0018775
P35579	Myosin-9	MYH9	0.0678065	0.728941	0.871741	0.0170653	0.13315	0.606622	-0.00658646	0.583663	0.996455	0.00894115	0.0905164	0.353317	0.00603938	0.175474	0.544216		MYH9
Q9Y5Z4	Heme-binding protein 2	HEBP2	0.0416889	0.730623	0.872758	0.000806539	0.863257	0.988164	-0.00499329	0.407729	0.996455	0.00354363	0.0974038	0.367892	-0.001705	0.434231	0.789205		HEBP2
H0Y786		NEB	0.0583715	0.732268	0.873429	-0.00473047	0.333438	0.802507	0.00158088	0.801636	0.996455	-0.00762279	0.575502	0.824389	0.000834246	0.946338	0.993415
Q9NUQ9	CYFIP-related Rac1 interactor B	CYRIB	-0.0939569	0.732848	0.873429	-0.00291288	0.871113	0.988164	0.015936	0.37004	0.996455	-0.00484125	0.561556	0.820075	0.00111948	0.873014	0.980459
Q15642	Cdc42-interacting protein 4	TRIP10	-0.116051	0.734412	0.8743	-0.0453375	0.0721746	0.53747	0.0166316	0.47239	0.996455	0.00926224	0.434	0.733894	0.0124709	0.168503	0.534666
P10644	cAMP-dependent protein kinase type I-alpha regulatory subunit	PRKAR1A	-0.0530488	0.738243	0.877866	-0.00280274	0.720513	0.956709	-0.00608296	0.507333	0.996455	0.00673022	0.0622381	0.293269	0.00213042	0.526355	0.85452
P33121	Long-chain-fatty-acid--CoA ligase 1	ACSL1	-0.044323	0.739381	0.878225	-0.0140821	0.0205634	0.449728	-0.0118362	0.111505	0.996455	0.000370254	0.890082	0.976576	-0.007491	0.00747763	0.0953797		ACSL1
Q9NWV4	CXXC motif containing zinc binding protein	CZIB	-0.148066	0.742699	0.880555	0.0240951	0.375836	0.819885	0.0123799	0.684706	0.996455	0.0235207	0.0651219	0.298594	0.01716	0.14281	0.494651
Q16134	Electron transfer flavoprotein-ubiquinone oxidoreductase, mitochondrial	ETFDH	-0.0575986	0.744173	0.880555	-0.00823402	0.310365	0.783996	-0.00456218	0.584169	0.996455	-0.00515931	0.163636	0.488761	-0.00975258	0.00173548	0.0350433		ETFDH
P14314	Glucosidase 2 subunit beta	PRKCSH	0.115178	0.744706	0.880555	-0.00886001	0.721858	0.956709	0.00815965	0.729713	0.996455	0.0199161	0.0926819	0.359099	0.0015466	0.866633	0.980459
A0A0C4DGA2		ECI2	0.0351643	0.746919	0.880555	-0.00835607	0.128376	0.606622	-0.00422288	0.45826	0.996455	0.00454047	0.0705484	0.312668	0.000933073	0.652167	0.910215		ECI2
Q16543	Hsp90 co-chaperone Cdc37	CDC37	-0.124911	0.747349	0.880555	-0.0109005	0.680744	0.949341	0.0230629	0.324968	0.996455	0.0394009	0.00249376	0.0534378	0.0132008	0.138628	0.493423
P02585	Troponin C, skeletal muscle	TNNC2	-0.0574154	0.747665	0.880555	0.000676974	0.921577	0.997059	-0.00626844	0.418634	0.996455	-0.000283957	0.926848	0.984403	0.000386947	0.889372	0.980926
A0A0D9SF54		SPTAN1	-0.0782486	0.748523	0.880555	0.0140384	0.261599	0.756047	-0.0119682	0.47963	0.996455	0.00454878	0.430851	0.732135	-0.000898544	0.888332	0.980808
Q9NZ45	CDGSH iron-sulfur domain-containing protein 1	CISD1	-0.0620376	0.749035	0.880555	-0.00482963	0.753576	0.96759	-0.00136718	0.883839	0.996455	-0.00092892	0.898376	0.976576	0.00297043	0.389503	0.770841		CISD1
P35241	Radixin	RDX	-0.0386708	0.749424	0.880555	-0.00426725	0.604607	0.934391	-0.00431732	0.613185	0.996455	0.00229786	0.554503	0.813168	0.000403689	0.90123	0.985897
A0A087WT99		C11orf54	-0.105822	0.749729	0.880555	-0.0216734	0.26698	0.756047	0.00535546	0.785283	0.996455	0.00657681	0.462788	0.75572	-0.00203409	0.78449	0.959113
P53990	IST1 homolog	IST1	-0.0618232	0.751276	0.881385	-0.00826019	0.563958	0.915089	1.13546e-05	0.99933	0.99948	-0.00138085	0.838182	0.958403	-0.00125014	0.815025	0.972159
O75380	NADH dehydrogenase [ubiquinone] iron-sulfur protein 6, mitochondrial	NDUFS6	0.144986	0.752787	0.88197	0.0427679	0.179887	0.674079	0.0100543	0.751489	0.996455	0.00255088	0.86501	0.967263	-0.00590774	0.622606	0.894304	NDUFS6	NDUFS6
P42704	Leucine-rich PPR motif-containing protein, mitochondrial	LRPPRC	0.0474786	0.753842	0.88197	-0.015192	0.0424895	0.463757	0.00237165	0.831736	0.996455	0.00673306	0.0497858	0.262689	-0.00256494	0.558274	0.872633		LRPPRC
Q16853	Amine oxidase [copper-containing] 3	AOC3	-0.113207	0.754579	0.88197	-0.042711	0.0912291	0.58656	-0.0465038	0.0621635	0.996455	-0.00829533	0.483788	0.766196	0.000737365	0.937029	0.993415
P12235	ADP/ATP translocase 1	SLC25A4	-0.0421284	0.755134	0.88197	-0.00978961	0.0739204	0.542772	-0.00304696	0.679216	0.996455	-3.59816e-05	0.988225	0.994857	-0.00660322	0.0174454	0.166475		SLC25A4
P19404	NADH dehydrogenase [ubiquinone] flavoprotein 2, mitochondrial	NDUFV2	0.0675093	0.757618	0.883395	-0.00960472	0.366748	0.815859	0.00605869	0.731787	0.996455	0.00755147	0.12737	0.431851	-0.00521247	0.454587	0.804917	NDUFV2	NDUFV2
P20674	Cytochrome c oxidase subunit 5A, mitochondrial	COX5A	0.0476853	0.758037	0.883395	-0.00944	0.186428	0.674079	0.00552513	0.569443	0.996455	0.00318391	0.324779	0.658137	0.00512861	0.176601	0.544216	COX5A	COX5A
Q9BXK5	Bcl-2-like protein 13	BCL2L13	-0.0980051	0.762519	0.887633	0.00690897	0.750213	0.96759	0.0074717	0.734804	0.996455	0.0108754	0.282975	0.6203	0.00623869	0.474147	0.815872		BCL2L13
A0A2R8Y6L3		RPS10-NUDT3	0.18194	0.763604	0.887911	-0.0582597	0.146532	0.630568	-0.047329	0.228367	0.996455	0.0032923	0.859324	0.96701	0.0157069	0.303082	0.690317
O75746	Electrogenic aspartate/glutamate antiporter SLC25A12, mitochondrial	SLC25A12	-0.0334328	0.766298	0.889327	-0.0114511	0.0306997	0.449728	0.000222212	0.970997	0.996455	-0.000475976	0.839785	0.958403	-0.00387719	0.0877182	0.396002		SLC25A12
Q15084	Protein disulfide-isomerase A6	PDIA6	-0.0685577	0.766515	0.889327	0.00640115	0.648579	0.940375	-0.000103703	0.994697	0.99948	0.0100878	0.120668	0.422952	0.00575992	0.348538	0.733396
P48681	Nestin	NES	-0.102837	0.770181	0.891588	0.0462029	0.0795781	0.560308	-0.021621	0.319901	0.996455	0.011233	0.364423	0.687874	0.0135114	0.116329	0.450258
O75531	Barrier-to-autointegration factor	BANF1	-0.0783354	0.770901	0.891588	0.00468691	0.634685	0.940375	-0.0108309	0.616145	0.996455	0.0145393	0.00230072	0.0503282	-0.00435401	0.607158	0.887414
Q15046	Lysine--tRNA ligase	KARS1	0.0815389	0.771011	0.891588	-0.0308892	0.0507467	0.486239	-0.0279223	0.115873	0.996455	0.00876031	0.222065	0.559157	0.00829147	0.235636	0.612966
J3KS22	L-xylulose reductase	DCXR	0.110448	0.774719	0.894389	0.00860094	0.702963	0.956709	0.00782731	0.730952	0.996455	0.00178714	0.862941	0.96701	-0.000478076	0.955234	0.996643		DCXR
Q9Y6G9	Cytoplasmic dynein 1 light intermediate chain 1	DYNC1LI1	0.0718352	0.775138	0.894389	0.0321856	0.0558232	0.50969	-0.0163179	0.34062	0.996455	-0.00564818	0.471039	0.760786	0.000717349	0.913792	0.991602
Q9H987	Synaptopodin 2-like protein	SYNPO2L	0.0311416	0.777324	0.895928	-0.00335755	0.546777	0.903433	-0.000137766	0.981692	0.997868	-0.000335519	0.894927	0.976576	0.00262246	0.242133	0.621612
P00505	Aspartate aminotransferase, mitochondrial	GOT2	-0.0392484	0.779027	0.896133	-0.0124062	0.0253623	0.449728	-0.00158502	0.817493	0.996455	-0.00170844	0.485987	0.766196	-0.00366371	0.144155	0.494651		GOT2
Q8N335	Glycerol-3-phosphate dehydrogenase 1-like protein	GPD1L	-0.0381471	0.781268	0.896133	-0.00580328	0.342915	0.802507	0.00164924	0.783328	0.996455	0.00662654	0.0194057	0.145543	0.00430311	0.048754	0.292524
Q9H7Z7	Prostaglandin E synthase 2	PTGES2	-0.0400585	0.781792	0.896133	-0.00601632	0.565907	0.915089	-0.00597572	0.528363	0.996455	0.00443347	0.371038	0.688146	0.000857627	0.809462	0.972159		PTGES2
Q6ZN40	-	TPM1	-0.0349139	0.78232	0.896133	0.00176745	0.590113	0.926187	-0.000721746	0.879538	0.996455	-0.000672285	0.646519	0.853239	0.00140819	0.403976	0.773304
Q9Y4G6	Talin-2	TLN2	-0.0612096	0.782682	0.896133	0.0287946	0.0428423	0.463757	0.00175666	0.903687	0.996455	0.0117261	0.0785522	0.331244	0.00375775	0.490787	0.826577
Q13200	26S proteasome non-ATPase regulatory subunit 2	PSMD2	-0.121833	0.783069	0.896133	0.0100817	0.68519	0.951653	-0.0103808	0.740011	0.996455	0.0112989	0.32316	0.657961	0.00778411	0.528785	0.856827
A0A087X2E5	Isocitrate dehydrogenase [NAD] subunit, mitochondrial	IDH3B	-0.150587	0.783476	0.896133	-0.0337429	0.278346	0.756047	0.0038975	0.898797	0.996455	0.0104154	0.465166	0.756075	0.00914038	0.419204	0.784606		IDH3B
P06576	ATP synthase subunit beta, mitochondrial	ATP5F1B	0.0327866	0.785303	0.897245	-0.0064679	0.141531	0.616768	0.000595666	0.91348	0.996455	0.000234872	0.904644	0.976576	-0.0025033	0.20596	0.576159	ATP5F1B	ATP5F1B
P48047	ATP synthase subunit O, mitochondrial	ATP5PO	0.0373536	0.786314	0.897424	-0.00957219	0.127936	0.606622	-0.000659398	0.931828	0.996455	0.00383684	0.179271	0.507842	-0.00174365	0.538026	0.864073	ATP5PO	ATP5PO
P04075	Fructose-bisphosphate aldolase A	ALDOA	-0.0272567	0.788214	0.898615	-5.39965e-05	0.99065	0.997059	-0.00382347	0.365004	0.996455	-0.00351422	0.0965124	0.366349	-0.0052241	0.000916673	0.0259445			ALDOA
Q16816	Phosphorylase b kinase gamma catalytic chain, skeletal muscle/heart isoform	PHKG1	0.136907	0.792524	0.901863	0.0251956	0.335162	0.802507	0.0134919	0.631047	0.996455	0.00196654	0.868633	0.967263	0.00569221	0.576705	0.877827
Q16821	Protein phosphatase 1 regulatory subunit 3A	PPP1R3A	-0.0764387	0.792781	0.901863	-0.0262592	0.175196	0.674079	-0.0157209	0.38073	0.996455	-0.0215462	0.0193326	0.145543	-0.0169936	0.0158196	0.155239
A0A087WZX2	NADH dehydrogenase [ubiquinone] 1 beta subcomplex subunit 6	NDUFB6	0.106486	0.79703	0.905715	0.0408897	0.134341	0.608007	0.0173087	0.530461	0.996455	0.00787385	0.533962	0.802257	0.00677627	0.518674	0.849621	NDUFB6	NDUFB6
P09960	Leukotriene A-4 hydrolase	LTA4H	-0.0423188	0.80245	0.910889	-0.0075809	0.554367	0.906708	-0.00653229	0.330431	0.996455	-0.00798081	0.18688	0.51138	-0.00485863	0.0623067	0.336412
P24752	Acetyl-CoA acetyltransferase, mitochondrial	ACAT1	0.0288965	0.808013	0.913197	-0.011987	0.0138199	0.449728	-0.00374681	0.533339	0.996455	-0.000864122	0.68566	0.87798	-0.00409159	0.0659309	0.341022		ACAT1
O75874	Isocitrate dehydrogenase [NADP] cytoplasmic	IDH1	-0.0243758	0.808026	0.913197	-0.00671925	0.338475	0.802507	-0.0110806	0.147488	0.996455	-0.00152047	0.637434	0.846151	-0.00459719	0.128151	0.468585		IDH1
Q96AC1	Fermitin family homolog 2	FERMT2	-0.0929691	0.80839	0.913197	0.0123646	0.580817	0.924331	0.00664963	0.777807	0.996455	-0.0117677	0.256063	0.593508	-0.00834729	0.347448	0.732652
O75306	NADH dehydrogenase [ubiquinone] iron-sulfur protein 2, mitochondrial	NDUFS2	-0.0358523	0.809382	0.913197	-0.00614604	0.258144	0.756047	0.0010664	0.879295	0.996455	0.00531652	0.0323871	0.200257	-0.000636712	0.800459	0.971128	NDUFS2	NDUFS2
Q15181	Inorganic pyrophosphatase	PPA1	-0.0899128	0.809634	0.913197	-0.0414361	0.105226	0.597392	-0.0492328	0.0455962	0.996455	0.0172675	0.149442	0.469802	-0.00180857	0.845255	0.97852
Q9UMS6	Synaptopodin-2	SYNPO2	0.0213931	0.809705	0.913197	0.00450781	0.276467	0.756047	0.00301124	0.503001	0.996455	0.00790395	9.14367e-05	0.00640057	0.00634783	0.000233529	0.00971476
P55290	Cadherin-13	CDH13	0.0349045	0.810571	0.913197	0.00195147	0.820052	0.972717	-0.00333297	0.710832	0.996455	0.00219937	0.581841	0.826609	0.00114729	0.734838	0.949566
Q9Y305	Acyl-coenzyme A thioesterase 9, mitochondrial	ACOT9	0.0972183	0.811817	0.913621	0.0170267	0.54256	0.8988	0.0246586	0.318365	0.996455	0.0105871	0.423387	0.728	0.00162053	0.858702	0.980459		ACOT9
Q9NR12	PDZ and LIM domain protein 7	PDLIM7	-0.0447261	0.818036	0.919028	0.00203299	0.802715	0.96759	-0.00130285	0.883319	0.996455	-0.00517508	0.162869	0.488606	-0.00449607	0.161673	0.530021
P10606	Cytochrome c oxidase subunit 5B, mitochondrial	COX5B	0.0687229	0.818373	0.919028	0.00522028	0.654627	0.941	0.00660462	0.753368	0.996455	-0.0070505	0.188898	0.513918	-0.0176255	0.0316141	0.235554	COX5B	COX5B
P21291	Cysteine and glycine-rich protein 1	CSRP1	-0.0735175	0.821288	0.92039	0.00268624	0.916661	0.997059	-0.0178104	0.511089	0.996455	-0.004865	0.688561	0.879548	-0.00292112	0.784646	0.959113
Q9UN36	Protein NDRG2	NDRG2	0.0255515	0.821339	0.92039	-0.00202444	0.649307	0.940375	-0.00430203	0.403758	0.996455	-0.00578446	0.00543469	0.0760856	-0.00806822	5.31843e-05	0.00310242
A0A7P0T8L6	long-chain-fatty-acid--CoA ligase	ACSL3	-0.0640109	0.823176	0.921081	-0.0380084	0.0392732	0.457884	-0.0384936	0.0361603	0.996455	-0.0209379	0.0156215	0.127188	-0.0170548	0.0190435	0.173875		ACSL3
Q6YN16	Hydroxysteroid dehydrogenase-like protein 2	HSDL2	-0.0276412	0.82371	0.921081	-0.00178635	0.714428	0.956709	0.00342123	0.56632	0.996455	0.00444232	0.0469917	0.251141	0.00189091	0.389825	0.770841		HSDL2
P08237	ATP-dependent 6-phosphofructokinase, muscle type	PFKM	-0.0298473	0.824693	0.9212	-0.00495075	0.384649	0.825536	-0.00610885	0.281551	0.996455	-0.00453001	0.0815702	0.333941	-0.00431695	0.0354674	0.249938			PFKM
P11047	Laminin subunit gamma-1	LAMC1	-0.0856254	0.82577	0.921423	0.0134683	0.583649	0.924331	0.0319053	0.259659	0.996455	-0.000185932	0.987174	0.994753	-0.00131546	0.903378	0.985897		LAMC1
Q86TD4	Sarcalumenin	SRL	-0.022084	0.827662	0.922554	0.000244952	0.951025	0.997059	0.00267806	0.626082	0.996455	0.013121	0.0622848	0.293269	0.000602743	0.764931	0.955591
P62081	Small ribosomal subunit protein eS7	RPS7	0.0451746	0.831469	0.92474	-0.00808849	0.495049	0.885875	0.00345623	0.689994	0.996455	-0.00248076	0.646538	0.853239	0.00815973	0.0132887	0.139531
P23109	AMP deaminase 1	AMPD1	0.0712924	0.832237	0.92474	-0.00198751	0.742014	0.96759	0.00275963	0.741248	0.996455	0.00076312	0.776537	0.924476	0.00290184	0.31575	0.698601
Q9UII2	ATPase inhibitor, mitochondrial	ATP5IF1	0.0763296	0.832839	0.92474	-0.00914743	0.674148	0.949341	-0.00814609	0.730927	0.996455	-0.0305805	0.00353903	0.0626313	-0.0318357	0.000938944	0.0259445		ATP5IF1
P08670	Vimentin	VIM	-0.0638683	0.833146	0.92474	0.0218806	0.264372	0.756047	-0.0127234	0.485998	0.996455	0.00361469	0.692287	0.881772	0.000321577	0.962016	0.996643		VIM
P30740	Leukocyte elastase inhibitor	SERPINB1	-0.0876882	0.837951	0.927827	-0.0145169	0.547223	0.903433	0.0147677	0.504474	0.996455	0.00566853	0.608601	0.833292	0.00807342	0.315433	0.698601
P31949	Protein S100-A11	S100A11	0.0767601	0.83845	0.927827	0.0254931	0.34161	0.802507	-0.00783048	0.728818	0.996455	0.00167996	0.89428	0.976576	-0.000353127	0.966251	0.996643
P11055	Myosin-3	MYH3	-0.087302	0.839582	0.927827	0.0158181	0.504725	0.889862	0.00961905	0.695508	0.996455	0.0131415	0.229195	0.564118	0.00738854	0.424689	0.788358
Q04446	1,4-alpha-glucan-branching enzyme	GBE1	0.0447707	0.839911	0.927827	-0.0112254	0.292661	0.772096	-0.00885089	0.433611	0.996455	0.000857031	0.858926	0.96701	-0.00410502	0.313876	0.698601
A0A087X023	-	MYBPH	-0.0868725	0.840346	0.927827	0.015461	0.566483	0.915089	0.048596	0.0599183	0.996455	-0.00696146	0.584815	0.826609	0.00433219	0.648345	0.910215
P13535	Myosin-8	MYH8	-0.10666	0.842409	0.928776	-0.00962754	0.803368	0.96759	0.0351313	0.231033	0.996455	0.0146282	0.424141	0.728	0.00430078	0.688027	0.92139
Q04917	14-3-3 protein eta	YWHAH	-0.0834874	0.842975	0.928776	-0.0554492	0.00612006	0.292094	-0.0118124	0.674405	0.996455	0.00874445	0.326561	0.658137	-0.00876881	0.430057	0.788358		YWHAH
Q9NPC6	Myozenin-2	MYOZ2	-0.047357	0.848057	0.93306	-0.0036538	0.719707	0.956709	0.00842084	0.428852	0.996455	0.0107863	0.0221149	0.154805	0.00986735	0.0111791	0.122272
A0A1B0GWJ6		MYO18A	0.0562944	0.848799	0.93306	0.0189719	0.353604	0.80854	0.0300748	0.130307	0.996455	-0.00890913	0.354436	0.67665	-0.00214744	0.7755	0.955722
Q2TAL5	Smoothelin-like protein 2	SMTNL2	0.0630295	0.849529	0.93306	0.0770133	0.000784241	0.15785	0.0710885	0.00304419	0.63928	-0.00393428	0.704318	0.89208	0.00439368	0.635298	0.901886
P23381	Tryptophan--tRNA ligase, cytoplasmic	WARS1	-0.0955373	0.85218	0.933584	0.0397703	0.17379	0.674079	0.0326155	0.284131	0.996455	0.0163714	0.22439	0.560012	0.00535513	0.635491	0.901886
P02749	Beta-2-glycoprotein 1	APOH	-0.066884	0.85264	0.933584	-0.0209781	0.400084	0.840173	-0.0137919	0.616821	0.996455	-0.0169207	0.148654	0.468728	-0.00574448	0.597581	0.88439
C9K0U8	-	SSBP1	0.0723258	0.852673	0.933584	-0.00496626	0.840606	0.977449	0.014433	0.507402	0.996455	0.00393476	0.733852	0.907284	-0.00515816	0.521781	0.852053		SSBP1
Q9UM22	Mammalian ependymin-related protein 1	EPDR1	0.0755774	0.855148	0.935318	0.0373596	0.149468	0.639527	0.0142831	0.581939	0.996455	0.0178047	0.14157	0.458791	0.0123298	0.229984	0.606979		EPDR1
Q16795	NADH dehydrogenase [ubiquinone] 1 alpha subcomplex subunit 9, mitochondrial	NDUFA9	-0.0239067	0.857675	0.936413	-0.0126108	0.0113681	0.397883	-0.000710984	0.917634	0.996455	0.000924073	0.670913	0.863198	-0.00308859	0.218786	0.602718	NDUFA9	NDUFA9
P35527	Keratin, type I cytoskeletal 9	KRT9	0.0880172	0.857933	0.936413	-0.0379566	0.276848	0.756047	-0.0550602	0.115696	0.996455	-0.0160891	0.329114	0.658228	-0.00440329	0.739259	0.950089
P62906	Large ribosomal subunit protein uL1	RPL10A	-0.047897	0.861264	0.938235	-0.00395673	0.82922	0.973903	-0.0104765	0.580252	0.996455	-0.0113403	0.192735	0.521577	-0.000543825	0.941032	0.993415		RPL10A
P16615	Sarcoplasmic/endoplasmic reticulum calcium ATPase 2	ATP2A2	0.0211491	0.861389	0.938235	-0.00550928	0.274975	0.756047	0.00629669	0.254703	0.996455	-2.46876e-05	0.991315	0.995053	-0.00212864	0.28324	0.668131
M0R0Y2		NAPA	0.0491671	0.86316	0.938355	0.0046913	0.806703	0.96759	-0.0063355	0.722962	0.996455	-0.0218969	0.0175114	0.138231	-0.00906103	0.200772	0.571302
O43181	NADH dehydrogenase [ubiquinone] iron-sulfur protein 4, mitochondrial	NDUFS4	-0.0234209	0.863287	0.938355	-0.00815546	0.139858	0.615092	0.0032772	0.64879	0.996455	0.000355609	0.885696	0.975845	-0.00142703	0.588143	0.883477	NDUFS4	NDUFS4
F8W1A4	Adenylate kinase 2, mitochondrial	AK2	0.0276834	0.865725	0.940032	-0.00220688	0.785195	0.96759	-0.0010906	0.924294	0.996455	0.00352388	0.344841	0.671768	-0.00561057	0.20632	0.576159		AK2
Q9NRX4	14 kDa phosphohistidine phosphatase	PHPT1	0.0153798	0.868113	0.94044	0.0010959	0.811607	0.969048	-0.00643434	0.288854	0.996455	0.0020499	0.330762	0.659747	-0.00207469	0.38234	0.764066
E9PCK9		MLIP	0.0399573	0.868701	0.94044	0.0038616	0.789976	0.96759	0.00139429	0.93151	0.996455	0.010143	0.13663	0.445531	0.00177223	0.775059	0.955722
O94760	N(G),N(G)-dimethylarginine dimethylaminohydrolase 1	DDAH1	0.0519699	0.869481	0.94044	0.00648346	0.642966	0.940375	-0.0162489	0.414771	0.996455	0.000703723	0.911937	0.980053	-0.018883	0.013475	0.140087		DDAH1
A0A0A0MTS7		TTN	0.0177471	0.869683	0.94044	-0.00410949	0.449986	0.865357	0.00512127	0.390172	0.996455	0.00405938	0.104243	0.385404	0.00602499	0.00753954	0.0953797
P62851	Small ribosomal subunit protein eS25	RPS25	0.0577239	0.870925	0.940814	0.0204765	0.421604	0.85539	-0.0249594	0.310802	0.996455	0.0204246	0.0916917	0.356579	0.00972522	0.297529	0.686605
Q07021	Complement component 1 Q subcomponent-binding protein, mitochondrial	C1QBP	0.086082	0.875321	0.942578	-0.00538838	0.866934	0.988164	-0.0169817	0.658283	0.996455	0.00803871	0.589441	0.826609	-0.0083397	0.578802	0.87824		C1QBP
H0YHF1		COQ10A	-0.0509617	0.875811	0.942578	0.0345155	0.109552	0.597392	0.0213524	0.377506	0.996455	0.00974448	0.332387	0.659747	-0.0140635	0.142322	0.494651		COQ10A
P36871	Phosphoglucomutase-1	PGM1	0.015818	0.875974	0.942578	-0.0004549	0.929365	0.997059	-0.00600045	0.224974	0.996455	-0.00203143	0.386213	0.694623	-0.00462788	0.011166	0.122272
Q99471	Prefoldin subunit 5	PFDN5	-0.0304711	0.876149	0.942578	0.00868592	0.532898	0.893395	-0.00504023	0.705668	0.996455	0.00800973	0.225013	0.560012	0.0113692	0.0274425	0.215034
A0A7P0T861	Calreticulin	CALR	-0.0551762	0.877881	0.943149	0.0145254	0.492877	0.885875	-0.00874915	0.707809	0.996455	-0.0114179	0.254465	0.593508	-0.0286708	0.00215251	0.0413652		CALR
P04908	Histone H2A type 1-B/E	H2AC4	0.0253523	0.878475	0.943149	0.0103706	0.203148	0.694807	0.00343431	0.759644	0.996455	0.0105312	0.0060651	0.0807213	0.0147846	0.00104454	0.0281221
P02765	Alpha-2-HS-glycoprotein	AHSG	0.0615569	0.881219	0.944738	0.0192928	0.458643	0.872418	-0.0242972	0.384103	0.996455	-0.034327	0.00626334	0.0811915	-0.0165731	0.134103	0.480573
P24844	Myosin regulatory light polypeptide 9	MYL9	-0.0614339	0.881756	0.944738	0.0106031	0.727182	0.961639	0.00575392	0.838175	0.996455	0.00358285	0.803007	0.936841	0.00340124	0.75132	0.954949
P05976	Myosin light chain 1/3, skeletal muscle isoform	MYL1	0.0152375	0.883259	0.945384	0.00230963	0.604449	0.934391	-0.000527527	0.914355	0.996455	-0.00131224	0.515161	0.786219	-0.00223979	0.213977	0.594379
Q9Y235	C->U-editing enzyme APOBEC-2	APOBEC2	0.0212817	0.888239	0.948157	-0.00709943	0.213034	0.709323	0.00329731	0.612321	0.996455	-0.00132076	0.604706	0.832883	-0.000991756	0.668495	0.913958
Q9H7C9	Mth938 domain-containing protein	AAMDC	0.0345691	0.889384	0.948157	-0.00200096	0.690513	0.953999	-0.00520619	0.38663	0.996455	-0.00373812	0.0994685	0.373007	-0.00789466	0.000333986	0.0120926
Q9P0J0	NADH dehydrogenase [ubiquinone] 1 alpha subcomplex subunit 13	NDUFA13	-0.0243205	0.889872	0.948157	-0.00569377	0.331373	0.80171	0.00287152	0.690864	0.996455	0.00156566	0.550772	0.813154	-0.00205107	0.423849	0.788358	NDUFA13	NDUFA13
Q13505	Metaxin-1	MTX1	-0.0445181	0.89012	0.948157	-0.0111026	0.626814	0.940375	0.0305245	0.145658	0.996455	-0.00941149	0.38389	0.694063	0.0127792	0.108999	0.436829		MTX1
P15374	Ubiquitin carboxyl-terminal hydrolase isozyme L3	UCHL3	-0.0171388	0.890365	0.948157	-0.00525086	0.339773	0.802507	-0.0176144	0.0092291	0.987239	-0.0039159	0.119826	0.422205	-0.0111023	2.47049e-05	0.00216168
A0A0U1RQI5		SORBS1	-0.0477647	0.892878	0.94987	-0.00783053	0.728377	0.962007	-0.0224099	0.392542	0.996455	-0.0142112	0.178413	0.507678	-0.00516037	0.615707	0.890238
P09488	Glutathione S-transferase Mu 1	GSTM1	-0.117871	0.895549	0.950687	0.0176433	0.322635	0.795226	-0.00307797	0.877916	0.996455	0.0112252	0.16024	0.48564	-0.00283216	0.681116	0.920881
P31040	Succinate dehydrogenase [ubiquinone] flavoprotein subunit, mitochondrial	SDHA	0.014084	0.895617	0.950687	-0.00442825	0.312105	0.783996	0.00353097	0.499801	0.996455	0.00213795	0.28079	0.61777	-0.00223029	0.238367	0.614953	SDHA	SDHA
E7ESZ7	NADH dehydrogenase [ubiquinone] 1 alpha subcomplex subunit 10, mitochondrial	NDUFA10	0.0167785	0.896362	0.950687	-0.00590584	0.195376	0.683817	0.000501261	0.933199	0.996455	0.00223659	0.274498	0.610389	-0.000563001	0.791945	0.964888	NDUFA10	NDUFA10
Q9H2U2	Inorganic pyrophosphatase 2, mitochondrial	PPA2	-0.0466793	0.90025	0.953847	0.0239592	0.301918	0.775095	0.00594525	0.811037	0.996455	-0.0021162	0.843647	0.959728	0.015602	0.111488	0.440085		PPA2
A0A2R8YDQ9	-	SUCLA2	-0.015689	0.904496	0.957379	-0.0150293	0.00155966	0.18196	-0.00165806	0.806527	0.996455	-0.00271	0.186069	0.51138	-0.00673205	0.0082479	0.100701		SUCLA2
Q9UIJ7	GTP:AMP phosphotransferase AK3, mitochondrial	AK3	0.0251379	0.905941	0.957943	-0.00545478	0.36294	0.809185	-0.00678564	0.330337	0.996455	0.00252067	0.348009	0.672977	-0.00339066	0.16479	0.531883		AK3
Q96A26	Protein FAM162A	FAM162A	-0.0200897	0.910009	0.960469	-0.0114669	0.0914471	0.58656	0.00819755	0.528982	0.996455	0.00213191	0.488041	0.76713	-0.00669137	0.183129	0.554136		FAM162A
Q9Y2Q3	Glutathione S-transferase kappa 1	GSTK1	0.0333977	0.910159	0.960469	0.00313428	0.86861	0.988164	-0.00936986	0.650732	0.996455	0.0162379	0.0728105	0.318546	0.0013668	0.865649	0.980459		GSTK1
Q9BRX8	Peroxiredoxin-like 2A	PRXL2A	-0.0254439	0.911274	0.960681	0.0180463	0.246122	0.755638	-0.0172746	0.206036	0.996455	0.00242771	0.738049	0.907437	0.00736571	0.165642	0.531883
Q14353	Guanidinoacetate N-methyltransferase	GAMT	0.0333498	0.913544	0.961222	0.00181527	0.931613	0.997059	0.00978685	0.652953	0.996455	0.0251573	0.0142135	0.122576	0.00963235	0.255922	0.638285
P49411	Elongation factor Tu, mitochondrial	TUFM	0.0125896	0.913818	0.961222	-0.00771983	0.0799271	0.560308	-0.00143939	0.795255	0.996455	0.000708615	0.717309	0.897817	-0.0019138	0.335832	0.720453		TUFM
P09972	Fructose-bisphosphate aldolase C	ALDOC	0.0184582	0.914534	0.961222	-0.00336475	0.658182	0.942811	-0.00602398	0.494632	0.996455	0.000274598	0.93647	0.987243	-0.0070815	0.0323046	0.235554
Q00325	Solute carrier family 25 member 3	SLC25A3	-0.0137026	0.918039	0.963779	-0.0101447	0.0751629	0.545731	0.00203852	0.773551	0.996455	0.0013089	0.606915	0.833183	-0.00155135	0.549702	0.869258		SLC25A3
P82909	Alpha-ketoglutarate dehydrogenase component 4	MRPS36	-0.0444867	0.919296	0.963779	-0.0115056	0.716949	0.956709	0.0489094	0.10568	0.996455	0.0114007	0.447656	0.741386	-0.00357813	0.756883	0.954949		MRPS36
P03886	NADH-ubiquinone oxidoreductase chain 1	MT-ND1	-0.044592	0.919721	0.963779	0.0218918	0.421871	0.85539	0.0251359	0.355047	0.996455	-0.0163993	0.198189	0.530433	-0.0102422	0.316699	0.698601	MT-ND1	MT-ND1
P40926	Malate dehydrogenase, mitochondrial	MDH2	0.00970501	0.923945	0.966766	-0.00634838	0.188625	0.674079	-0.000825605	0.887246	0.996455	0.000357476	0.869365	0.967263	-0.00301514	0.169056	0.534666		MDH2
O00330	Pyruvate dehydrogenase protein X component, mitochondrial	PDHX	-0.0118818	0.92474	0.966766	-0.00986216	0.09521	0.592467	0.000308142	0.96484	0.996455	0.00550884	0.0414027	0.232011	-0.000481112	0.851064	0.980459		PDHX
P48735	Isocitrate dehydrogenase [NADP], mitochondrial	IDH2	0.0105272	0.925333	0.966766	-0.012411	0.00834299	0.336929	-0.00600175	0.268163	0.996455	-0.00463255	0.0279174	0.181255	-0.00733802	0.00036265	0.0126928		IDH2
Q16698	2,4-dienoyl-CoA reductase [(3E)-enoyl-CoA-producing], mitochondrial	DECR1	-0.0141099	0.927875	0.968458	-0.0141828	0.0168856	0.449728	-0.000303436	0.972121	0.996455	-0.0042569	0.106053	0.387705	-0.00936911	0.00445484	0.0658815		DECR1
Q13522	Protein phosphatase 1 regulatory subunit 1A	PPP1R1A	0.0271387	0.929157	0.968833	0.0144459	0.49609	0.885875	-0.00992347	0.62652	0.996455	-0.000539189	0.957094	0.99009	-0.00356369	0.645469	0.909721
O00505	Importin subunit alpha-4	KPNA3	-0.0102636	0.931621	0.970439	-0.00247431	0.71857	0.956709	-0.00709728	0.296276	0.996455	-0.00423118	0.187019	0.51138	-0.00477466	0.0616494	0.336388
E7EW31	Proline-rich basic protein 1	PROB1	0.0261107	0.937537	0.975633	2.29907e-05	0.999156	0.999849	-0.0338437	0.125113	0.996455	-0.0171576	0.09661	0.366349	-0.0190276	0.0273932	0.215034
A0A5F9ZHM9	calcium/calmodulin-dependent protein kinase	CAMK2A	-0.0130166	0.943672	0.981046	0.00129	0.884232	0.990503	-0.0204952	0.0472543	0.996455	0.0051261	0.209204	0.549172	0.000616034	0.867231	0.980459		CAMK2A
I3L4N8		ACTG1	-0.0127878	0.944921	0.981365	0.0115673	0.32061	0.794996	-0.00511264	0.670234	0.996455	0.00123203	0.818422	0.947456	-0.000475549	0.919435	0.991602
P61019	Ras-related protein Rab-2A	RAB2A	0.0306367	0.945859	0.981365	-0.0110594	0.673243	0.949341	0.0141878	0.566524	0.996455	0.0108553	0.372254	0.688146	-0.00538241	0.552632	0.871266
P28331	NADH-ubiquinone oxidoreductase 75 kDa subunit, mitochondrial	NDUFS1	-0.0082252	0.946784	0.981365	-0.010501	0.0271389	0.449728	0.00031024	0.961169	0.996455	0.00215801	0.305248	0.643	-0.00166015	0.474754	0.815872	NDUFS1	NDUFS1
A6NDG6	Glycerol-3-phosphate phosphatase	PGP	0.0251506	0.950403	0.982875	0.0320539	0.230886	0.741369	-0.0275433	0.286624	0.996455	-0.0127317	0.311694	0.646545	0.0188288	0.0524364	0.307879
I3L4J1	vesicle-fusing ATPase	Vesicle-fusing	-0.0272215	0.95258	0.982875	0.0493434	0.0978548	0.597106	0.0772123	0.0133257	0.987239	0.00295619	0.829116	0.954575	0.00664307	0.584007	0.881045
P61313	Large ribosomal subunit protein eL15	RPL15	0.0311785	0.95293	0.982875	0.0163949	0.651835	0.941	-0.0458343	0.189758	0.996455	-0.0214416	0.21183	0.550549	-0.0118163	0.379766	0.764066
Q05639	Elongation factor 1-alpha 2	EEF1A2	-0.00572949	0.953471	0.982875	-0.00420468	0.271075	0.756047	-0.00309852	0.531772	0.996455	-0.00674757	0.000224452	0.0102263	-0.00701344	0.000245352	0.00971476
P37802	Transgelin-2	TAGLN2	0.0128636	0.954345	0.982875	0.0194396	0.166737	0.674079	-0.00195496	0.878243	0.996455	-0.00227492	0.726259	0.902452	0.00238931	0.610613	0.887414
P08574	Cytochrome c1, heme protein, mitochondrial	CYC1	0.00703201	0.955906	0.982875	-0.00660468	0.197226	0.687997	-0.00119354	0.875509	0.996455	-0.00113339	0.620848	0.833971	-0.00466123	0.108243	0.435462	CYC1	CYC1
Q02252	Methylmalonate-semialdehyde/malonate-semialdehyde dehydrogenase [acylating], mitochondrial	ALDH6A1	0.0400098	0.95627	0.982875	0.0270705	0.557858	0.910966	0.0779249	0.114881	0.996455	0.040822	0.0614913	0.292153	0.0331258	0.0889768	0.399255		ALDH6A1
O75112	LIM domain-binding protein 3	LDB3	-0.00314483	0.956611	0.982875	-0.00174808	0.571252	0.919961	0.000753398	0.844661	0.996455	0.00469114	0.00161372	0.041327	0.00286936	0.0551832	0.318364
Q15819	Ubiquitin-conjugating enzyme E2 variant 2	UBE2V2	0.0143827	0.957067	0.982875	-0.00129003	0.941594	0.997059	-0.00374164	0.827976	0.996455	-0.00230495	0.781843	0.924476	-0.00810182	0.234942	0.612966
A0A0D9SF53	RNA helicase	DDX3X	0.0115398	0.957601	0.982875	-0.00519033	0.703378	0.956709	0.0146249	0.259626	0.996455	0.00444663	0.481529	0.766196	-0.00602758	0.224627	0.604765		DDX3X
P43304	Glycerol-3-phosphate dehydrogenase, mitochondrial	GPD2	-0.012705	0.958991	0.98334	-0.028443	0.0442887	0.469728	0.00914603	0.477952	0.996455	0.000303789	0.962047	0.992056	-0.00276794	0.564532	0.875712		GPD2
P84077	ADP-ribosylation factor 1	ARF1	0.0175161	0.961113	0.984057	-0.00103053	0.968156	0.997059	0.0389842	0.100701	0.996455	0.00932976	0.439226	0.735546	0.0172804	0.0644606	0.338418
Q9BRF8	Serine/threonine-protein phosphatase CPPED1	CPPED1	-0.0179719	0.961564	0.984057	0.0125912	0.411956	0.854849	-0.0371048	0.0117022	0.987239	-0.00463112	0.503763	0.78028	0.00165092	0.744257	0.954175
A0A0A0MSQ0	-	PLS3	-0.0086632	0.964633	0.986237	0.0154616	0.282455	0.757977	-0.00569942	0.681332	0.996455	0.0111697	0.101743	0.379649	0.00613449	0.260183	0.642806
H0YMW4	Annexin	ANXA2	-0.00817757	0.967442	0.987504	0.0186348	0.113789	0.597392	-0.00227199	0.842698	0.996455	0.00471789	0.384432	0.694063	-0.000105453	0.980058	0.996643		ANXA2
P08590	Myosin light chain 3	MYL3	0.00698845	0.967754	0.987504	-0.00778075	0.279118	0.756047	0.00636778	0.375581	0.996455	0.00196869	0.542942	0.80521	-0.000305953	0.905147	0.985897
P19237	Troponin I, slow skeletal muscle	TNNI1	0.0081089	0.969107	0.98788	0.000567126	0.9502	0.997059	0.0149944	0.11629	0.996455	0.00440315	0.287235	0.621218	0.000330173	0.922181	0.991602
Q8N3L3	Beta-taxilin	TXLNB	-0.0111588	0.970004	0.98788	0.0105686	0.554276	0.906708	0.00282809	0.888291	0.996455	0.0153519	0.0662255	0.302334	0.00733658	0.347486	0.732652
P28161	Glutathione S-transferase Mu 2	GSTM2	0.00605989	0.973963	0.99095	0.000883347	0.8267	0.972717	-0.00162282	0.790638	0.996455	0.00249171	0.170101	0.492931	-0.00378173	0.0801234	0.375578
Q14847	LIM and SH3 domain protein 1	LASP1	0.00951486	0.975097	0.991145	0.0149981	0.512301	0.892465	-0.00827244	0.705096	0.996455	-0.00568516	0.599085	0.829867	-0.00138353	0.870925	0.980459
P24666	Low molecular weight phosphotyrosine protein phosphatase	ACP1	-0.0148619	0.978624	0.993767	0.06209	0.108479	0.597392	0.0403835	0.27206	0.996455	0.0244385	0.179438	0.507842	0.0324208	0.0232935	0.198847
P20807	Calpain-3	CAPN3	-0.00319294	0.981141	0.995361	0.00406233	0.610407	0.937081	0.00750936	0.407749	0.996455	0.00978402	0.00936892	0.0936166	0.00718483	0.0375046	0.256148
B4DXW1	-	ACTR3	-0.00918959	0.982397	0.995673	0.0372154	0.160746	0.658355	-0.0191348	0.494502	0.996455	0.000939383	0.938973	0.987484	0.000241234	0.982081	0.996643
P61088	Ubiquitin-conjugating enzyme E2 N	UBE2N	0.0014656	0.984207	0.996545	0.00513825	0.191952	0.674079	-0.00452836	0.254596	0.996455	0.00350746	0.0540396	0.272796	0.000558037	0.696313	0.926652		UBE2N
P21964	Catechol O-methyltransferase	COMT	-0.00727987	0.988134	0.99756	-0.00985221	0.766647	0.96759	0.0229429	0.470695	0.996455	-0.000710595	0.963712	0.992056	-0.0115633	0.340671	0.724098		COMT
A0A7I2V4Z0	-	SYNCRIP	-0.00340933	0.989049	0.99756	0.00271706	0.854847	0.984199	-0.0141721	0.347304	0.996455	0.00564404	0.415434	0.72288	0.00557617	0.323253	0.705791
Q14195	Dihydropyrimidinase-related protein 3	DPYSL3	-0.00386013	0.989117	0.99756	0.00902994	0.605309	0.934391	0.00317733	0.761598	0.996455	0.00347873	0.667893	0.862593	0.00425611	0.254138	0.63715
Q99497	Parkinson disease protein 7	PARK7	0.00108406	0.991124	0.99756	-0.00704137	0.0801807	0.560308	-0.00617979	0.212938	0.996455	-0.000110457	0.950785	0.988968	-0.00499184	0.00669477	0.0889811		PARK7
A0A5H1ZRS2	-	IGKV2D-28	0.00742128	0.991138	0.99756	0.0411836	0.159739	0.658355	0.00235181	0.954743	0.996455	-0.0189574	0.152232	0.472912	-0.0169447	0.289458	0.676907
Q9BW30	Tubulin polymerization-promoting protein family member 3	TPPP3	0.0052804	0.991584	0.99756	0.0152296	0.634417	0.940375	0.0492553	0.125814	0.996455	-0.0107083	0.476569	0.76294	-0.000339352	0.977255	0.996643
E5RHW4	Erlin	ERLIN2	0.00131181	0.992891	0.99756	0.00765461	0.30514	0.777304	-0.0038283	0.650881	0.996455	0.0127032	0.000414759	0.0155535	0.00377115	0.222272	0.603264
Q9UHP9	Small muscular protein	SMPX	0.00325327	0.992891	0.99756	0.00211521	0.911401	0.996845	-0.0439674	0.0723933	0.996455	0.00999245	0.252275	0.592398	0.0175257	0.0707388	0.348816
O00748	Cocaine esterase	CES2	0.00201453	0.995496	0.99756	0.0217755	0.343024	0.802507	-0.0445209	0.0628206	0.996455	-0.0191761	0.0743341	0.321795	-0.0231275	0.0125828	0.133454
Q9NZN4	EH domain-containing protein 2	EHD2	-0.000922579	0.995589	0.99756	0.0112241	0.282978	0.757977	-0.00269172	0.806572	0.996455	0.00985957	0.0471189	0.251141	0.00429121	0.295836	0.685714
O60662	Kelch-like protein 41	KLHL41	-0.00065645	0.996096	0.99756	-0.00623633	0.232197	0.741369	0.00104589	0.866988	0.996455	0.000116395	0.960287	0.991447	-6.48972e-05	0.976875	0.996643
P47756	F-actin-capping protein subunit beta	CAPZB	0.000330189	0.997456	0.99756	-0.00273131	0.648484	0.940375	-0.00394918	0.528494	0.996455	-8.97302e-05	0.973925	0.993951	0.00149698	0.534785	0.862556
Q96HC4	PDZ and LIM domain protein 5	PDLIM5	-0.00132946	0.99756	0.99756	-0.0047433	0.871467	0.988164	-0.000359084	0.990239	0.999054	0.00466564	0.736496	0.907437	-0.000276788	0.980905	0.996643
