# Supplementary material for: Human Skeletal Muscle Mitochondria Responses to Weight Loss Induced by Bariatric Surgery or Lifestyle Intervention
Source: Acta Physiol (Oxf). 2026 Jan 8;242(2):e70150. doi: 10.1111/apha.70150 (PMC12783452; doi:10.1111/apha.70150)
Supplement: Supplementary file 4 — Table S3: apha70150‐sup‐0004‐TableS3.xlsx. [file APHA-242-e70150-s006.xlsx]

## Sheet: Table S3_bl pathways
Supplemental Table 3. Baseline biological pathways for skeletal muscle proteome differences comparing the surgery cohort to the lifestyle cohort
Protein enrichment for biological pathways using differentially expressed proteins (FDR P < 0.05) comparing the surgery cohort (RYSA, n = 33) to the lifestyle cohort (CRYO, n = 19). Findings from the ingenuity pathway analysis (IPA) tool (P < 0.05) are shown. For several pathways, IPA provided z-scores for pathway directionality by calculating the observed number of “activated” genes (z-score > 0…
Ingenuity Canonical Pathways	-log(p-value)	z-score	Molecules
Signaling by ROBO receptors	13.5	-0.447	DAG1,ELOB,PSMA3,PSMB1,RPS13,RPS14,RPS15A,RPS2,RPS20,RPS26,RPS3A,RPS4X,RPS8,RPS9,UBC
Response of EIF2AK4 (GCN2) to amino acid deficiency	11.1	-2.53	RPS13,RPS14,RPS15A,RPS2,RPS20,RPS26,RPS3A,RPS4X,RPS8,RPS9
Regulation of eIF4 and p70S6K Signaling	11		MAPK12,RAP1B,RPS13,RPS14,RPS15A,RPS2,RPS20,RPS26,RPS3A,RPS4X,RPS8,RPS9
Eukaryotic Translation Initiation	10.8	-2.111	EIF5,RPS13,RPS14,RPS15A,RPS2,RPS20,RPS26,RPS3A,RPS4X,RPS8,RPS9
Nonsense-Mediated Decay (NMD)	10.6	-2.53	RPS13,RPS14,RPS15A,RPS2,RPS20,RPS26,RPS3A,RPS4X,RPS8,RPS9
Ribosomal Quality Control Signaling Pathway	10.5	-2.496	PSMA3,PSMB1,RACK1,RPS13,RPS14,RPS15A,RPS2,RPS20,RPS26,RPS3A,RPS4X,RPS8,RPS9
Eukaryotic Translation Elongation	10.4	-2.53	RPS13,RPS14,RPS15A,RPS2,RPS20,RPS26,RPS3A,RPS4X,RPS8,RPS9
Eukaryotic Translation Termination	10.4	-2.53	RPS13,RPS14,RPS15A,RPS2,RPS20,RPS26,RPS3A,RPS4X,RPS8,RPS9
EIF2 Signaling	9.88		EIF5,RAP1B,RPS13,RPS14,RPS15A,RPS2,RPS20,RPS26,RPS3A,RPS4X,RPS8,RPS9
SRP-dependent cotranslational protein targeting to membrane	9.72	-2.53	RPS13,RPS14,RPS15A,RPS2,RPS20,RPS26,RPS3A,RPS4X,RPS8,RPS9
Selenoamino acid metabolism	9.6	-2.53	RPS13,RPS14,RPS15A,RPS2,RPS20,RPS26,RPS3A,RPS4X,RPS8,RPS9
mTOR Signaling	9.16		RAP1B,RPS13,RPS14,RPS15A,RPS2,RPS20,RPS26,RPS3A,RPS4X,RPS8,RPS9
Respiratory electron transport	8.75	-2.121	COX6A2,COX6C,COX7A1,COX7C,NDUFA3,NDUFB7,NDUFC2,NDUFS5
Major pathway of rRNA processing in the nucleolus and cytosol	8.57	-2.53	RPS13,RPS14,RPS15A,RPS2,RPS20,RPS26,RPS3A,RPS4X,RPS8,RPS9
MyD88:MAL(TIRAP) cascade initiated on plasma membrane	7.89	1.633	CD36,FGA,FGB,FGG,S100A9,UBC
Regulation of TLR by endogenous ligand	7.62	1.342	CD36,FGA,FGB,FGG,S100A9
TP53 Regulates Metabolic Genes	7.42	0.378	COX6A2,COX6C,COX7A1,COX7C,PRDX1,PRDX5,YWHAQ
Oxidative Phosphorylation	6.67	-1.633	COX6A2,COX6C,COX7A1,COX7C,NDUFA3,NDUFB7,NDUFS5
Class I MHC mediated antigen processing and presentation	6.6	1.508	CANX,CD36,ELOB,FGA,FGB,FGG,PSMA3,PSMB1,S100A9,UBAC1,UBC
Serotonin Receptor Signaling	6.57	0.302	CAMK2B,COPS5,FGA,FGB,FGG,GNB2,H3-3B,MAP2K6,MAPK12,MYLK,RAP1B,STIM1
Acute Phase Response Signaling	6.12	1.134	AGT,FGA,FGB,FGG,HRG,MAP2K6,MAPK12,RAP1B
RAF/MAP kinase cascade	6.1	0.447	CAMK2B,FGA,FGB,FGG,MAPK12,PSMA3,PSMB1,RAP1B,UBC
Cytoprotection by HMOX1	5.53	-0.447	BLVRB,COX6A2,COX6C,COX7A1,COX7C
Integrin signaling	5.48	1	FGA,FGB,FGG,RAP1B
Hematoma Resolution Signaling Pathway	5.14	-0.378	CD36,FGA,FGB,FGG,MAPK12,NDUFA3,NDUFB7,NDUFS5
Response to elevated platelet cytosolic Ca2+	4.91	1.633	CD36,CLU,FGA,FGB,FGG,HRG
Oxytocin Signaling Pathway	4.84	-0.378	CD36,GNB2,HSPB7,MAPK12,MYH4,MYLK,MYO18A,RAP1B
HIF1α Signaling	4.74	0.378	CAMK2B,COPS5,ELOB,MAP2K6,RACK1,RAP1B,SLC2A1
Sirtuin Signaling Pathway	4.7	0.447	GLUD2,H3-3B,MAPK12,NDUFA3,NDUFB7,NDUFS5,SLC2A1,TIMM44
Amyloid fiber formation	4.62	1.342	APOA4,FGA,H2BC14,SNCA,UBC
Extrinsic Prothrombin Activation Pathway	4.53		FGA,FGB,FGG
Complex IV assembly	4.46	-1	COX6A2,COX6C,COX7A1,COX7C
Neddylation	4.33	0.378	COPS2,COPS5,COPS7A,ELOB,PSMA3,PSMB1,UBC
Nucleotide Excision Repair	4.19	0.447	COPS2,COPS5,COPS7A,RAD23A,UBC
Hedgehog ligand biogenesis	3.94	1	P4HB,PSMA3,PSMB1,UBC
Complex I biogenesis	3.86	-2	NDUFA3,NDUFB7,NDUFC2,NDUFS5
LXR/RXR Activation	3.82	2	AGT,APOA4,CD36,CLU,FGA
Protein Kinase A Signaling	3.75	-1	CAMK2B,DUSP3,GNB2,H3-3B,MYH4,MYLK,RAP1B,YWHAQ
Neutrophil Extracellular Trap Signaling Pathway	3.71	-1.414	MAP2K6,MAPK12,NDUFA3,NDUFB7,NDUFS5,SLC2A1,STIM1,TIMM44
Cellular response to hypoxia	3.67	0	ELOB,PSMA3,PSMB1,UBC
DHCR24 Signaling Pathway	3.62	1.342	AGT,APOA4,CLU,FGA,RAP1B
Coagulation System	3.48		FGA,FGB,FGG
Oxidative Stress Induced Senescence	3.43		H2BC14,MAP2K6,MAPK12,UBC
Detoxification of Reactive Oxygen Species	3.41		P4HB,PRDX1,PRDX5
Formation of Fibrin Clot (Clotting Cascade)	3.34		FGA,FGB,FGG
MAP kinase activation	3.34		MAP2K6,MAPK12,UBC
Neutrophil degranulation	3.29	0	CD36,CSTB,NDUFC2,PDAP1,PSMB1,RAB10,RAP1B,S100A9
Intrinsic Prothrombin Activation Pathway	3.22		FGA,FGB,FGG
Circadian Rhythm Signaling	3.18		CAMK2B,GNB2,H3-3B,MAP2K6,RACK1,RAP1B
DNA Replication Pre-Initiation	3.16	0	H2BC14,PSMA3,PSMB1,UBC
Cargo recognition for clathrin-mediated endocytosis	3.14	1	COPS2,COPS5,COPS7A,UBC
Protein Ubiquitination Pathway	3.13	0	ELOB,HSPB7,HSPB8,PSMA3,PSMB1,UBC
GNRH Signaling	3.05	-1	CAMK2B,GNB2,MAP2K6,MAPK12,RAP1B
Sleep NREM Signaling Pathway	2.98		CAMK2B,MAP2K6,RAP1B,YWHAQ
Dissolution of Fibrin Clot	2.96		HRG,S100A10
Regulation of Apoptosis	2.95		PSMA3,PSMB1,UBC
NLR signaling pathways	2.88		MAP2K6,MAPK12,UBC
p38 MAPK Signaling	2.87		H3-3B,HSPB7,MAP2K6,MAPK12
Endocannabinoid Developing Neuron Pathway	2.83		GNB2,MAP2K6,MAPK12,RAP1B
Calcium Signaling	2.81		CAMK2B,MYH4,MYO18A,RAP1B,TPM1
Interleukin-1 family signaling	2.81	0	MAP2K6,PSMA3,PSMB1,UBC
IL-6 Signaling	2.81	0	HSPB7,MAP2K6,MAPK12,RAP1B
GP6 Signaling Pathway	2.81	1	FGA,FGB,FGG,RAP1B
NIK-->noncanonical NF-kB signaling	2.8		PSMA3,PSMB1,UBC
Thrombin Signaling	2.78		CAMK2B,GNB2,MAPK12,MYLK,RAP1B
14-3-3-mediated Signaling	2.76		MAPK12,RAP1B,SNCA,YWHAQ
CCR3 Signaling in Eosinophils	2.72		GNB2,MAPK12,MYLK,RAP1B
SNARE Signaling Pathway	2.71	-1	CAMK2B,MYH4,MYO18A,SNCA
Reelin Signaling in Neurons	2.68	-1	CAMK2B,MAP2K6,MAPK12,RAP1B
Glucocorticoid Receptor Signaling	2.65		AGT,FGG,H3-3B,MAPK12,NDUFA3,NDUFB7,NDUFS5,RAP1B
TNFR2 non-canonical NF-kB pathway	2.64		PSMA3,PSMB1,UBC
Agrin Interactions at Neuromuscular Junction	2.64		DAG1,MAPK12,RAP1B
rRNA modification in the nucleus and cytosol	2.62		RPS14,RPS2,RPS9
IL-12 Signaling and Production in Macrophages	2.61	-1	APOA4,CLU,H3-3B,MAP2K6,MAPK12
GM-CSF Signaling	2.6		CAMK2B,RACK1,RAP1B
Interleukin-12 family signaling	2.58		CANX,P4HB
Regulation of RUNX2 expression and activity	2.57		PSMA3,PSMB1,UBC
Transcriptional regulation by RUNX1	2.55	0	H2BC14,PSMA3,PSMB1,UBC
Apelin Liver Signaling Pathway	2.53		AGT,MAPK12
Granzyme A Signaling	2.52		NDUFA3,NDUFB7,NDUFS5
Plasma lipoprotein assembly, remodeling, and clearance	2.5		APOA4,P4HB,UBC
Toll-like Receptor Signaling	2.49		MAP2K6,MAPK12,UBC
Necroptosis Signaling Pathway	2.45	-1	CAMK2B,DNM1L,TIMM44,UBC
Deubiquitination	2.44	-0.447	H2BC14,PSMA3,PSMB1,RAD23A,UBC
Inhibition of ARE-Mediated mRNA Degradation Pathway	2.44		MAPK12,PSMA3,PSMB1,YWHAQ
Signaling by NTRK1 (TRKA)	2.42		DNM1L,DUSP3,MAPK12
Chemokine Signaling	2.42		CAMK2B,MAPK12,RAP1B
RAS processing	2.42		LYPLA1,UBC
Mitochondrial Division Signaling Pathway	2.41	-2	CAMK2B,DNM1L,P4HB,RAP1B
Cell Cycle Checkpoints	2.4	0.447	H2BC14,PSMA3,PSMB1,UBC,YWHAQ
Signaling by the B Cell Receptor (BCR)	2.38	0	PSMA3,PSMB1,STIM1,UBC
Integrin cell surface interactions	2.37		FGA,FGB,FGG
LPS-stimulated MAPK Signaling	2.37		MAP2K6,MAPK12,RAP1B
Metabolism of porphyrins	2.35		BLVRB,FECH
Opioid Signaling Pathway	2.33	-1	CAMK2B,GNB2,MAP2K6,MAPK12,RAP1B
Cardiac Hypertrophy Signaling (Enhanced)	2.33	0	AGT,CAMK2B,GNB2,HSPB7,MAP2K6,MAPK12,RAP1B
Regulation of mitotic cell cycle	2.32		PSMA3,PSMB1,UBC
Regulation of mRNA stability by proteins that bind AU-rich elements	2.31		PSMA3,PSMB1,UBC
Estrogen Receptor Signaling	2.29		AGT,GNB2,NDUFA3,NDUFB7,NDUFS5,RAP1B
Degradation of beta-catenin by the destruction complex	2.28		PSMA3,PSMB1,UBC
MAPK6/MAPK4 signaling	2.27		PSMA3,PSMB1,UBC
NER (Nucleotide Excision Repair, Enhanced Pathway)	2.27		COPS2,COPS5,COPS7A
Myogenesis	2.26		MAP2K6,MAPK12
ERBB Signaling	2.26		MAP2K6,MAPK12,RAP1B
Signaling by CSF3 (G-CSF)	2.23		ELOB,UBC
Transcriptional regulation by RUNX3	2.22		PSMA3,PSMB1,UBC
IL-1 Signaling	2.21		GNB2,MAP2K6,MAPK12
TGF-β Signaling	2.21		MAP2K6,MAPK12,RAP1B
Mitochondrial protein degradation	2.19		AFG3L2,FECH,HSD17B10
Production of Nitric Oxide and Reactive Oxygen Species in Macrophages	2.19		APOA4,CLU,MAPK12,RAP1B
Toll-like Receptor Cascades	2.17		CD36,DNM1L
S Phase	2.17		PSMA3,PSMB1,UBC
MAPK targets/ Nuclear events mediated by MAP kinases	2.15		DUSP3,MAPK12
Cristae formation	2.15		MICOS10,MTX2
Inhibition of Angiogenesis by TSP1	2.15		CD36,MAPK12
TCF dependent signaling in response to WNT	2.14	0	H2BC14,PSMA3,PSMB1,UBC
ILK Signaling	2.14		MAP2K6,MAPK12,MYH4,MYO18A
ABC-family proteins mediated transport	2.13		PSMA3,PSMB1,UBC
Glutamate Biosynthesis II	2.12		GLUD2
Glutamate Degradation X	2.12		GLUD2
Adrenomedullin signaling pathway	2.11		MAP2K6,MAPK12,MYLK,RAP1B
Beta-catenin independent WNT signaling	2.09		GNB2,PSMA3,PSMB1,UBC
Post-translational protein phosphorylation	2.09		FGA,FGG,P4HB
Fc epsilon receptor (FCERI) signaling	2.08		MAPK12,PSMA3,PSMB1,UBC
Integration of energy metabolism	2.08		CD36,GNB2,SLC2A1
Striated Muscle Contraction	2.07		TMOD1,TPM1
IL-8 Signaling	2.07		CSTB,GNB2,MAPK12,RAP1B
Clathrin-mediated Endocytosis Signaling	2.06		APOA4,CLU,DNM1L,UBC
Replacement of protamines by nucleosomes in the male pronucleus	2.05		H2BC14,H3-3B
Hedgehog 'off' state	2.01		PSMA3,PSMB1,UBC
Cholecystokinin/Gastrin-mediated Signaling	1.98		MAP2K6,MAPK12,RAP1B
PAK Signaling	1.96		MAPK12,MYLK,RAP1B
Glycation Signaling Pathway	1.95	0	CD36,MAPK12,RAP1B,SNCA
Fc Epsilon RI Signaling	1.95		MAP2K6,MAPK12,RAP1B
Renin-Angiotensin Signaling	1.94		AGT,MAPK12,RAP1B
Lactose synthesis	1.94		SLC2A1
Synthesis of DNA	1.93		PSMA3,PSMB1,UBC
Smooth Muscle Contraction	1.93		MYLK,TPM1
Regulation of Insulin-like Growth Factor (IGF) transport and uptake by IGFBPs	1.92		FGA,FGG,P4HB
Asparagine N-linked glycosylation	1.91		CANX,GANAB,UBC
TCR signaling	1.9		PSMA3,PSMB1,UBC
Sertoli Cell-Germ Cell Junction Signaling Pathway (Enhanced)	1.88	0	CAMK2B,MAP2K6,MAPK12,RAP1B
TR/RXR Activation	1.85		FGA,H3-3B,SLC2A1
Mitotic G1 phase and G1/S transition	1.84		PSMA3,PSMB1,UBC
Actin Cytoskeleton Signaling	1.84		MYH4,MYLK,MYO18A,RAP1B
AMPK Signaling	1.83		GNB2,MAPK12,SLC2A1,STIM1
Antimicrobial peptides	1.82		CLU,S100A9
Heme Degradation	1.82		BLVRB
Heme Biosynthesis from Uroporphyrinogen-III I	1.82		FECH
Cyclophilin Signaling Pathway	1.8	0	AGT,CD36,MAPK12,TIMM44
UVC-Induced MAPK Signaling	1.78		MAPK12,RAP1B
Role of PKR in Interferon Induction and Antiviral Response	1.78		MAP2K6,MAPK12,METAP2
STAT3 Pathway	1.78		MAP2K6,MAPK12,RAP1B
Signaling by NOTCH4	1.77		PSMA3,PSMB1,UBC
Hedgehog 'on' state	1.74		PSMA3,PSMB1,UBC
Apelin Endothelial Signaling Pathway	1.74		GNB2,MAPK12,RAP1B
UVB-Induced MAPK Signaling	1.74		H3-3B,MAPK12
C-type lectin receptors (CLRs)	1.73		PSMA3,PSMB1,UBC
Somitogenesis	1.72		PSMA3,PSMB1
E3 ubiquitin ligases ubiquitinate target proteins	1.71		H2BC14,UBC
CD27 Signaling in Lymphocytes	1.71		MAP2K6,MAPK12
FAT10 Signaling Pathway	1.71		PSMA3,PSMB1
Phagosome Formation	1.71	-0.816	CD36,MAP2K6,MAPK12,MYH4,MYLK,MYO18A,RAP1B
PTEN Regulation	1.7		PSMA3,PSMB1,UBC
TNF signaling	1.69		RACK1,UBC
NRF2-mediated Oxidative Stress Response	1.69		HSPB8,MAP2K6,PRDX1,RAP1B
KEAP1-NFE2L2 pathway	1.68		PSMA3,PSMB1,UBC
WNT/SHH Axonal Guidance Signaling Pathway	1.68		CAMK2B,MAPK12,YWHAQ
Metabolism of polyamines	1.66		PSMA3,PSMB1
DNA Double Strand Break Response	1.66		H2BC14,UBC
IL-10 Signaling	1.66		BLVRB,MAP2K6,MAPK12
Iron uptake and transport	1.65		ACO1,UBC
GADD45 Signaling	1.65		MAP2K6,MAPK12
Arginine Biosynthesis IV	1.64		GLUD2
Epithelial Adherens Junction Signaling	1.64		MYH4,RAP1B,YWHAQ
Microautophagy Signaling Pathway	1.63		DNM1L,PSMA3,PSMB1
Eicosanoid Signaling	1.63	0	GNB2,HSPB7,MAPK12,RAP1B
HMGB1 Signaling	1.62		MAP2K6,MAPK12,RAP1B
Insulin Secretion Signaling Pathway	1.62	0	CAMK2B,MAPK12,RAP1B,SLC2A1
Xenobiotic Metabolism General Signaling Pathway	1.6		MAP2K6,MAPK12,RAP1B
Mitochondrial biogenesis	1.6		GLUD2,MAPK12
Mitochondrial protein import	1.59		MTX2,TIMM44
CXCR4 Signaling	1.58		GNB2,MAPK12,RAP1B
CD40 Signaling	1.56		MAP2K6,MAPK12
Germ Cell-Sertoli Cell Junction Signaling	1.55		MAP2K6,MAPK12,RAP1B
Phagosome Maturation	1.55		CANX,PRDX1,PRDX5
Translocation of SLC2A4 (GLUT4) to the plasma membrane	1.5		RAB10,YWHAQ
Tight Junction Signaling	1.49		MYH4,MYLK,MYO18A
Senescence-Associated Secretory Phenotype (SASP)	1.48		H2BC14,UBC
Melatonin Signaling	1.48		CAMK2B,MAP2K6
ERK5 Signaling	1.48		RAP1B,YWHAQ
Heme Biosynthesis II	1.47		FECH
GDNF Family Ligand-Receptor Interactions	1.46		MAPK12,RAP1B
Antiproliferative Role of Somatostatin Receptor 2	1.45		GNB2,RAP1B
PKR-mediated signaling	1.44		MAP2K6,SNCA
IL-17 Signaling	1.44		MAP2K6,MAPK12,RAP1B
Signaling by MET	1.43		RAP1B,UBC
Neurotrophin/TRK Signaling	1.43		MAP2K6,RAP1B
Macrophage Alternative Activation Signaling Pathway	1.42		CD36,H3-3B,MAPK12
G alpha (12/13) signalling events	1.42		GNB2,OBSCN
IL-17A Signaling in Fibroblasts	1.42		MAPK12,P4HB
IL-7 Signaling Pathway	1.42		MAPK12,SLC2A1
Xenobiotic Metabolism Signaling	1.42		CAMK2B,MAP2K6,MAPK12,RAP1B
Regulation of the Epithelial Mesenchymal Transition by Growth Factors Pathway	1.41		MAP2K6,MAPK12,RAP1B
FLT3 Signaling in Hematopoietic Progenitor Cells	1.4		MAPK12,RAP1B
