# Supplementary material for: Human Skeletal Muscle Mitochondria Responses to Weight Loss Induced by Bariatric Surgery or Lifestyle Intervention
Source: Acta Physiol (Oxf). 2026 Jan 8;242(2):e70150. doi: 10.1111/apha.70150 (PMC12783452; doi:10.1111/apha.70150)
Supplement: Supplementary file 5 — Table S4: apha70150‐sup‐0005‐TableS4.xlsx. [file APHA-242-e70150-s010.xlsx]

## Sheet: Table S4; WL%, surg path
Supplemental Table 4. Biological pathways for skeletal muscle proteome changes in the surgery cohort
Protein enrichment for biological pathways using differentially expressed proteins (FDR P < 0.05) comparing weight loss percentage at respective timepoints to baseline in the surgery cohort (RYSA, n = 33). Findings from the ingenuity pathway analysis (IPA) tool (P < 0.05) are shown. For several pathways, IPA provided z-scores for pathway directionality by calculating the observed number of “activ…
	Ingenuity Canonical Pathways	-log(p-value)	z-score	Molecules
Surgery cohort 6m vs baseline
	Acute Phase Response Signaling	6.03		AGT,C3,CP,HP,ORM1,ORM2
	Post-translational protein phosphorylation	5.94	-1.342	APOB,C3,CP,LGALS1,P4HB
	Regulation of Insulin-like Growth Factor (IGF) transport and uptake by IGFBPs	5.62	-1.342	APOB,C3,CP,LGALS1,P4HB
	LXR/RXR Activation	5.52	-2.236	AGT,APOB,C3,ORM1,ORM2
	IL-12 Signaling and Production in Macrophages	5.43	2.449	APOB,C3,IGHG1,IGKC,ORM1,ORM2
	DHCR24 Signaling Pathway	5.32	-2.236	AGT,APOB,C3,ORM1,ORM2
	Neutrophil degranulation	4.78	-1.134	C3,FTH1,HP,HSPA1B,HSPA8,ORM1,ORM2
	Cellular response to heat stress	4.55	-1	CRYAB,HSPA1B,HSPA8,HSPB1
	Binding and Uptake of Ligands by Scavenger Receptors	4.34	-1	APOB,FTH1,HP,IGKC
	GAIT Translation Signaling Pathway	4.14	1.342	APOB,CP,GAPDH,ORM1,ORM2
	Warburg Effect Signaling Pathway	4.12		CPT1B,LDHA,PRDX2,SLC2A1
	Complement cascade	4.04	-2	C3,CFH,IGHG1,IGKC
	Aldosterone Signaling in Epithelial Cells	3.66		CRYAB,HSPA1B,HSPA8,HSPB1
	Cachexia Signaling Pathway	3.37	0	AGT,CASQ1,HSPA1B,HSPA8,P4HB
	Clathrin-mediated Endocytosis Signaling	3.33		APOB,HSPA8,ORM1,ORM2
	HIF1α Signaling	3.32		HSPA1B,HSPA8,LDHA,SLC2A1
	Unfolded protein response	3.26		HSPA1B,HSPA8,P4HB
	Branched-chain amino acid catabolism	3.22		HIBCH,HSD17B10
	Glycolysis I	2.94		ENO3,GAPDH
	Gluconeogenesis I	2.91		ENO3,GAPDH
	Protein Ubiquitination Pathway	2.87		CRYAB,HSPA1B,HSPA8,HSPB1
	Sirtuin Signaling Pathway	2.76		CPT1B,H1-0,LDHA,SLC2A1
	Detoxification of Reactive Oxygen Species	2.73		P4HB,PRDX2
	Iron homeostasis signaling pathway	2.69		CP,FTH1,HP
	Complement System	2.68		C3,CFH
	Pyruvate metabolism	2.49		GLO1,LDHA
	Glycerol-3-phosphate Shuttle	2.46		GPD1
	HSP90 chaperone cycle for steroid hormone receptors in the presence of ligand	2.36		HSPA1B,HSPA8
	Production of Nitric Oxide and Reactive Oxygen Species in Macrophages	2.35		APOB,ORM1,ORM2
	Iron uptake and transport	2.31		CP,FTH1
	Lactose synthesis	2.29		SLC2A1
	NADH Repair	2.29		GAPDH
	Methylglyoxal Degradation I	2.29		GLO1
	Neutrophil Extracellular Trap Signaling Pathway	2.28	-2	CASQ1,IGHG1,IGKC,SLC2A1
	D-glucuronate Degradation I	2.16		AKR1B1
	trans-Golgi Network Vesicle Budding	2.13		FTH1,HSPA8
	Plasma lipoprotein assembly, remodeling, and clearance	2.11		APOB,P4HB
	PKR-mediated signaling	2.09		HSPA1B,HSPA8
	Hypoxia Signaling in the Cardiovascular System	2.09		LDHA,P4HB
	IL-7 Signaling Pathway	2.08		IGHG1,SLC2A1
	Pyruvate Fermentation to Lactate	2.07		LDHA
	Cyclophilin Signaling Pathway	2.04		AGT,HSPA8,PRDX2
	BAG2 Signaling Pathway	2.01		HSPA1B,HSPA8
	Glucose metabolism	2		ENO3,GAPDH
	ABRA Signaling Pathway	1.99		CPT1B,DMD
	Glycerol Degradation I	1.99		GPD1
	Regulation of mRNA stability by proteins that bind AU-rich elements	1.98		HSPA8,HSPB1
	Immunogenic Cell Death Signaling Pathway	1.93		HSPA1B,HSPA8
	Erythrocytes take up oxygen and release carbon dioxide	1.92		CA2
	Fructose metabolism	1.92		AKR1B1
	Lipophagy	1.81		HSPA8
	Interleukin-4 and Interleukin-13 signaling	1.8		HSPA8,IGHG1
	Erythrocytes take up carbon dioxide and release oxygen	1.72		CA2
	L1CAM interactions	1.71		ANK1,HSPA8
	Glucocorticoid Receptor Signaling	1.7		AGT,HP,HSPA1B,HSPA8
	Reversible hydration of carbon dioxide	1.69		CA2
	Clathrin-mediated endocytosis	1.68		APOB,HSPA8
	Cardiac conduction	1.67		CASQ1,CASQ2
	TR/RXR Activation	1.67		HP,SLC2A1
	Response to elevated platelet cytosolic Ca2+	1.66		ORM1,ORM2
	Ferroptosis Signaling Pathway	1.63		FTH1,HSPB1
	Role of PKR in Interferon Induction and Antiviral Response	1.62		HSPA1B,HSPA8
	Carnitine metabolism	1.62		CPT1B
	Glutaryl-CoA Degradation	1.56		HSD17B10
	NAD Signaling Pathway	1.55		H1-0,LDHA
	Metabolism of Angiotensinogen to Angiotensins	1.54		AGT
	Protein methylation	1.54		HSPA8
	Isoleucine Degradation I	1.51		HSD17B10
	eNOS Signaling	1.5		HSPA1B,HSPA8
	GABA synthesis, release, reuptake and degradation	1.49		HSPA8
	Mitochondrial L-carnitine Shuttle Pathway	1.49		CPT1B
	Fcgamma receptor (FCGR) dependent phagocytosis	1.49		IGHG1,IGKC
	Interleukin-12 family signaling	1.47		P4HB
	Valine Degradation I	1.47		HIBCH
	Apelin Liver Signaling Pathway	1.47		AGT
	Cellular hexose transport	1.43		SLC2A1
	Regulation of TLR by endogenous ligand	1.43		APOB
	Chaperone Mediated Autophagy	1.43		HSPA8
	Tryptophan Degradation III (Eukaryotic)	1.41		HSD17B10
	Ion channel transport	1.4		CASQ1,CASQ2
	Vitamin-C Transport	1.39		SLC2A1
	Insulin processing	1.37		P4HB
	Macrophage Alternative Activation Signaling Pathway	1.36		IGHG1,IGKC
	NOD1/2 Signaling Pathway	1.36		HSPA1B,HSPA8
	PPARα/RXRα Activation	1.34		CPT1B,GPD1
	CDP-diacylglycerol Biosynthesis I	1.33		GPD1
	Adrenomedullin signaling pathway	1.32		C3,CFH
	Natural Killer Cell Signaling	1.32		HSPA1B,HSPA8
	Signaling by NTRK3 (TRKC)	1.3		CASQ1
	Glutathione Redox Reactions I	1.3		CP
	Phosphatidylglycerol Biosynthesis II (Non-plastidic)	1.3		GPD1
Surgery cohort 12m vs baseline
	Glycolysis I	10.6	-2.236	ALDOA,ENO3,GAPDH,PGAM2,PKM,TPI1
	Glucose metabolism	7.59	-2.449	ALDOA,ENO3,GAPDH,PGAM2,PKM,TPI1
	Gluconeogenesis I	6.37		ALDOA,ENO3,GAPDH,PGAM2
	Neutrophil degranulation	6.28	-2.333	AGL,ALDOA,CAB39,FTH1,HP,HSPA8,ORM1,PKM,TUBB4B
	Response to elevated platelet cytosolic Ca2+	5.11	-1.342	ACTN2,ALDOA,CYB5R1,ORM1,SOD1
	Sirtuin Signaling Pathway	4.47	-0.447	H1-0,IDH2,LDHA,PGAM2,SOD1,UQCRFS1
	Unfolded protein response	4.41	-1	CALR,HSPA2,HSPA8,P4HB
	Cellular response to heat stress	4.25	-2	CRYAB,HSPA2,HSPA8,HSPB1
	Detoxification of Reactive Oxygen Species	4.21		P4HB,PRDX1,SOD1
	Creatine-phosphate Biosynthesis	4.21		CKM,CKMT2
	Sucrose Degradation V (Mammalian)	3.94		ALDOA,TPI1
	Warburg Effect Signaling Pathway	3.82		IDH2,LDHA,PKM,PRDX1
	Creatine metabolism	3.73		CKM,CKMT2
	HSP90 chaperone cycle for steroid hormone receptors in the presence of ligand	3.65		HSPA2,HSPA8,TUBB4B
	NRF2-mediated Oxidative Stress Response	3.63		CBR1,EPHX1,FTH1,PRDX1,SOD1
	Protein Ubiquitination Pathway	3.57	-2.236	CRYAB,HSPA2,HSPA8,HSPB1,UCHL3
	Aldosterone Signaling in Epithelial Cells	3.37		CRYAB,HSPA2,HSPA8,HSPB1
	PKR-mediated signaling	3.25		HSPA2,HSPA8,TUBB4B
	ABRA Signaling Pathway	3.1		CKM,CKMT2,DMD
	HIF1α Signaling	3.03	0	HSPA2,HSPA8,LDHA,PKM
	Immunogenic Cell Death Signaling Pathway	3		CALR,HSPA2,HSPA8
	Binding and Uptake of Ligands by Scavenger Receptors	2.77		CALR,FTH1,HP
	Striated Muscle Contraction	2.6		ACTN2,DMD
	Assembly and cell surface presentation of NMDA receptors	2.43		ACTN2,TUBB4B
	NAD Signaling Pathway	2.43		H1-0,IDH2,LDHA
	Glycerol-3-phosphate Shuttle	2.39		GPD1
	Pyruvate metabolism	2.34		LDHA,PKM
	Phagosome Maturation	2.28		CALR,PRDX1,TUBB4B
	NADH Repair	2.21		GAPDH
	Rapoport-Luebering Glycolytic Shunt	2.09		PGAM2
	Remodeling of Epithelial Adherens Junctions	2.02		ACTN2,TUBB4B
	Pyruvate Fermentation to Lactate	1.99		LDHA
	trans-Golgi Network Vesicle Budding	1.98		FTH1,HSPA8
	Granzyme A Signaling	1.97		H1-0,LMNB2
	Hypoxia Signaling in the Cardiovascular System	1.95		LDHA,P4HB
	Glycerol Degradation I	1.91		GPD1
	Trans, trans-farnesyl Diphosphate Biosynthesis	1.91		IDI2
	Activation of NMDA receptors and postsynaptic events	1.88		ACTN2,TUBB4B
	BAG2 Signaling Pathway	1.87		HSPA2,HSPA8
	Respiratory electron transport	1.85		ETFDH,UQCRFS1
	Regulation of mRNA stability by proteins that bind AU-rich elements	1.84		HSPA8,HSPB1
	Superoxide Radicals Degradation	1.79		SOD1
	Lipophagy	1.74		HSPA8
	ATF6 (ATF6-alpha) activates chaperone genes	1.69		CALR
	Prednisone ADME	1.69		AKR1C1
	Glycogen Degradation II	1.69		AGL
	Erythrocytes take up carbon dioxide and release oxygen	1.65		CYB5R1
	Glycogen Degradation III	1.61		AGL
	L1CAM interactions	1.57		HSPA8,TUBB4B
	TR/RXR Activation	1.52		AKR1C1,HP
	Synthesis of Prostaglandins (PG) and Thromboxanes (TX)	1.52		CBR1
	Granzyme B Signaling	1.49		LMNB2
	Mevalonate Pathway I	1.49		IDI2
	Ferroptosis Signaling Pathway	1.49		FTH1,HSPB1
	Role of PKR in Interferon Induction and Antiviral Response	1.48		HSPA2,HSPA8
	Protein methylation	1.46		HSPA8
	Glucocorticoid Receptor Signaling	1.46		HP,HSPA2,HSPA8,UQCRFS1
	Iron homeostasis signaling pathway	1.44		FTH1,HP
	GABA synthesis, release, reuptake and degradation	1.42		HSPA8
	Bile Acid Biosynthesis, Neutral Pathway	1.42		AKR1C1
	Cachexia Signaling Pathway	1.4		HSPA2,HSPA8,P4HB
	Interleukin-12 family signaling	1.39		P4HB
	Maturation of TCA enzymes and regulation of TCA cycle	1.39		IDH2
	Valine Degradation I	1.39		HIBCH
	Superpathway of Geranylgeranyldiphosphate Biosynthesis I (via Mevalonate)	1.39		IDI2
	Chaperone Mediated Autophagy Signaling Pathway	1.38	-1	EEF1A2,HSPA2,HSPA8,IDH2
	Branched-chain amino acid catabolism	1.37		HIBCH
	Citric acid cycle (TCA cycle)	1.37		IDH2
	Endoplasmic Reticulum Stress Pathway	1.37		CALR
	eNOS Signaling	1.36		HSPA2,HSPA8
	Chaperone Mediated Autophagy	1.35		HSPA8
	Nephrin family interactions	1.33		ACTN2
	NFE2L2 regulating anti-oxidant/detoxification enzymes	1.33		PRDX1
	Germ Cell-Sertoli Cell Junction Signaling	1.31		ACTN2,TUBB4B
	Insulin processing	1.3		P4HB
	Glycogen metabolism	1.3		AGL
	Complex III assembly	1.3		UQCRFS1
