# Supplementary material for: Human Skeletal Muscle Mitochondria Responses to Weight Loss Induced by Bariatric Surgery or Lifestyle Intervention
Source: Acta Physiol (Oxf). 2026 Jan 8;242(2):e70150. doi: 10.1111/apha.70150 (PMC12783452; doi:10.1111/apha.70150)
Supplement: Supplementary file 6 — Table S5: apha70150‐sup‐0006‐TableS5.xlsx. [file APHA-242-e70150-s003.xlsx]

## Sheet: Table S5; WL%; lifestyle path
Supplemental Table 5. Biological pathways for skeletal muscle proteome changes in the lifestyle cohort
Protein enrichment for biological pathways using differentially expressed proteins (P < 0.05) comparing weight loss percentage at respective timepoints to baseline in the lifestyle cohort (CRYO, n = 19). Findings from the ingenuity pathway analysis (IPA) tool (P < 0.05) are shown. For several pathways, IPA provided z-scores for pathway directionality by calculating the observed number of “activat…
	Ingenuity Canonical Pathways	-log(p-value)	z-score	Molecules
Lifestyle cohort 5m vs baseline
	IL-12 Signaling and Production in Macrophages	8.63	-1.265	ALB,APOA1,APOA4,APOB,COL1A1,IGHG1,IGHG3,IGHM,SERPINA1,XRCC5,XRCC6
	Neutrophil degranulation	8.39	1.604	AGL,CAB39,CCT2,CSTB,FTH1,FTL,GDI2,GSN,HSPA8,LGALS3,PPIA,SERPINA1,XRCC5,XRCC6
	Oxidative Phosphorylation	8.08	-2.828	ATP5F1A,CYCS,MT-CO2,NDUFA9,NDUFS1,UQCRB,UQCRC1,UQCRC2
	Respiratory electron transport	7.32	-2.646	CYCS,MT-CO2,NDUFA9,NDUFS1,UQCRB,UQCRC1,UQCRC2
	Extracellular matrix organization	6.73	2.646	ASPN,COL1A1,COL3A1,COL6A1,DCN,LUM,TNXB
	Binding and Uptake of Ligands by Scavenger Receptors	6.54	2.646	ALB,APOA1,APOB,COL1A1,COL3A1,FTH1,FTL
	Plasma lipoprotein assembly, remodeling, and clearance	6.32	2.449	A2M,ALB,APOA1,APOA4,APOB,P4HB
	Citric acid cycle (TCA cycle)	5.94	-2	IDH2,NNT,SUCLA2,SUCLG1
	Mitochondrial protein degradation	5.67	-2.449	ACAT1,ATP5F1A,IDH2,MT-CO2,NDUFS1,UQCRC2
	Sirtuin Signaling Pathway	5.65	0.816	ATP5F1A,GLUD2,GOT2,IDH2,NDUFA9,NDUFS1,UQCRC2,XRCC5,XRCC6
	Cytoprotection by HMOX1	5.54	1	ALB,BLVRA,BLVRB,CYCS,MT-CO2
	Post-translational protein phosphorylation	5.45	2.449	ALB,APOA1,APOB,ITIH2,P4HB,SERPINA1
	Neutrophil Extracellular Trap Signaling Pathway	5.42	-1.265	ATP5F1A,COL1A1,COL3A1,COL6A1,IGHG1,IGHG3,IGHM,NDUFA9,NDUFS1,UQCRC2
	GAIT Translation Signaling Pathway	5.24	-1.89	ALB,APOA1,APOA4,APOB,RPL11,RPS15A,RPS8,SERPINA1
	Collagen biosynthesis and modifying enzymes	5.23	2.236	COL1A1,COL3A1,COL6A1,P4HB,PPIB
	Regulation of Insulin-like Growth Factor (IGF) transport and uptake by IGFBPs	5.08	2.449	ALB,APOA1,APOB,ITIH2,P4HB,SERPINA1
	Fatty Acid β-oxidation I	5.07		ACSL1,ACSL3,ECHDC3,IVD
	Acute Phase Response Signaling	5.05		A2M,AGT,ALB,APOA1,FTL,ITIH2,SERPINA1
	LXR/RXR Activation	4.96	2.236	AGT,ALB,APOA1,APOA4,APOB,SERPINA1
	Response to elevated platelet cytosolic Ca2+	4.92	1.633	A2M,ALB,APOA1,APOOL,PPIA,SERPINA1
	Clathrin-mediated Endocytosis Signaling	4.79		ALB,APOA1,APOA4,APOB,DNM1L,HSPA8,SERPINA1
	DHCR24 Signaling Pathway	4.72	2.236	AGT,ALB,APOA1,APOA4,APOB,SERPINA1
	Amyloid fiber formation	4.65	2.236	APOA1,APOA4,GSN,SNCA,TGFBI
	Branched-chain amino acid catabolism	4.16		ACAT1,HIBCH,IVD
	Heme Degradation	4.06		BLVRA,BLVRB
	Production of Nitric Oxide and Reactive Oxygen Species in Macrophages	4.01	1.342	ALB,APOA1,APOA4,APOB,PTPA,SERPINA1
	Complex III assembly	3.93		UQCRB,UQCRC1,UQCRC2
	Metabolism of porphyrins	3.88		ALB,BLVRA,BLVRB
	Granzyme A Signaling	3.68	1	ANP32A,NDUFA9,NDUFS1,XRCC6
	Cristae formation	3.56		APOOL,ATP5F1A,IMMT
	ER-Mitochondrial Communication Signaling Pathway	3.55	-1	APOOL,BCAP31,DNM1L,IMMT
	Integrin cell surface interactions	3.49	2	COL1A1,COL3A1,COL6A1,LUM
	Microautophagy Signaling Pathway	3.43		COL1A1,COL3A1,COL6A1,DNM1L,HSPA8
	Malate-aspartate shuttle	3.29		GOT2,SLC25A12
	Collagen chain trimerization	3.19		COL1A1,COL3A1,COL6A1
	Retinoid metabolism and transport	3.19		APOA1,APOA4,APOB
	Aspartate and asparagine metabolism	3.11		GOT2,SLC25A12
	Complex IV assembly	3.08		MT-CO2,SCO1,TACO1
	Apoptotic execution phase	2.98		BCAP31,DNM1L,GSN
	Glutamate and glutamine metabolism	2.89		GLUD2,GOT2
	DNA Double-Strand Break Repair by Non-Homologous End Joining	2.89		XRCC5,XRCC6
	Telomere Extension by Telomerase	2.83		XRCC5,XRCC6
	Fatty Acid Activation	2.83		ACSL1,ACSL3
	Warburg Effect Signaling Pathway	2.8	-1	GLUD2,GOT2,IDH2,NNT
	Assembly of collagen fibrils and other multimeric structures	2.78		COL1A1,COL3A1,COL6A1
	p70S6K Signaling	2.75		AGT,BCAP31,IGHG1,IGHG3,IGHM,IGHV3-72,PTPA,YWHAH
	Collagen degradation	2.72		COL1A1,COL3A1,COL6A1
	Mitochondrial biogenesis	2.72		CYCS,GLUD2,IDH2
	Isoleucine Degradation I	2.67		ACAT1,ECHDC3
	Glucocorticoid Receptor Signaling	2.67		A2M,AGT,ATP5F1A,HSPA8,NDUFA9,NDUFS1,UQCRC2,YWHAH
	GABA synthesis, release, reuptake and degradation	2.62		ALDH5A1,HSPA8
	γ-linolenate Biosynthesis II (Animals)	2.62		ACSL1,ACSL3
	Mitochondrial L-carnitine Shuttle Pathway	2.62		ACSL1,ACSL3
	Maturation of TCA enzymes and regulation of TCA cycle	2.58		ACAT1,IDH2
	Valine Degradation I	2.58		ECHDC3,HIBCH
	Apelin Liver Signaling Pathway	2.58		AGT,COL1A1
	Cyclophilin Signaling Pathway	2.57	1.342	AGT,CYCS,HSPA8,PPIA,PPIB
	trans-Golgi Network Vesicle Budding	2.52		FTH1,FTL,HSPA8
	TCA Cycle II (Eukaryotic)	2.46		SUCLA2,SUCLG1
	Mitochondrial RNA degradation	2.39		LRPPRC,MT-CO2
	TP53 Regulates Metabolic Genes	2.37		CYCS,MT-CO2,YWHAH
	Syndecan interactions	2.32		COL1A1,COL3A1
	Cellular response to heat stress	2.16		HSPA8,HSPB2,HSPB8
	Response of EIF2AK4 (GCN2) to amino acid deficiency	2.14		RPL11,RPS15A,RPS8
	Glycerol-3-phosphate Shuttle	2.12		GPD2
	Glutamate Biosynthesis II	2.12		GLUD2
	Glutamate Degradation X	2.12		GLUD2
	Coagulation System	2.1		A2M,SERPINA1
	Detoxification of Reactive Oxygen Species	2.05		CYCS,P4HB
	Fatty acyl-CoA biosynthesis	2.05		ACSL1,ACSL3
	Mitochondrial Fatty Acid Beta-Oxidation	2.05		DBI,DECR1
	Activin Inhibin Signaling Pathway	2.05	2	COL1A1,IGHG1,IGHG3,IGHM
	Cell surface interactions at the vascular wall	2.03	2	APOB,COL1A1,IGHM,PPIA
	ERK/MAPK Signaling	1.99		HSPB2,PTPA,TLN2,YWHAH
	Nonsense-Mediated Decay (NMD)	1.99		RPL11,RPS15A,RPS8
	Regulation of lipid metabolism by PPARalpha	1.97		ACSL1,AGT,APOA1
	Glutamate Degradation II	1.94		GOT2
	4-aminobutyrate Degradation I	1.94		ALDH5A1
	Aspartate Biosynthesis	1.94		GOT2
	Intrinsic Prothrombin Activation Pathway	1.93		COL1A1,COL3A1
	L1CAM interactions	1.92		ANK1,DNM1L,HSPA8
	GP6 Signaling Pathway	1.88		COL1A1,COL3A1,COL6A1
	IL-6 Signaling	1.87		A2M,COL1A1,HSPB2
	Heme signaling	1.85		APOA1,APOB
	Actin Cytoskeleton Signaling	1.85		GSN,MYO18A,PFN2,TLN2
	Nonhomologous End-Joining (NHEJ)	1.82		XRCC5,XRCC6
	L-cysteine Degradation I	1.82		GOT2
	SNARE Signaling Pathway	1.8		HSPA8,MYO18A,SNCA
	Role of PKR in Interferon Induction and Antiviral Response	1.8		CYCS,HSPA8,METAP2
	Transcriptional regulation by RUNX2	1.79		COL1A1,LGALS3
	GABAergic Receptor Signaling Pathway (Enhanced)	1.78		ALDH5A1,GLUD2,GOT2
	Hematoma Resolution Signaling Pathway	1.75		FTH1,FTL,NDUFA9,NDUFS1
	Iron homeostasis signaling pathway	1.74		FTH1,FTL,HBG1
	Intrinsic Pathway for Apoptosis	1.72		CYCS,YWHAH
	Sensory processing of sound by outer hair cells of the cochlea	1.72		GSN,XIRP2
	Glutamate Degradation III (via 4-aminobutyrate)	1.72		ALDH5A1
	Acetate Conversion to Acetyl-CoA	1.72		ACSL1
	Eukaryotic Translation Elongation	1.72		RPL11,RPS15A,RPS8
	Eukaryotic Translation Termination	1.72		RPL11,RPS15A,RPS8
	NRF2-mediated Oxidative Stress Response	1.7		FTH1,FTL,HSPB8,PPIB
	Signaling by ROBO receptors	1.69		PFN2,RPL11,RPS15A,RPS8
	Signaling by PDGF	1.68		COL3A1,COL6A1
	Estrogen Receptor Signaling	1.68		AGT,ATP5F1A,NDUFA9,NDUFS1,UQCRC2
	Protein Ubiquitination Pathway	1.65		HSPA8,HSPB2,HSPB8,USO1
	Iron uptake and transport	1.65		FTH1,FTL
	Arginine Biosynthesis IV	1.64		GLUD2
	Trehalose Degradation II (Trehalase)	1.64		HK1
	Creatine-phosphate Biosynthesis	1.64		CKMT2
	Glycerol Degradation I	1.64		GPD2
	NCAM signaling for neurite out-growth	1.61		COL3A1,COL6A1
	Cytosolic sensors of pathogen-associated DNA	1.6		XRCC5,XRCC6
	Mitochondrial protein import	1.59		ATP5F1A,SLC25A12
	Mitochondrial Division Signaling Pathway	1.59		DNM1L,P4HB,PTPA
	Aspartate Degradation II	1.58		GOT2
	SRP-dependent cotranslational protein targeting to membrane	1.57		RPL11,RPS15A,RPS8
	LPS/IL-1 Mediated Inhibition of RXR Function	1.57		ACSL1,ACSL3,ALDH5A1,CRAT
	Complex I biogenesis	1.55		NDUFA9,NDUFS1
	Stearate Biosynthesis I (Animals)	1.55		ACSL1,ACSL3
	Aldosterone Signaling in Epithelial Cells	1.55		HSPA8,HSPB2,HSPB8
	Selenoamino acid metabolism	1.55		RPL11,RPS15A,RPS8
	Eukaryotic Translation Initiation	1.52		RPL11,RPS15A,RPS8
	COPII-mediated vesicle transport	1.5		SERPINA1,USO1
	Lipophagy	1.47		HSPA8
	Cellular response to mitochondrial stress	1.47		STOML2
	Leucine Degradation I	1.47		IVD
	GDP-glucose Biosynthesis	1.47		HK1
	HIPPO signaling	1.45		PTPA,YWHAH
	PKR-mediated signaling	1.44		HSPA8,SNCA
	Signaling by MET	1.43		COL1A1,COL3A1
	IL-7 Signaling Pathway	1.43		IGHG1,IGHM
	Macrophage Alternative Activation Signaling Pathway	1.43		IGHG1,IGHG3,IGHM
	Creatine metabolism	1.43		CKMT2
	Ketone body metabolism	1.43		ACAT1
	Prednisone ADME	1.43		ALB
	Glucose and Glucose-1-phosphate Degradation	1.43		HK1
	Glycogen Degradation II	1.43		AGL
	IL-17A Signaling in Fibroblasts	1.42		COL1A1,P4HB
	Degradation of the extracellular matrix	1.41		A2M,DCN
	PPARα/RXRα Activation	1.39		APOA1,GOT2,GPD2
	NAD Phosphorylation and Dephosphorylation	1.38		NNT
	Ketolysis	1.38		ACAT1
	Natural Killer Cell Signaling	1.37		COL1A1,COL3A1,HSPA8
	Glucose metabolism	1.36		HK1,PGK2
	ABRA Signaling Pathway	1.35		CKMT2,GSN
	GP1b-IX-V activation signalling	1.35		COL1A1
	Ketogenesis	1.35		ACAT1
	Glycogen Degradation III	1.35		AGL
	UDP-N-acetyl-D-galactosamine Biosynthesis II	1.35		HK1
	Regulation of mRNA stability by proteins that bind AU-rich elements	1.34		ANP32A,HSPA8
	Integrin Signaling	1.33		GSN,PFN2,TLN2
	Ceramide Signaling	1.32		CYCS,PTPA
	Unfolded protein response	1.31		HSPA8,P4HB
	Platelet Aggregation (Plug Formation)	1.31		COL1A1
	Advanced glycosylation endproduct receptor signaling	1.31		LGALS3
	Regulation of eIF4 and p70S6K Signaling	1.31		PTPA,RPS15A,RPS8
Lifestyle cohort 12m vs baseline
	Calcium Signaling	4.73		CAMK2A,CAMK2B,MYH7,MYO18A,TNNT3
	SNARE Signaling Pathway	4.26		CAMK2A,CAMK2B,MYH7,MYO18A
	Mitochondrial Division Signaling Pathway	3.94	-1	CAMK2A,CAMK2B,DNM1L,PPP2R2A
	Mitotic Metaphase and Anaphase	3.36	-2	CLIP1,PPP2R2A,PSMB6,PSMD8
	RAF/MAP kinase cascade	3.19		CAMK2A,CAMK2B,PSMB6,PSMD8
	Deubiquitination	3.17	-1	PSMB6,PSMD8,SNX3,UCHL3
	LXR/RXR Activation	3		KNG1,ORM1,SERPINF2
	Glutamate binding, activation of AMPA receptors and synaptic plasticity	3		CAMK2A,CAMK2B
	Mitotic G1 phase and G1/S transition	2.98		PPP2R2A,PSMB6,PSMD8
	Response to elevated platelet cytosolic Ca2+	2.98		KNG1,ORM1,SERPINF2
	Coagulation System	2.89		KNG1,SERPINF2
	DHCR24 Signaling Pathway	2.88		KNG1,ORM1,SERPINF2
	Striated Muscle Contraction	2.87		TMOD4,TNNT3
	Factors Promoting Cardiogenesis in Vertebrates	2.82		CAMK2A,CAMK2B,MYH7
	DAG and IP3 signaling	2.76		CAMK2A,CAMK2B
	Microautophagy Signaling Pathway	2.75		DNM1L,PSMB6,PSMD8
	Inhibition of ARE-Mediated mRNA Degradation Pathway	2.73		PPP2R2A,PSMB6,PSMD8
	Necroptosis Signaling Pathway	2.73		CAMK2A,CAMK2B,DNM1L
	Assembly and cell surface presentation of NMDA receptors	2.7		CAMK2A,CAMK2B
	Tight Junction Signaling	2.59		MYH7,MYO18A,PPP2R2A
	Regulation of Apoptosis	2.54		PSMB6,PSMD8
	Somitogenesis	2.5		PSMB6,PSMD8
	FAT10 Signaling Pathway	2.49		PSMB6,PSMD8
	ILK Signaling	2.49		MYH7,MYO18A,PPP2R2A
	Mitotic G2-G2/M phases	2.47		PPP2R2A,PSMB6,PSMD8
	Metabolism of polyamines	2.44		PSMB6,PSMD8
	Beta-catenin independent WNT signaling	2.44		CAMK2A,PSMB6,PSMD8
	NIK-->noncanonical NF-kB signaling	2.43		PSMB6,PSMD8
	Transcriptional Regulation by MECP2	2.39		CAMK2A,CAMK2B
	Hedgehog ligand biogenesis	2.36		PSMB6,PSMD8
	Pyrophosphate hydrolysis	2.35		PPA1
	TNFR2 non-canonical NF-kB pathway	2.32		PSMB6,PSMD8
	GM-CSF Signaling	2.3		CAMK2A,CAMK2B
	Remodeling of Epithelial Adherens Junctions	2.29		CLIP1,DNM1L
	Regulation of RUNX2 expression and activity	2.28		PSMB6,PSMD8
	Melatonin Signaling	2.25		CAMK2A,CAMK2B
	Actin Cytoskeleton Signaling	2.24		KNG1,MYH7,MYO18A
	Cellular response to hypoxia	2.23		PSMB6,PSMD8
	Neddylation	2.22		PSMB6,PSMD8,UCHL3
	Chemokine Signaling	2.18		CAMK2A,CAMK2B
	Activation of NMDA receptors and postsynaptic events	2.14		CAMK2A,CAMK2B
	BAG2 Signaling Pathway	2.13		PSMB6,PSMD8
	Regulation of mitotic cell cycle	2.11		PSMB6,PSMD8
	Cell Cycle Checkpoints	2.1		CLIP1,PSMB6,PSMD8
	Regulation of mRNA stability by proteins that bind AU-rich elements	2.1		PSMB6,PSMD8
	Opioid Signalling	2.09		CAMK2A,CAMK2B
	Degradation of beta-catenin by the destruction complex	2.08		PSMB6,PSMD8
	Protein Ubiquitination Pathway	2.07		PSMB6,PSMD8,UCHL3
	MAPK6/MAPK4 signaling	2.07		PSMB6,PSMD8
	Transcriptional regulation by RUNX3	2.03		PSMB6,PSMD8
	Interferon gamma signaling	2.02		CAMK2A,CAMK2B
	Crosstalk between Dendritic Cells and Natural Killer Cells	2.02		CAMK2A,CAMK2B
	S Phase	2		PSMB6,PSMD8
	Cellular response to heat stress	1.99		CAMK2A,CAMK2B
	ABC-family proteins mediated transport	1.98		PSMB6,PSMD8
	DNA Replication Pre-Initiation	1.97		PSMB6,PSMD8
	Post-translational protein phosphorylation	1.94		KNG1,LGALS1
	Hedgehog 'off' state	1.89		PSMB6,PSMD8
	Sleep NREM Signaling Pathway	1.88		CAMK2A,CAMK2B
	Xenobiotic Metabolism Signaling	1.87		CAMK2A,CAMK2B,PPP2R2A
	Synthesis of DNA	1.84		PSMB6,PSMD8
	Synaptic Long Term Potentiation	1.82		CAMK2A,CAMK2B
	Regulation of Insulin-like Growth Factor (IGF) transport and uptake by IGFBPs	1.82		KNG1,LGALS1
	TCR signaling	1.81		PSMB6,PSMD8
	Interleukin-1 family signaling	1.79		PSMB6,PSMD8
	Cardiac conduction	1.78		CAMK2A,CAMK2B
	Centrosomal KIAA0586 Signaling Pathway	1.77		PSMB6,PSMD8
	Reelin Signaling in Neurons	1.73		CAMK2A,CAMK2B
	Dissolution of Fibrin Clot	1.71		SERPINF2
	Signaling by NOTCH4	1.71		PSMB6,PSMD8
	Hedgehog 'on' state	1.7		PSMB6,PSMD8
	C-type lectin receptors (CLRs)	1.69		PSMB6,PSMD8
	PTEN Regulation	1.67		PSMB6,PSMD8
	WNT/SHH Axonal Guidance Signaling Pathway	1.66		CAMK2A,CAMK2B
	Transcriptional regulation by RUNX1	1.66		PSMB6,PSMD8
	KEAP1-NFE2L2 pathway	1.66		PSMB6,PSMD8
	Fatty Acid Activation	1.65		ACSL3
	Signaling by the B Cell Receptor (BCR)	1.57		PSMB6,PSMD8
	WNT/β-catenin Signaling	1.55		PIN1,PPP2R2A
	γ-linolenate Biosynthesis II (Animals)	1.55		ACSL3
	Mitochondrial L-carnitine Shuttle Pathway	1.55		ACSL3
	Netrin Signaling	1.54		CAMK2A,CAMK2B
	Receptor-type tyrosine-protein phosphatases	1.53		PPFIA3
	Ion channel transport	1.51		CAMK2A,CAMK2B
	D-myo-inositol (1,4,5,6)-Tetrakisphosphate Biosynthesis	1.48		PPFIA3,PPP2R2A
	D-myo-inositol (3,4,5,6)-tetrakisphosphate Biosynthesis	1.48		PPFIA3,PPP2R2A
	Acute Phase Response Signaling	1.47		ORM1,SERPINF2
	Production of Nitric Oxide and Reactive Oxygen Species in Macrophages	1.47		ORM1,PPP2R2A
	GNRH Signaling	1.47		CAMK2A,CAMK2B
	RHO GTPases Activate NADPH Oxidases	1.45		PIN1
	Acetylcholine Receptor Signaling Pathway	1.44		CAMK2A,CAMK2B
	TCF dependent signaling in response to WNT	1.44		PSMB6,PSMD8
	3-phosphoinositide Degradation	1.43		PPFIA3,PPP2R2A
	D-myo-inositol-5-phosphate Metabolism	1.42		PPFIA3,PPP2R2A
	WNT ligand biogenesis and trafficking	1.41		SNX3
	Cardiomyocyte Differentiation via BMP Receptors	1.41		MYH7
	Fc epsilon receptor (FCERI) signaling	1.41		PSMB6,PSMD8
	Clathrin-mediated Endocytosis Signaling	1.4		DNM1L,ORM1
	HIF1α Signaling	1.4		CAMK2A,CAMK2B
	Sulfur amino acid metabolism	1.38		ENOPH1
	3-phosphoinositide Biosynthesis	1.38		PPFIA3,PPP2R2A
	Glycolysis I	1.37		ENO3
	RHOGDI Signaling	1.36		MYH7,MYO18A
	Xenobiotic Metabolism PXR Signaling Pathway	1.36		CAMK2A,CAMK2B
	Regulation of TP53 Activity through Acetylation	1.35		PIN1
	Protein ubiquitination	1.35		UCHL3
	Gluconeogenesis I	1.35		ENO3
	Thrombin Signaling	1.35		CAMK2A,CAMK2B
	Agranulocyte Adhesion and Diapedesis	1.35		MYH7,MYO18A
	Toll-like Receptor Cascades	1.33		DNM1L
	RHO GTPases activate IQGAPs	1.33		CLIP1
	Neurovascular Coupling Signaling Pathway	1.32		KNG1,SLC16A1
	Sertoli Cell-Germ Cell Junction Signaling Pathway (Enhanced)	1.31		CAMK2B,PPP2R2A
	Fatty Acid β-oxidation I	1.3		ACSL3
