# Supplementary material for: Human Skeletal Muscle Mitochondria Responses to Weight Loss Induced by Bariatric Surgery or Lifestyle Intervention
Source: Acta Physiol (Oxf). 2026 Jan 8;242(2):e70150. doi: 10.1111/apha.70150 (PMC12783452; doi:10.1111/apha.70150)
Supplement: Supplementary file 7 — Table S6: apha70150‐sup‐0007‐TableS6.xlsx. [file APHA-242-e70150-s001.xlsx]

## Sheet: Table S6; Correlations
Supplementary Table 6. Spearman’s rank correlation coefficients (ρ) between changes in clinical parameters and changes in mitochondrial measures at 12 months. Statistically significant correlations are indicated with red bolded for correlation coefficient and bolded underlined for p-values.
		Weight	BMI	Weight loss %	Waist	Body fat (kg)	Body fat (%)	Lean soft tissue mass (kg)	Appendicular lean soft tissue mass (kg)	Appendicular lean mass index	Fasting Glucose	Fasting Insulin	Matsuda Index	HOMA-IR	Total Cholesterol	HDL	TAG	LDL	Work Index	Sport Index	Leisure Index	Total physical Activity Index	CRP	Leukocytes	mtDNA cytB	mtDNA ND5	Mitochondrial area	Mitochondrial number	Mitochondrial eccentricity	Mitochondrial perimeter	Aspect Ratio	Form Factor	Lipid droplet number	Lipid droplet area	Leak CI	CI	CI + CII	Leak CI + CII	Max CI + CII	Max CII	Coupling Efficiency	Coupling Control Ratio (L/P)
mtDNA cytB	Correlation Coefficient	,283*	,309*	-,284*	0.204	,302*	0.252	0.057	0.09	0.087	-0.003	,288*	0.071	0.248	-0.091	-0.011	0.054	-0.253	0.136	0.141	0.04	0.09	0.072	0.172	--
	Sig. (2-tailed)	0.042	0.026	0.041	0.156	0.029	0.071	0.687	0.527	0.541	0.985	0.05	0.699	0.1	0.528	0.941	0.711	0.077	0.389	0.361	0.792	0.59	0.7	0.223	.
	N	52	52	52	50	52	52	52	52	52	46	47	32	45	50	49	50	50	42	44	47	38	31	52	52
mtDNA ND5	Correlation Coefficient	,505**	,528**	-,522**	,415**	,515**	,456**	0.232	,287*	,285*	0.01	,338*	-0.027	,310*	0.043	-0.018	0.235	-0.095	0.188	0.121	0.002	0.134	0.039	0.211	,805**	--
	Sig. (2-tailed)	<,001	<,001	<,001	0.003	<,001	<,001	0.098	0.039	0.041	0.95	0.02	0.884	0.038	0.765	0.901	0.101	0.513	0.234	0.433	0.989	0.421	0.835	0.132	<,001	.
	N	52	52	52	50	52	52	52	52	52	46	47	32	45	50	49	50	50	42	44	47	38	31	52	52	52
Mitochondrial area	Correlation Coefficient	,418*	0.328	-,401*	0.272	0.342	0.301	0.222	0.203	0.205	0.185	,517*	-,552*	,521*	-0.06	-0.202	0.375	-0.019	0.084	-0.217	-0.273	-0.309	-0.377	0.062	-0.215	0.127	--
	Sig. (2-tailed)	0.038	0.11	0.047	0.189	0.094	0.144	0.285	0.33	0.326	0.436	0.016	0.041	0.022	0.777	0.344	0.064	0.929	0.724	0.333	0.208	0.197	0.166	0.768	0.301	0.545	.
	N	25	25	25	25	25	25	25	25	25	20	21	14	19	25	24	25	25	20	22	23	19	15	25	25	25	25
Mitochondrial number	Correlation Coefficient	-,437*	-0.294	0.374	-,502*	-,421*	-0.192	-,540**	-0.231	-0.182	-0.244	-,501*	0.477	-,521*	0.209	0.111	-0.238	0.225	0.16	0.124	0.11	0.153	-0.347	0.102	0.177	-0.054	-,452*	--
	Sig. (2-tailed)	0.029	0.154	0.066	0.011	0.036	0.357	0.005	0.267	0.385	0.299	0.021	0.085	0.022	0.315	0.604	0.253	0.279	0.499	0.581	0.617	0.532	0.205	0.629	0.398	0.798	0.023	.
	N	25	25	25	25	25	25	25	25	25	20	21	14	19	25	24	25	25	20	22	23	19	15	25	25	25	25	25
Mitochondrial eccentricity	Correlation Coefficient	0.057	0.08	0.008	-0.034	0.035	-0.168	-0.147	-0.152	-0.105	0.191	0.026	-0.143	0.032	0.369	0.396	-0.173	0.09	0.407	0.271	-0.077	0.171	0.281	0.199	-0.138	-0.109	0.035	0.147	--
	Sig. (2-tailed)	0.787	0.704	0.968	0.872	0.87	0.423	0.482	0.467	0.616	0.419	0.911	0.626	0.898	0.07	0.056	0.41	0.669	0.075	0.222	0.726	0.483	0.311	0.341	0.509	0.603	0.867	0.483	.
	N	25	25	25	25	25	25	25	25	25	20	21	14	19	25	24	25	25	20	22	23	19	15	25	25	25	25	25	25
Mitochondrial perimeter	Correlation Coefficient	0.383	0.295	-0.393	0.18	0.358	0.338	0.083	0.077	0.086	0.21	0.422	-0.42	0.447	0.05	-0.226	0.221	0.122	0.274	-0.219	-0.295	-0.287	-0.402	0.255	-0.365	-0.023	,902**	-0.31	0.244	--
	Sig. (2-tailed)	0.059	0.153	0.052	0.389	0.079	0.099	0.694	0.715	0.683	0.373	0.057	0.135	0.055	0.814	0.289	0.288	0.561	0.242	0.329	0.172	0.233	0.137	0.219	0.073	0.913	<,001	0.132	0.24	.
	N	25	25	25	25	25	25	25	25	25	20	21	14	19	25	24	25	25	20	22	23	19	15	25	25	25	25	25	25	25
Aspect Ratio	Correlation Coefficient	0.084	0.081	-0.094	-0.011	0.139	0.085	-0.195	0.005	0.032	0.115	0.114	-0.046	0.147	0.384	0.077	-0.129	0.358	,537*	0.002	-0.059	0.165	0.198	0.284	-0.373	-0.111	0.116	0.11	,803**	,399*	--
	Sig. (2-tailed)	0.689	0.701	0.655	0.959	0.507	0.685	0.349	0.98	0.878	0.63	0.622	0.876	0.547	0.058	0.719	0.539	0.078	0.015	0.992	0.788	0.499	0.478	0.169	0.066	0.598	0.58	0.601	<,001	0.048	.
	N	25	25	25	25	25	25	25	25	25	20	21	14	19	25	24	25	25	20	22	23	19	15	25	25	25	25	25	25	25	25
Form Factor	Correlation Coefficient	0.108	0.109	-0.098	-0.049	0.151	0.007	-0.127	-0.021	0	0.199	0.347	-0.068	0.356	0.255	0.07	-0.099	0.259	,626**	0.006	-0.077	0.149	0.186	,449*	-0.338	-0.081	0.25	0.005	,722**	,522**	,925**	--
	Sig. (2-tailed)	0.607	0.603	0.642	0.815	0.472	0.974	0.547	0.921	0.999	0.4	0.124	0.817	0.135	0.218	0.743	0.637	0.211	0.003	0.98	0.728	0.541	0.507	0.024	0.098	0.701	0.228	0.98	<,001	0.008	<,001	.
	N	25	25	25	25	25	25	25	25	25	20	21	14	19	25	24	25	25	20	22	23	19	15	25	25	25	25	25	25	25	25	25
Lipid droplet number	Correlation Coefficient	0.303	0.366	-,397*	0.334	0.225	0.266	0.277	-0.106	-0.065	-0.218	-0.074	0.103	-0.077	-0.101	-0.127	0.283	-0.165	-0.132	-0.029	-0.072	0.014	-0.322	-0.222	0.118	0.23	0.091	0.072	-0.331	-0.02	-,436*	-0.392	--
	Sig. (2-tailed)	0.14	0.072	0.049	0.102	0.279	0.198	0.18	0.613	0.756	0.356	0.75	0.725	0.753	0.632	0.554	0.17	0.43	0.578	0.899	0.744	0.954	0.242	0.286	0.575	0.269	0.666	0.734	0.106	0.923	0.03	0.052	.
	N	25	25	25	25	25	25	25	25	25	20	21	14	19	25	24	25	25	20	22	23	19	15	25	25	25	25	25	25	25	25	25	25
Lipid droplet area	Correlation Coefficient	0.162	0.275	-0.219	0.222	0.058	0.033	0.39	0.062	0.107	-0.044	0.018	0.059	-0.007	0.16	0.339	0.099	0.013	-,506*	,433*	0.251	0.193	-0.139	-0.155	0.142	0.045	-0.229	-0.03	-0.21	-0.369	-,490*	-,475*	,581**	--
	Sig. (2-tailed)	0.438	0.184	0.292	0.285	0.784	0.875	0.054	0.769	0.61	0.855	0.938	0.84	0.977	0.446	0.106	0.639	0.949	0.023	0.044	0.247	0.43	0.62	0.46	0.5	0.832	0.27	0.887	0.314	0.069	0.013	0.017	0.002	.
	N	25	25	25	25	25	25	25	25	25	20	21	14	19	25	24	25	25	20	22	23	19	15	25	25	25	25	25	25	25	25	25	25	25
Leak CI	Correlation Coefficient	0.19	0.262	-0.214	0.048	-0.429	-,714*	0.571	0.476	0.381	0.575	0.321	-0.1	0.214	-0.157	0.024	-0.036	0.119	0.316	0.395	-0.216	0	0.429	0.214	-0.143	-0.167	0.371	0.2	0.371	0.371	-0.086	0.429	0.314	0.6	--
	Sig. (2-tailed)	0.651	0.531	0.61	0.911	0.289	0.047	0.139	0.233	0.352	0.136	0.482	0.873	0.645	0.711	0.955	0.933	0.779	0.684	0.439	0.681	1	0.337	0.61	0.736	0.693	0.468	0.704	0.468	0.468	0.872	0.397	0.544	0.208	.
	N	8	8	8	8	8	8	8	8	8	8	7	5	7	8	8	8	8	4	6	6	4	7	8	8	8	6	6	6	6	6	6	6	6	8
CI	Correlation Coefficient	-0.238	0.095	-0.119	-0.357	-0.619	-,762*	0.571	0.405	0.429	0.671	0.071	-0.1	0	-0.241	-0.108	0.024	0.048	-0.738	,820*	0.062	0.2	0.286	0.548	-0.381	-0.286	0.543	0.2	-0.314	0.429	-0.429	-0.086	0.371	0.714	,762*	--
	Sig. (2-tailed)	0.57	0.823	0.779	0.385	0.102	0.028	0.139	0.32	0.289	0.069	0.879	0.873	1	0.565	0.799	0.955	0.911	0.262	0.046	0.908	0.8	0.535	0.16	0.352	0.493	0.266	0.704	0.544	0.397	0.397	0.872	0.468	0.111	0.028	.
	N	8	8	8	8	8	8	8	8	8	8	7	5	7	8	8	8	8	4	6	6	4	7	8	8	8	6	6	6	6	6	6	6	6	8	8
CI + CII	Correlation Coefficient	-0.524	-0.405	0.5	-0.619	-,714*	-0.667	-0.095	0.333	0.238	0.144	-0.25	0.3	-0.357	-0.663	-0.599	0.012	-0.31	0.105	0.577	0.525	0.8	-0.286	0.024	0.333	-0.024	0.371	0.543	-0.086	0.086	-0.429	-0.2	-0.2	-0.314	0.524	0.524	--
	Sig. (2-tailed)	0.183	0.32	0.207	0.102	0.047	0.071	0.823	0.42	0.57	0.734	0.589	0.624	0.432	0.073	0.117	0.978	0.456	0.895	0.231	0.285	0.2	0.535	0.955	0.42	0.955	0.468	0.266	0.872	0.872	0.397	0.704	0.704	0.544	0.183	0.183	.
	N	8	8	8	8	8	8	8	8	8	8	7	5	7	8	8	8	8	4	6	6	4	7	8	8	8	6	6	6	6	6	6	6	6	8	8	8
Leak CI + CII	Correlation Coefficient	-0.357	-0.381	0.524	-0.452	-0.5	-0.357	-0.071	0.619	0.595	0.18	0.429	0.7	0.357	-0.554	-0.479	0.371	-0.119	0.738	-0.152	0.463	-0.2	-0.286	-0.19	,762*	0.643	0.429	0.086	-0.543	-0.029	-,886*	-0.657	-0.2	-0.086	0.119	0.071	0.452	--
	Sig. (2-tailed)	0.385	0.352	0.183	0.26	0.207	0.385	0.867	0.102	0.12	0.67	0.337	0.188	0.432	0.154	0.23	0.365	0.779	0.262	0.774	0.355	0.8	0.535	0.651	0.028	0.086	0.397	0.872	0.266	0.957	0.019	0.156	0.704	0.872	0.779	0.867	0.26	.
	N	8	8	8	8	8	8	8	8	8	8	7	5	7	8	8	8	8	4	6	6	4	7	8	8	8	6	6	6	6	6	6	6	6	8	8	8	8
Max CI + CII	Correlation Coefficient	-0.452	-0.262	0.452	-0.476	-0.524	-0.548	-0.167	0.238	0.167	0.419	0.357	0.8	0.214	-0.542	0.072	-0.048	-0.286	0.105	0.091	0.617	0.8	0.036	0.381	0.357	-0.214	0.086	-0.086	-0.257	-0.257	-0.714	-0.371	-0.371	0.143	0.429	0.452	0.571	0.357	--
	Sig. (2-tailed)	0.26	0.531	0.26	0.233	0.183	0.16	0.693	0.57	0.693	0.301	0.432	0.104	0.645	0.165	0.866	0.91	0.493	0.895	0.864	0.192	0.2	0.939	0.352	0.385	0.61	0.872	0.872	0.623	0.623	0.111	0.468	0.468	0.787	0.289	0.26	0.139	0.385	.
	N	8	8	8	8	8	8	8	8	8	8	7	5	7	8	8	8	8	4	6	6	4	7	8	8	8	6	6	6	6	6	6	6	6	8	8	8	8	8
Max CII	Correlation Coefficient	-0.571	-0.167	0.333	-0.595	-0.5	-0.357	-0.095	0.381	0.429	0.299	0.179	,900*	0.071	-0.386	-0.06	0.371	-0.31	-0.949	0.334	0.617	0.4	-0.321	0.405	0.31	0.048	0.6	0.086	-0.771	0.2	-,886*	-0.714	0.086	0.2	0.167	0.524	0.5	0.429	,786*	--
	Sig. (2-tailed)	0.139	0.693	0.42	0.12	0.207	0.385	0.823	0.352	0.289	0.471	0.702	0.037	0.879	0.346	0.888	0.365	0.456	0.051	0.518	0.192	0.6	0.482	0.32	0.456	0.911	0.208	0.872	0.072	0.704	0.019	0.111	0.872	0.704	0.693	0.183	0.207	0.289	0.021	.
	N	8	8	8	8	8	8	8	8	8	8	7	5	7	8	8	8	8	4	6	6	4	7	8	8	8	6	6	6	6	6	6	6	6	8	8	8	8	8	8
Coupling Efficiency	Correlation Coefficient	-0.024	-0.048	-0.048	0.024	0.119	0.024	-0.167	-0.619	-0.69	-0.228	-,821*	-0.8	-0.75	0	0	-0.515	-0.214	0.105	0.334	0.123	0.8	-0.107	0.095	-0.429	-0.643	-0.371	0.143	,829*	0.029	,943**	0.771	0.086	-0.314	0.071	0.024	0.214	-,714*	-0.071	-0.286	--
	Sig. (2-tailed)	0.955	0.911	0.911	0.955	0.779	0.955	0.693	0.102	0.058	0.588	0.023	0.104	0.052	1	1	0.192	0.61	0.895	0.518	0.816	0.2	0.819	0.823	0.289	0.086	0.468	0.787	0.042	0.957	0.005	0.072	0.872	0.544	0.867	0.955	0.61	0.047	0.867	0.493	.
	N	8	8	8	8	8	8	8	8	8	8	7	5	7	8	8	8	8	4	6	6	4	7	8	8	8	6	6	6	6	6	6	6	6	8	8	8	8	8	8	8
Coupling Control Ratio (L/P)	Correlation Coefficient	0.571	0.476	-0.429	0.5	0	-0.286	0.548	0.476	0.429	0.491	0.75	0	0.679	0.277	0.443	0.036	0.476	0.316	-0.395	-0.555	-0.6	0.75	0.048	-0.119	0.024	0.2	-0.143	0.143	0.2	-0.2	0.257	0.257	,829*	0.619	0.286	-0.238	0.095	0.143	-0.119	-0.429	--
	Sig. (2-tailed)	0.139	0.233	0.289	0.207	1	0.493	0.16	0.233	0.289	0.217	0.052	1	0.094	0.506	0.272	0.933	0.233	0.684	0.439	0.252	0.4	0.052	0.911	0.779	0.955	0.704	0.787	0.787	0.704	0.704	0.623	0.623	0.042	0.102	0.493	0.57	0.823	0.736	0.779	0.289	.
	N	8	8	8	8	8	8	8	8	8	8	7	5	7	8	8	8	8	4	6	6	4	7	8	8	8	6	6	6	6	6	6	6	6	8	8	8	8	8	8	8	8
** Correlation is significant at the 0.01 level (2-tailed).
* Correlation is significant at the 0.05 level (2-tailed).
