# Supplementary material for: Human Skeletal Muscle Mitochondria Responses to Weight Loss Induced by Bariatric Surgery or Lifestyle Intervention
Source: Acta Physiol (Oxf). 2026 Jan 8;242(2):e70150. doi: 10.1111/apha.70150 (PMC12783452; doi:10.1111/apha.70150)
Supplement: Supplementary file 8 — Table S7: apha70150‐sup‐0008‐TableS7.xlsx. [file APHA-242-e70150-s002.xlsx]

## Sheet: Table S7; T2D stratified WL%
Supplemental Table 7. Differential protein expression analysis in the surgery cohort (RYSA, n = 33) stratified for type 2 diabetes status. Differential protein expressions in skeletal muscle that associated with weight loss percentage at respective timepoint within each sample for people without diabetes (n = 18) and with type 2 diabetes (n = 15). The regression model was adjusted for baseline we…
			surgery cohort - baseline T2D vs no T2D			surgery cohort - no T2D 6 months vs baseline			surgery cohort + T2D 6 months vs baseline			surgery cohort - no T2D 12 months vs baseline			surgery cohort + T2D 12 months vs baseline			interaction +T2D vs no T2D at 6 months			interaction +T2D vs no T2D at 12 months			biological category
Uniprot ID	Gene symbol	Protein name	Log2FC	p value	FDR	Log2FC	p value	FDR	Log2FC	p value	FDR	Log2FC	p value	FDR	Log2FC	p value	FDR	Log2FC	p value	FDR	Log2FC	p value	FDR	Oxidative phosphorylation proteins	MitoMiner 4.0 proteins	Glycolysis proteins
P42765	ACAA2	3-ketoacyl-CoA thiolase, mitochondrial	0.125973	0.309179	0.727887	0.00916735	0.0137654	0.170043	-0.00288673	0.34408	0.771975	0.00154165	0.687627	0.948762	-0.00699906	0.0420943	0.334841	-0.0120541	0.0137376	0.27601	-0.00854071	0.0994214	0.555184		ACAA2
Q5T4U5	ACADM	Medium-chain specific acyl-CoA dehydrogenase, mitochondrial	0.213128	0.0793762	0.546011	0.00551849	0.202843	0.600671	-0.00696336	0.0637868	0.416857	0.0051178	0.173641	0.689728	-0.0102611	0.00299531	0.0971653	-0.0124818	0.032285	0.467014	-0.0153789	0.0034013	0.493407		ACADM
P16219	ACADS	Short-chain specific acyl-CoA dehydrogenase, mitochondrial	0.457925	0.0792779	0.546011	0.0229967	0.0039094	0.101323	-0.00113551	0.858734	0.956161	0.00914099	0.168774	0.689728	-0.00523569	0.360983	0.729189	-0.0241322	0.0185831	0.330716	-0.0143767	0.104405	0.555184		ACADS
P49748	ACADVL	Very long-chain specific acyl-CoA dehydrogenase, mitochondrial	0.287935	0.0107456	0.432115	0.0118587	9.80314e-05	0.0293151	-0.00238578	0.304346	0.742	0.00320439	0.395693	0.82026	-0.007687	0.0238393	0.250313	-0.0142444	0.000294576	0.0386631	-0.0108914	0.0343661	0.506356		ACADVL
P24752	ACAT1	Acetyl-CoA acetyltransferase, mitochondrial	-0.0368584	0.746896	0.910417	0.00204963	0.475709	0.786605	-0.00302222	0.220904	0.64252	-0.00421326	0.254215	0.729305	-0.00397139	0.218373	0.637418	-0.00507185	0.183447	0.692876	0.000241875	0.960269	0.991428		ACAT1
P21399	ACO1	Cytoplasmic aconitate hydratase	0.638362	0.112769	0.56665	-0.0025542	0.890846	0.967309	0.00954202	0.552553	0.87084	0.002899	0.836596	0.976028	-0.00731695	0.55178	0.831232	0.0120962	0.622791	0.922243	-0.0102159	0.584662	0.892973		ACO1
Q99798	ACO2	Aconitate hydratase, mitochondrial	0.156564	0.121471	0.571907	0.0103361	0.00014396	0.0293151	-0.00175415	0.399306	0.814119	0.0033773	0.277945	0.735171	-0.00402824	0.140419	0.530522	-0.0120903	0.000555105	0.0505249	-0.00740554	0.0770928	0.555184		ACO2
Q9NPJ3	ACOT13	Acyl-coenzyme A thioesterase 13	0.355687	0.47999	0.827433	0.0166651	0.533231	0.814472	-0.00821231	0.721189	0.929034	-0.0218685	0.268895	0.735118	-0.00777135	0.65258	0.885283	-0.0248774	0.481275	0.858594	0.0140972	0.590529	0.892973		ACOT13
A0A087X0W7	ACOT2	Acyl-coenzyme A thioesterase 2, mitochondrial	0.253887	0.038725	0.540776	0.0117847	0.000231377	0.0293151	-0.00249834	0.312606	0.747692	0.00449842	0.194983	0.69947	-0.00442718	0.144287	0.53724	-0.014283	0.000577428	0.0505249	-0.0089256	0.0560263	0.549791		ACOT2
Q9Y305	ACOT9	Acyl-coenzyme A thioesterase 9, mitochondrial	-0.646307	0.0804026	0.546011	0.0174135	0.318218	0.702871	0.0117304	0.432957	0.825865	-0.013348	0.351144	0.786831	0.0145221	0.247985	0.658467	-0.00568309	0.803543	0.967653	0.0278701	0.146457	0.6514		ACOT9
E9PF16	ACSF2	Medium-chain acyl-CoA ligase ACSF2, mitochondrial	-0.0329541	0.934448	0.978705	0.00431543	0.811196	0.938056	0.00749083	0.629327	0.900263	-0.00272564	0.85557	0.977159	0.00127816	0.922302	0.976231	0.00317539	0.893814	0.988678	0.0040038	0.84055	0.957241		ACSF2
P33121	ACSL1	Long-chain-fatty-acid--CoA ligase 1	0.277701	0.0203296	0.474358	0.00440146	0.256054	0.644741	-0.00303987	0.356658	0.783158	-0.00209104	0.614111	0.936039	-0.0120528	0.00191627	0.0804832	-0.00744133	0.146676	0.673467	-0.00996181	0.076399	0.555184		ACSL1
A0A7P0T8L6	ACSL3	Long-chain-fatty-acid--CoA ligase 3	0.154545	0.592955	0.861904	-0.0292183	0.0276951	0.232639	-0.0160742	0.150577	0.568119	-0.0224913	0.0410016	0.450338	-0.0149384	0.118804	0.483506	0.0131442	0.438379	0.846687	0.00755282	0.600007	0.892973		ACSL3
P12814	ACTN1	Alpha-actinin-1	-0.0741901	0.620672	0.868941	0.00181876	0.790748	0.932905	0.0107694	0.0736077	0.439137	-0.00221393	0.713287	0.958347	0.00534887	0.313088	0.695015	0.00895064	0.324682	0.807857	0.00756281	0.347295	0.780851		ACTN1
Q08043	ACTN3	Alpha-actinin-3	-0.652989	0.316353	0.7379	-0.00977357	0.24433	0.627265	-0.0120482	0.0955087	0.464391	0.00423169	0.56929	0.923553	-0.0124628	0.0597525	0.371883	-0.00227466	0.834921	0.97144	-0.0166945	0.0961867	0.555184		ACTN3
P14621	ACYP2	Acylphosphatase-2	0.184379	0.272584	0.710055	-0.00389273	0.309839	0.695192	-0.00789968	0.0194981	0.240322	-0.00990024	0.0852425	0.577764	-0.0213488	0.000106248	0.0155789	-0.00400695	0.424907	0.846687	-0.0114486	0.131615	0.61971		ACYP2
P11766	ADH5	Alcohol dehydrogenase class-3	0.514525	0.149734	0.609384	-0.00227266	0.831862	0.947919	-0.0103913	0.259794	0.683669	-0.00411153	0.730461	0.958347	-0.00130091	0.900603	0.973929	-0.00811867	0.564807	0.890461	0.00281062	0.859119	0.963837		ADH5
Q8IWW8	ADHFE1	Hydroxyacid-oxoacid transhydrogenase, mitochondrial	0.330774	0.348255	0.746934	-0.00982056	0.344101	0.718655	0.0093845	0.29036	0.731121	-0.00265859	0.778159	0.962902	0.00162882	0.842766	0.95562	0.0192051	0.162681	0.683987	0.00428741	0.731903	0.918868		ADHFE1
Q9Y4W6	AFG3L2	AFG3-like protein 2	0.203495	0.608871	0.867168	0.0100153	0.615744	0.856249	-0.0109495	0.524566	0.863058	-0.00246548	0.87011	0.981174	-0.00130962	0.920982	0.976231	-0.0209649	0.427116	0.846687	0.00115585	0.954	0.988233		AFG3L2
P23526	AHCY	Adenosylhomocysteinase	-0.333278	0.261386	0.70373	-0.00426784	0.794764	0.935541	0.019166	0.180948	0.599325	-0.00694584	0.584283	0.929825	0.0211093	0.0633683	0.376781	0.0234338	0.2829	0.776002	0.0280552	0.102059	0.555184		AHCY
A0A7I2PK44	AIFM1	Apoptosis-inducing factor 1, mitochondrial	0.321038	0.00536945	0.432115	0.00627592	0.0498482	0.306086	-0.00511808	0.0602196	0.404782	0.00293085	0.460868	0.861053	-0.0110293	0.00282521	0.0971653	-0.011394	0.00820329	0.254779	-0.0139601	0.011281	0.493407		AIFM1
F8W1A4	AK2	Adenylate kinase 2, mitochondrial	0.202835	0.248185	0.690334	0.0102036	0.112579	0.463139	-0.00160747	0.76652	0.929913	-0.00280635	0.719642	0.958347	-0.00843824	0.222147	0.640695	-0.0118111	0.161374	0.683987	-0.00563189	0.588235	0.892973		AK2
Q9UIJ7	AK3	GTP:AMP phosphotransferase AK3, mitochondrial	0.137866	0.430517	0.794018	0.0128977	0.000895842	0.0483216	-0.00503968	0.103849	0.478252	0.00485115	0.173235	0.689728	-0.00963792	0.00316537	0.0971653	-0.0179374	0.000493626	0.0505249	-0.0144891	0.00354669	0.493407		AK3
P15121	AKR1B1	Aldo-keto reductase family 1 member B1	0.0662575	0.586763	0.859249	0.0138687	0.000337161	0.0354019	0.0108891	0.000833249	0.0693012	0.00551664	0.112278	0.614943	0.00636197	0.0380741	0.312327	-0.00297964	0.518588	0.868448	0.000845323	0.851728	0.960951		AKR1B1
H3BLU7	AKR7A2	Aflatoxin B1 aldehyde reductase member 2 (Fragment)	-0.060549	0.614415	0.867168	0.00188428	0.724711	0.894537	0.00155311	0.73455	0.929034	0.00134589	0.784078	0.962902	0.00345792	0.422271	0.761091	-0.000331168	0.962458	0.993055	0.00211203	0.746118	0.923011		AKR7A2
P30837	ALDH1B1	Aldehyde dehydrogenase X, mitochondrial	0.299492	0.444279	0.796282	0.023281	0.170369	0.560903	0.00593527	0.67945	0.919228	0.0338159	0.0200019	0.43945	-0.00532314	0.663119	0.885894	-0.0173457	0.433502	0.846687	-0.039139	0.0407573	0.506356		ALDH1B1
O75891	ALDH1L1	Cytosolic 10-formyltetrahydrofolate dehydrogenase	0.0909358	0.810673	0.932319	-0.0184335	0.222812	0.623875	0.0118749	0.356415	0.783158	0.0202509	0.17184	0.689728	0.0107194	0.405052	0.756186	0.0303084	0.130026	0.668938	-0.00953158	0.62457	0.893458		ALDH1L1
P05091	ALDH2	Aldehyde dehydrogenase, mitochondrial	-0.0232581	0.874205	0.957742	0.00105273	0.798654	0.935922	0.0005847	0.868125	0.959507	0.00469622	0.253963	0.729305	0.000508373	0.886041	0.970177	-0.000468031	0.931223	0.990395	-0.00418785	0.440371	0.833016		ALDH2
A0A5F9ZHN9	ALDH3A2	Aldehyde dehydrogenase	-0.119725	0.748461	0.910417	0.00283811	0.87953	0.966959	0.0196102	0.22908	0.653958	0.00894364	0.543289	0.914226	0.00469941	0.715263	0.91168	0.0167721	0.498583	0.860842	-0.00424423	0.828027	0.951935		ALDH3A2
P30038	ALDH4A1	Delta-1-pyrroline-5-carboxylate dehydrogenase, mitochondrial	-0.144782	0.38965	0.773883	0.00208743	0.571249	0.826186	0.00280658	0.373371	0.795676	0.00323974	0.429316	0.831868	0.00531389	0.140772	0.530522	0.000719145	0.881698	0.985924	0.00207415	0.701606	0.899494		ALDH4A1
P51649	ALDH5A1	Succinate-semialdehyde dehydrogenase, mitochondrial	0.13714	0.451465	0.798044	0.00229569	0.489749	0.796682	-0.00854587	0.00446447	0.120197	-0.000191878	0.977564	0.996792	-0.0177809	0.00489489	0.11812	-0.0108416	0.0170841	0.320328	-0.017589	0.0585027	0.555184		ALDH5A1
Q02252	ALDH6A1	Methylmalonate-semialdehyde dehydrogenase [acylating], mitochondrial	-1.806	0.0114141	0.432115	-0.0195272	0.553209	0.822786	0.0900123	0.00290584	0.0996815	-0.0177104	0.521397	0.906793	0.0762872	0.00301288	0.0971653	0.109539	0.0154358	0.300141	0.0939976	0.0139242	0.493407		ALDH6A1
A0A1B0GTJ4	ALDH7A1	Aldehyde dehydrogenase (NAD(+))	-0.399841	0.235694	0.682879	-0.0184307	0.263707	0.659269	0.00988792	0.485352	0.842347	0.00130236	0.919726	0.981174	0.00428711	0.705179	0.908513	0.0283186	0.193968	0.704087	0.00298475	0.862104	0.964431		ALDH7A1
P49189	ALDH9A1	4-trimethylaminobutyraldehyde dehydrogenase	0.0957135	0.609436	0.867168	-0.0156651	0.0952741	0.437338	0.00280405	0.722832	0.929034	-0.00260225	0.513177	0.906343	-0.000526495	0.878866	0.96832	0.0184692	0.134025	0.668938	0.00207575	0.693443	0.897446		ALDH9A1
P04083	ANXA1	Annexin A1	-0.382131	0.120974	0.571907	-0.0113196	0.310224	0.695192	0.0118176	0.220002	0.641673	0.00116053	0.903452	0.981174	0.00695383	0.407345	0.756186	0.0231371	0.118141	0.668938	0.00579331	0.648701	0.897446		ANXA1
H0YMW4	ANXA2	Annexin	-0.218787	0.252861	0.690841	-0.00227027	0.781711	0.929404	0.0104823	0.143088	0.55008	0.00351849	0.642877	0.938639	-0.00192531	0.771311	0.932988	0.0127526	0.242278	0.751312	-0.0054438	0.589228	0.892973		ANXA2
P08133	ANXA6	Annexin A6	-0.0514823	0.646603	0.877097	-0.00128784	0.608537	0.855374	-0.00108041	0.614101	0.900089	-0.00124898	0.605424	0.936039	-0.00233351	0.270351	0.678176	0.00020743	0.949836	0.990395	-0.00108453	0.73466	0.918868		ANXA6
H7C1U8	APOO	MICOS complex subunit (Fragment)	0.299046	0.275938	0.711543	-0.00526909	0.637127	0.863362	-0.0077215	0.421393	0.825002	-0.00739349	0.493276	0.888516	-0.0146971	0.123076	0.489509	-0.00245241	0.867381	0.9772	-0.00730358	0.610443	0.892973		APOO
A0A087WYF7	APOOL	MICOS complex subunit	-0.0827408	0.471763	0.818248	0.00428739	0.2827	0.678093	-0.00126467	0.708723	0.925063	-0.00224902	0.632225	0.938639	-0.00346689	0.400202	0.754341	-0.00555206	0.290106	0.776002	-0.00121787	0.845059	0.958221		APOOL
P00966	ASS1	Argininosuccinate synthase	0.153786	0.677196	0.890702	0.0103577	0.546191	0.822786	0.00422143	0.774025	0.929913	-0.00238186	0.852276	0.976485	-0.00486754	0.663458	0.885894	-0.00613627	0.785674	0.959148	-0.00248568	0.883625	0.966105		ASS1
P31939	ATIC	Bifunctional purine biosynthesis protein ATIC	0.104276	0.624109	0.870272	-0.0096395	0.250938	0.634904	0.00237604	0.739303	0.929913	-0.00827408	0.210025	0.69947	0.00514981	0.368017	0.72947	0.0120155	0.276858	0.772078	0.0134239	0.127388	0.615472		ATIC
O14983	ATP2A1	Sarcoplasmic/endoplasmic reticulum calcium ATPase 1	0.225774	0.214564	0.666508	-0.00263106	0.626336	0.857436	-0.0030077	0.514794	0.860676	0.000666479	0.872774	0.981174	-0.00960159	0.0115486	0.192476	-0.000376638	0.957636	0.992034	-0.0102681	0.0693971	0.555184		ATP2A1
P25705	ATP5F1A	ATP synthase subunit alpha, mitochondrial	0.232379	0.0378472	0.540776	0.00950845	0.000729189	0.0480379	-0.00617547	0.00777432	0.156981	0.00424094	0.227895	0.70841	-0.00667501	0.0333765	0.290235	-0.0156839	4.7651e-05	0.0250168	-0.010916	0.0228892	0.506356	ATP5F1A	ATP5F1A
P06576	ATP5F1B	ATP synthase subunit beta, mitochondrial	0.13116	0.237794	0.682879	0.00575001	0.0205375	0.205375	-0.00403731	0.0533304	0.378358	0.00137251	0.6734	0.947257	-0.00558718	0.0550336	0.358914	-0.00978731	0.00343258	0.155143	-0.00695969	0.113227	0.572	ATP5F1B	ATP5F1B
P36542	ATP5F1C	ATP synthase subunit gamma, mitochondrial	0.192277	0.130506	0.577017	0.0109645	0.00179182	0.0648764	-0.00661559	0.0221629	0.254047	0.00813782	0.0757973	0.568297	-0.00725219	0.070206	0.391277	-0.01758	0.000222322	0.0333483	-0.01539	0.013359	0.493407	ATP5F1C	ATP5F1C
P30049	ATP5F1D	ATP synthase subunit delta, mitochondrial	-0.188242	0.70803	0.900933	-0.0449659	0.117641	0.470384	-0.00696488	0.774669	0.929913	0.00530667	0.624318	0.93789	0.0154972	0.107091	0.466747	0.0380011	0.311238	0.79381	0.0101905	0.479284	0.841523	ATP5F1D	ATP5F1D
Q9UII2	ATP5IF1	ATPase inhibitor, mitochondrial	-0.0483496	0.912493	0.977671	-0.019153	0.315661	0.702212	-0.0365936	0.0299911	0.291692	-0.043482	0.0146221	0.374467	-0.0239943	0.114743	0.473065	-0.0174406	0.486391	0.859447	0.0194877	0.392764	0.805072		ATP5IF1
P56385	ATP5ME	ATP synthase subunit e, mitochondrial	0.695983	0.329588	0.738402	-0.033469	0.187392	0.590238	0.00178433	0.93367	0.983304	-0.00152866	0.954855	0.990521	-0.0297199	0.213556	0.63039	0.0352533	0.289066	0.776002	-0.0281912	0.434019	0.833016	ATP5ME	ATP5ME
O75964	ATP5MG	ATP synthase subunit g, mitochondrial	0.225024	0.0709137	0.540776	0.00717637	0.0221759	0.209831	-0.0054718	0.0393934	0.331298	0.00265316	0.484518	0.882195	-0.00605064	0.0729956	0.397127	-0.0126482	0.00287629	0.141442	-0.0087038	0.089403	0.555184	ATP5MG	ATP5MG
P24539	ATP5PB	ATP synthase F(0) complex subunit B1, mitochondrial	0.15778	0.262583	0.705147	0.00977047	0.00453549	0.105216	-0.00773118	0.0079545	0.157589	0.004929	0.213482	0.69947	-0.00468738	0.175148	0.580142	-0.0175016	0.000217008	0.0333483	-0.00961638	0.0707573	0.555184	ATP5PB	ATP5PB
O75947	ATP5PD	ATP synthase subunit d, mitochondrial	0.216305	0.101444	0.56665	0.00755511	0.0189979	0.191806	-0.00619712	0.0236347	0.258504	0.00369264	0.392634	0.817988	-0.00689947	0.0724249	0.396074	-0.0137522	0.00169364	0.104607	-0.0105921	0.069855	0.555184	ATP5PD	ATP5PD
P18859	ATP5PF	ATP synthase-coupling factor 6, mitochondrial	0.12788	0.24891	0.690334	0.00901024	0.00597098	0.118293	-0.00831243	0.0032329	0.0998395	0.0042218	0.182098	0.694817	-0.00516028	0.064347	0.377454	-0.0173227	0.000141969	0.0333483	-0.00938208	0.0288026	0.506356	ATP5PF	ATP5PF
P48047	ATP5PO	ATP synthase subunit O, mitochondrial	0.237482	0.0835762	0.550012	0.0162736	0.000251272	0.0293151	-0.00548705	0.115566	0.500217	0.00653393	0.162095	0.680799	-0.00843475	0.0418053	0.334841	-0.0217607	0.000207025	0.0333483	-0.0149687	0.0187581	0.493407	ATP5PO	ATP5PO
P51572	BCAP31	B-cell receptor-associated protein 31	0.0766005	0.725699	0.90235	0.0130338	0.206505	0.605159	0.00398448	0.649073	0.903704	0.00585693	0.449291	0.84544	0.0150019	0.0317401	0.287303	-0.00904932	0.50183	0.860983	0.00914496	0.375004	0.790821		BCAP31
O15382	BCAT2	Branched-chain-amino-acid aminotransferase, mitochondrial	-0.185006	0.561929	0.851559	-0.0053299	0.701588	0.89077	-0.00340797	0.775255	0.929913	-0.00412491	0.707166	0.955244	0.013812	0.155221	0.551512	0.00192193	0.9164	0.990395	0.0179369	0.222961	0.733884		BCAT2
Q9BXK5	BCL2L13	Bcl-2-like protein 13	0.00919462	0.98119	0.987931	0.00782039	0.672187	0.875709	0.0126452	0.426918	0.825865	-0.00614053	0.695754	0.948904	0.0142205	0.303205	0.691646	0.00482483	0.842761	0.97144	0.020361	0.330992	0.776031		BCL2L13
E9PCG9	BDH1	D-beta-hydroxybutyrate dehydrogenase, mitochondrial	-0.248123	0.487588	0.827433	0.0129506	0.404863	0.738476	0.00755955	0.569674	0.88438	0.0107041	0.348608	0.786831	0.00661084	0.505475	0.798922	-0.00539108	0.791399	0.96177	-0.00409322	0.785822	0.935316		BDH1
A0A7P0TB04	BSG	Basigin	0.386083	0.466878	0.815694	0.0282815	0.292264	0.688799	-0.0191467	0.406945	0.818567	0.0122829	0.560872	0.917314	0.00133511	0.942421	0.977602	-0.0474283	0.182999	0.692876	-0.0109478	0.696435	0.897649		BSG
Q07021	C1QBP	Complement component 1 Q subcomponent-binding protein, mitochondrial	1.13562	0.0213317	0.478733	0.0158878	0.396889	0.738476	-0.00540875	0.73524	0.929034	-0.00630184	0.756562	0.961293	-0.0173615	0.332145	0.714656	-0.0212966	0.38848	0.843065	-0.0110596	0.682399	0.897446		C1QBP
P00915	CA1	Carbonic anhydrase 1	-0.930682	0.0414238	0.540776	-0.0354242	0.00906587	0.139988	-0.0170684	0.127504	0.517152	-0.0213661	0.277965	0.735171	0.0233148	0.177866	0.585943	0.0183558	0.282837	0.776002	0.0446809	0.0901484	0.555184		CA1
P00918	CA2	Carbonic anhydrase 2	-0.384018	0.0783118	0.546011	-0.0123565	0.0523285	0.310424	-0.0119282	0.0295271	0.291692	-0.0138771	0.144157	0.666805	0.00747799	0.364861	0.729189	0.00042834	0.958021	0.992034	0.0213551	0.0926388	0.555184		CA2
P07451	CA3	Carbonic anhydrase 3	0.0120933	0.922991	0.978705	0.00350077	0.239338	0.627265	-0.0029997	0.237024	0.665441	-0.00382628	0.191202	0.698747	-0.00397066	0.12087	0.486056	-0.00650047	0.0997854	0.650774	-0.000144375	0.969932	0.992093		CA3
A0A7P0T861	CALR	Calreticulin	0.247347	0.568517	0.851559	-0.0115076	0.545576	0.822786	-0.0139874	0.395476	0.813742	-0.0331275	0.0513126	0.498872	-0.0270987	0.0676489	0.38604	-0.00247986	0.921188	0.990395	0.0060288	0.783995	0.935316		CALR
O43852	CALU	Calumenin	-0.0791184	0.636791	0.877097	0.00845676	0.243335	0.627265	0.00771815	0.214356	0.63046	0.00591966	0.349123	0.786831	0.00228148	0.677553	0.888832	-0.000738603	0.937668	0.990395	-0.00363818	0.662961	0.897446		CALU
A0A5F9ZHM9	CAMK2A	Calcium/calmodulin-dependent protein kinase	0.179313	0.291934	0.715822	0.0104952	0.150238	0.527843	0.000852269	0.889795	0.962637	0.0045504	0.384822	0.812471	-0.0026057	0.56637	0.840075	-0.00964294	0.311476	0.79381	-0.0071561	0.303738	0.769335		CAMK2A
A0A7P0TAE9	CANX	Calnexin	0.0262281	0.844841	0.947738	-0.0105206	0.00849443	0.135139	-0.00226416	0.487788	0.842718	-0.0126274	0.0319673	0.450338	-0.00528273	0.292247	0.691646	0.00825648	0.105196	0.656008	0.0073447	0.334652	0.777621		CANX
P07384	CAPN1	Calpain-1 catalytic subunit	0.17753	0.28535	0.711543	0.003888	0.613479	0.856249	-0.00572622	0.389165	0.807556	-0.00867858	0.275732	0.735171	0.000176877	0.97968	0.992312	-0.00961421	0.34585	0.825324	0.00885546	0.401962	0.806998		CAPN1
P31415	CASQ1	Calsequestrin-1	0.0814978	0.514095	0.839502	0.00659494	0.0708934	0.372086	0.0071907	0.022957	0.254501	0.00249906	0.43291	0.832322	0.000759384	0.783431	0.933123	0.000595759	0.898742	0.988678	-0.00173968	0.679509	0.897446		CASQ1
P04040	CAT	Catalase	-0.707052	0.0270245	0.515922	-0.0227234	0.0245825	0.220713	-0.014819	0.0814913	0.457517	-0.0227135	0.112627	0.614943	0.0145853	0.242834	0.658467	0.00790444	0.537869	0.874246	0.0372988	0.0512727	0.529067		CAT
Q6NZI2	CAVIN1	Caveolae-associated protein 1	-0.344096	0.0177734	0.46421	-0.00523183	0.432006	0.754753	0.0125155	0.0340664	0.300586	0.00232255	0.69472	0.948904	0.00734494	0.161102	0.561983	0.0177473	0.0485539	0.510864	0.00502239	0.523541	0.863441		CAVIN1
P40227	CCT6A	T-complex protein 1 subunit zeta	-0.177511	0.679501	0.89131	-0.0241506	0.195096	0.595497	-0.0265543	0.0997081	0.470652	-0.00795956	0.634791	0.938639	-0.0152614	0.300278	0.691646	-0.00240369	0.921072	0.990395	-0.00730186	0.742596	0.923011		CCT6A
Q99832	CCT7	T-complex protein 1 subunit eta	-0.854028	0.0104059	0.432115	-0.0135328	0.415091	0.745826	-0.0159195	0.267204	0.697921	-0.0219935	0.109304	0.614943	0.00868227	0.467032	0.781277	-0.00238674	0.913043	0.990395	0.0306758	0.0933298	0.555184		CCT7
Q9NX63	CHCHD3	MICOS complex subunit MIC19	0.184982	0.497259	0.827433	0.00623829	0.455269	0.771019	-0.00550927	0.443603	0.830047	-0.0205309	0.10926	0.614943	-0.0130979	0.241396	0.658467	-0.0117476	0.288355	0.776002	0.00743308	0.659712	0.897446		CHCHD3
Q9NZ45	CISD1	CDGSH iron-sulfur domain-containing protein 1	0.290154	0.212963	0.666508	-0.00270064	0.840309	0.948736	-0.00214425	0.852769	0.955443	0.00822482	0.197211	0.69947	-0.00149132	0.786489	0.933123	0.000556386	0.974902	0.994647	-0.00971615	0.250041	0.741007		CISD1
P17540	CKMT2	Creatine kinase S-type, mitochondrial	0.292241	0.053549	0.540776	-0.00119842	0.710024	0.891133	-0.0124596	6.38319e-05	0.0670235	-0.00632808	0.187901	0.694817	-0.0141995	0.00147638	0.0738188	-0.0112612	0.0113099	0.263898	-0.00787138	0.216197	0.718377		CKMT2
O00299	CLIC1	Chloride intracellular channel protein 1	-0.399289	0.115776	0.56665	-0.0193748	0.110953	0.463139	0.00547241	0.598144	0.89475	-0.00683397	0.4856	0.882195	0.0143425	0.099273	0.452878	0.0248472	0.121193	0.668938	0.0211764	0.108935	0.562468		CLIC1
Q9NZA1	CLIC5	Chloride intracellular channel protein 5	0.589864	0.132439	0.577017	0.0405505	0.0258624	0.226296	0.00918902	0.542835	0.87084	0.0297889	0.0468889	0.471273	0.0148638	0.248414	0.658467	-0.0313615	0.180606	0.692876	-0.014925	0.442833	0.833016		CLIC5
Q00610	CLTC	Clathrin heavy chain 1	0.181051	0.523988	0.841332	-0.00757463	0.557628	0.822786	-0.00811494	0.465104	0.830047	0.0132665	0.203481	0.69947	-0.00478268	0.596089	0.848094	-0.000540311	0.974615	0.994647	-0.0180492	0.192799	0.69593		CLTC
P10909	CLU	Clusterin	-0.834465	0.115174	0.56665	-0.0452835	0.0251736	0.22212	-0.0217164	0.198299	0.610681	-0.0194272	0.390621	0.817536	0.00394105	0.842039	0.95562	0.0235671	0.360952	0.835421	0.0233682	0.43711	0.833016		CLU
P21964	COMT	Catechol O-methyltransferase	0.434103	0.370922	0.762399	-0.017894	0.470431	0.782717	0.00627989	0.768488	0.929913	-0.0216318	0.213303	0.69947	-0.00827369	0.582366	0.847111	0.0241739	0.460041	0.851894	0.0133581	0.559273	0.881155		COMT
H0YHF1	COQ10A	Coenzyme Q-binding protein COQ10 homolog A, mitochondrial (Fragment)	0.32346	0.379012	0.766787	0.00756257	0.632103	0.861729	0.00817752	0.547367	0.87084	2.675e-05	0.998635	0.999348	-0.0252599	0.0689471	0.389218	0.000614952	0.9764	0.994647	-0.0252866	0.226613	0.738674		COQ10A
Q9NZJ6	COQ3	Ubiquinone biosynthesis O-methyltransferase, mitochondrial	-0.280419	0.530263	0.844632	-0.0114207	0.520516	0.811909	0.037146	0.0189161	0.240322	-0.0124566	0.446824	0.842308	0.0187741	0.192937	0.607514	0.0485668	0.0434362	0.502705	0.0312307	0.155166	0.662647		COQ3
Q5HYK3	COQ5	2-methoxy-6-polyprenyl-1,4-benzoquinol methylase, mitochondrial	0.161603	0.687329	0.893358	0.00604325	0.703573	0.891133	-0.0177672	0.19615	0.609342	0.000277585	0.984743	0.996792	-0.00280313	0.825177	0.94794	-0.0238104	0.258572	0.762597	-0.00308072	0.873052	0.965518		COQ5
Q9Y2Z9	COQ6	Ubiquinone biosynthesis monooxygenase COQ6, mitochondrial	0.133196	0.727914	0.90235	0.0269411	0.101317	0.450249	0.0134781	0.332556	0.764079	0.0134284	0.378433	0.810076	0.0071417	0.590569	0.847111	-0.0134631	0.52703	0.86952	-0.00628671	0.754999	0.926108		COQ6
H3BP28	COQ7	5-demethoxyubiquinone hydroxylase, mitochondrial	-0.321539	0.211812	0.666508	-0.0101493	0.383531	0.736974	0.0117514	0.24154	0.667708	-0.00338282	0.756421	0.961293	0.00232022	0.808004	0.944413	0.0219007	0.157176	0.683987	0.00570304	0.694126	0.897446		COQ7
Q8NI60	COQ8A	Atypical kinase COQ8A, mitochondrial	0.244541	0.025504	0.514984	0.0044565	0.156969	0.540386	-0.00714349	0.0102974	0.177694	-0.00137455	0.683375	0.947257	-0.0059527	0.0486687	0.352429	-0.0116	0.00711732	0.24107	-0.00457816	0.308818	0.76986		COQ8A
O75208	COQ9	Ubiquinone biosynthesis protein COQ9, mitochondrial	0.210422	0.0832923	0.550012	0.00256579	0.517576	0.811126	-0.00298194	0.380201	0.799597	-0.000833611	0.851829	0.976485	-0.00508119	0.197316	0.609359	-0.00554773	0.290004	0.776002	-0.00424758	0.474808	0.841374		COQ9
P13073	COX4I1	Cytochrome c oxidase subunit 4 isoform 1, mitochondrial	0.213111	0.155998	0.617191	0.00716046	0.0443783	0.287845	-0.00528509	0.0797265	0.456149	0.00420617	0.308016	0.760981	-0.00533231	0.140967	0.530522	-0.0124456	0.00925222	0.254779	-0.00953848	0.0856563	0.555184	COX4I1	COX4I1
P20674	COX5A	Cytochrome c oxidase subunit 5A, mitochondrial	0.122434	0.403648	0.78209	0.00707199	0.191318	0.594332	0.000632881	0.889974	0.962637	0.012287	0.0316703	0.450338	-0.000615545	0.898772	0.973929	-0.00643911	0.362865	0.836873	-0.0129026	0.0856988	0.555184	COX5A	COX5A
P10606	COX5B	Cytochrome c oxidase subunit 5B, mitochondrial	0.339395	0.323957	0.73808	0.0041429	0.645413	0.868247	-0.0159716	0.0444278	0.349905	-0.00424853	0.766288	0.961293	-0.0288259	0.0260492	0.258034	-0.0201145	0.0960037	0.637999	-0.0245774	0.200486	0.69593	COX5B	COX5B
Q02221	COX6A2	Cytochrome c oxidase subunit 6A2, mitochondrial	0.782043	0.184909	0.649207	0.00973526	0.690326	0.883953	0.0124291	0.553191	0.87084	0.0370941	0.0772911	0.571519	-0.00817641	0.648232	0.881662	0.00269388	0.933182	0.990395	-0.0452705	0.103019	0.555184	COX6A2	COX6A2
P14854	COX6B1	Cytochrome c oxidase subunit 6B1	0.248653	0.318184	0.7379	0.0241516	0.0312211	0.242831	-0.0147951	0.118596	0.506203	0.0127289	0.198379	0.69947	0.00964093	0.265512	0.673414	-0.0389467	0.00948561	0.254779	-0.00308797	0.813276	0.94358	COX6B1	COX6B1
P09669	COX6C	Cytochrome c oxidase subunit 6C	-0.417912	0.668293	0.888903	0.0332485	0.456483	0.771831	0.0909032	0.022138	0.254047	-0.0149528	0.666799	0.946133	0.0333203	0.276437	0.678176	0.0576547	0.328571	0.813352	0.0482731	0.298633	0.763814	COX6C	COX6C
P24310	COX7A1	Cytochrome c oxidase subunit 7A1, mitochondrial	0.0704275	0.948023	0.978705	0.0165368	0.729305	0.896686	0.00475684	0.907629	0.962637	0.00940222	0.817588	0.975338	0.0128815	0.717916	0.912606	-0.01178	0.851503	0.972494	0.00347926	0.948746	0.988233	COX7A1	COX7A1
P14406	COX7A2	Cytochrome c oxidase subunit 7A2, mitochondrial	0.354183	0.405416	0.78209	0.0167423	0.339402	0.716792	0.00889244	0.552898	0.87084	0.00396987	0.82037	0.975338	-0.0217972	0.159659	0.558807	-0.00784983	0.732403	0.943284	-0.025767	0.271141	0.741007	COX7A2	COX7A2
P15954	COX7C	Cytochrome c oxidase subunit 7C, mitochondrial	0.766975	0.310279	0.728842	0.041007	0.161707	0.547716	0.0243478	0.327992	0.758573	0.00550438	0.797421	0.972496	0.0185142	0.3247	0.711764	-0.0166592	0.661574	0.929774	0.0130098	0.647621	0.897446	COX7C	COX7C
Q92523	CPT1B	Carnitine O-palmitoyltransferase 1, muscle isoform	0.0870267	0.567654	0.851559	0.0162128	0.00123835	0.0591029	0.00574076	0.152706	0.568119	0.00283379	0.530745	0.911013	-0.00304203	0.440448	0.772071	-0.0104721	0.092292	0.636247	-0.00587583	0.329016	0.776031		CPT1B
A0A1B0GTB8	CPT2	Carnitine O-palmitoyltransferase 2, mitochondrial	0.703649	0.0382209	0.540776	0.0103705	0.091432	0.426142	0.00467703	0.363931	0.787893	0.0291586	0.00707374	0.297097	-0.00703507	0.434555	0.766862	-0.00569342	0.472577	0.85313	-0.0361937	0.0113027	0.493407		CPT2
P43155	CRAT	Carnitine O-acetyltransferase	0.10302	0.331487	0.738402	0.00240888	0.403757	0.738476	-0.00639607	0.0127348	0.19664	-0.00686939	0.027863	0.450094	-0.00819469	0.00342392	0.0971653	-0.00880495	0.0247046	0.387161	-0.00132529	0.740199	0.923011		CRAT
P02511	CRYAB	Alpha-crystallin B chain	-0.0827084	0.4841	0.827433	-0.00744364	0.0168419	0.184209	-0.00819065	0.00266534	0.0986504	-0.013775	0.000281708	0.0904183	-0.0055843	0.0681535	0.386817	-0.000747008	0.84878	0.971886	0.00819071	0.0783909	0.555184		CRYAB
Q08257	CRYZ	Quinone oxidoreductase	0.620021	0.238138	0.682879	0.0102274	0.634669	0.862099	-0.00229332	0.900822	0.962637	-0.00717162	0.691378	0.948904	0.00473238	0.763935	0.929469	-0.0125207	0.65846	0.929774	0.011904	0.619778	0.892973		CRYZ
O75390	CS	Citrate synthase, mitochondrial	0.135889	0.234421	0.682879	0.00842508	0.00786445	0.135139	-0.00431537	0.0990272	0.470652	0.00508846	0.111059	0.614943	-0.000267651	0.921808	0.976231	-0.0127404	0.00261593	0.141442	-0.00535611	0.202675	0.69593		CS
A0A2R8YDP2	CSNK2A1	Casein kinase II subunit alpha	0.0776052	0.804069	0.928653	0.00607864	0.693859	0.886513	-0.00969315	0.466598	0.830047	0.00419509	0.731516	0.958347	-0.00285582	0.789544	0.93569	-0.0157718	0.439993	0.846687	-0.00705091	0.664496	0.897446		CSNK2A1
O60888	CUTA	Protein CutA	0.43396	0.249981	0.690334	-0.0228982	0.112826	0.463139	0.00560929	0.644642	0.903704	0.00093614	0.944978	0.987291	-0.0319362	0.010257	0.182943	0.0285075	0.133063	0.668938	-0.0328723	0.0744963	0.555184		CUTA
Q9UHQ9	CYB5R1	NADH-cytochrome b5 reductase 1	0.0156954	0.896462	0.970397	-0.00341	0.308158	0.695192	-0.00281115	0.32459	0.757446	-0.0116555	0.00560021	0.255662	-0.00531212	0.131551	0.515405	0.000598841	0.890868	0.988127	0.00634334	0.233682	0.739055		CYB5R1
P00387	CYB5R3	NADH-cytochrome b5 reductase 3	-0.137319	0.266633	0.710055	-0.00761619	0.063488	0.351395	-0.000661883	0.846343	0.952476	-0.00414051	0.319419	0.767483	0.00170761	0.635864	0.873897	0.00695431	0.19163	0.703537	0.00584812	0.289679	0.753623		CYB5R3
P08574	CYC1	Cytochrome c1, heme protein, mitochondrial	0.221837	0.0885511	0.56665	0.00486053	0.126848	0.493298	-0.00592162	0.0320797	0.298555	-0.000768831	0.877218	0.981174	-0.00826829	0.0639032	0.376957	-0.0107821	0.0124202	0.271526	-0.00749946	0.260857	0.741007	CYC1	CYC1
C9JFR7	CYCS	Cytochrome c (Fragment)	0.215406	0.10441	0.56665	0.00949002	0.0030364	0.0910919	-0.0059304	0.0252234	0.260179	0.00647572	0.094308	0.589425	-0.00270629	0.414794	0.761021	-0.0154204	0.000379483	0.0442731	-0.00918201	0.0745038	0.555184	CYCS	CYCS
P07108	DBI	Acyl-CoA-binding protein	0.215084	0.123923	0.571907	-0.000946082	0.810923	0.938056	-0.0106335	0.00320818	0.0998395	-0.0063103	0.144085	0.666805	-0.0164962	7.93188e-05	0.0155789	-0.0096874	0.069054	0.548273	-0.0101859	0.0775626	0.555184		DBI
P11182	DBT	Lipoamide acyltransferase component of branched-chain alpha-keto acid dehydrogenase complex, mitochondrial	-0.375591	0.345248	0.746934	-0.00380391	0.841833	0.949435	0.0285424	0.0860851	0.464355	0.00209267	0.900818	0.981174	-0.00400841	0.78534	0.933123	0.0323463	0.201438	0.715159	-0.00610108	0.7847	0.935316		DBT
J3KS22	DCXR	L-xylulose reductase (Fragment)	-0.0373793	0.914038	0.978329	0.0174287	0.296276	0.688799	-0.00897635	0.529098	0.863058	0.00434155	0.710831	0.956887	-0.00349717	0.732068	0.920341	-0.026405	0.23108	0.744276	-0.00783873	0.614263	0.892973		DCXR
O94760	DDAH1	N(G),N(G)-dimethylarginine dimethylaminohydrolase 1	-0.49547	0.17126	0.632101	-0.0153263	0.183394	0.58191	0.0131192	0.183054	0.599325	-0.0252224	0.0728704	0.562603	-0.0127941	0.290228	0.691646	0.0284455	0.0638523	0.532103	0.0124283	0.497063	0.851413		DDAH1
P30046	DDT	D-dopachrome decarboxylase	0.155703	0.487793	0.827433	-0.0190709	0.0154152	0.179617	-0.00105772	0.869343	0.959842	-0.00561924	0.22582	0.70841	-0.000467147	0.906823	0.976231	0.0180132	0.0756329	0.577644	0.00515209	0.399386	0.806998		DDT
A0A0D9SF53	DDX3X	RNA helicase	-0.0187751	0.938143	0.978705	0.000563043	0.954888	0.978929	0.00692632	0.418798	0.825002	-0.0119614	0.170598	0.689728	-0.00185163	0.805904	0.944413	0.00636328	0.627795	0.922243	0.0101098	0.379562	0.795426		DDX3X
Q16698	DECR1	2,4-dienoyl-CoA reductase [(3E)-enoyl-CoA-producing], mitochondrial	0.233189	0.132156	0.577017	0.00144798	0.709593	0.891133	-0.00875087	0.0118785	0.191883	-0.00601327	0.273614	0.735118	-0.0124932	0.0120951	0.198435	-0.0101988	0.0522235	0.512567	-0.00647995	0.372539	0.790821		DECR1
H0YB09	DGLUCY	D-glutamate cyclase, mitochondrial (Fragment)	-0.221889	0.616821	0.867336	0.0079501	0.533102	0.814472	-0.00425155	0.695537	0.919228	-0.00017267	0.9853	0.996792	0.00817134	0.319574	0.703464	-0.0122017	0.467231	0.851894	0.00834401	0.503092	0.855632		DGLUCY
Q9Y394	DHRS7	Dehydrogenase/reductase SDR family member 7	0.33866	0.257192	0.698595	-0.0208018	0.139904	0.522774	-0.0110461	0.360577	0.783864	-0.0175903	0.104877	0.614943	-0.0280616	0.00456229	0.116839	0.00975566	0.597054	0.906323	-0.0104713	0.461193	0.835672		DHRS7
A0A024RBT2	DIABLO	Diablo homolog, mitochondrial	-0.0509593	0.840476	0.946641	0.00063433	0.954047	0.978929	-0.0111426	0.243282	0.667708	-0.00442125	0.653008	0.93939	0.00370572	0.66629	0.885894	-0.011777	0.419062	0.846687	0.00812697	0.53429	0.869775		DIABLO
A0A7P0TAG1	DLAT	Dihydrolipoyllysine-residue acetyltransferase component of pyruvate dehydrogenase complex, mitochondrial	0.148978	0.235268	0.682879	0.00840368	0.0179836	0.188082	-0.000510798	0.860294	0.956161	0.000993962	0.766212	0.961293	-0.00146879	0.614166	0.86016	-0.00891448	0.0527282	0.512567	-0.00246276	0.579047	0.892973		DLAT
E9PEX6	DLD	Dihydrolipoyl dehydrogenase	0.0931097	0.403142	0.78209	0.00758902	0.0221822	0.209831	-0.00251368	0.358521	0.78342	0.00458774	0.121784	0.635958	-0.0012767	0.615228	0.86016	-0.0101027	0.0206726	0.344543	-0.00586444	0.135285	0.623025		DLD
P36957	DLST	Dihydrolipoyllysine-residue succinyltransferase component of 2-oxoglutarate dehydrogenase complex, mitochondrial	0.256578	0.0269789	0.515922	0.0129538	0.000243194	0.0293151	-0.00505913	0.0689882	0.424316	0.00404339	0.260609	0.73481	-0.00619883	0.051997	0.358914	-0.018013	0.000122834	0.0333483	-0.0102422	0.0358327	0.506356		DLST
P11532	DMD	Dystrophin	0.0246015	0.733831	0.904494	0.0090672	0.000384917	0.036742	0.00717961	0.000858015	0.0693012	0.00716291	0.00270573	0.188894	0.00456936	0.0236217	0.250313	-0.00188759	0.536201	0.87301	-0.00259355	0.383223	0.798382		DMD
Q96EY1	DNAJA3	DnaJ homolog subfamily A member 3, mitochondrial	-0.103729	0.617282	0.867336	0.00426179	0.673895	0.875731	0.0134669	0.126271	0.515895	0.00466953	0.593904	0.931303	0.0134209	0.0837207	0.41701	0.00920515	0.491525	0.860168	0.00875138	0.452829	0.835672		DNAJA3
O00429	DNM1L	Dynamin-1-like protein	-0.371426	0.141985	0.591603	-0.00550837	0.672211	0.875709	0.0141893	0.20871	0.622931	-0.00492571	0.574143	0.923553	0.0192067	0.0160128	0.21522	0.0196977	0.253764	0.762597	0.0241324	0.0436403	0.506356		DNM1L
Q13011	ECH1	Delta(3,5)-Delta(2,4)-dienoyl-CoA isomerase, mitochondrial	0.290787	0.0572927	0.540776	0.00383727	0.463559	0.778523	-0.0105497	0.0228096	0.254501	-0.000659069	0.88993	0.981174	-0.0138733	0.00190578	0.0804832	-0.014387	0.0420094	0.496006	-0.0132142	0.0425049	0.506356		ECH1
Q5W0J6	ECHDC3	Enoyl-CoA hydratase domain-containing protein 3, mitochondrial (Fragment)	0.0354934	0.91227	0.977671	0.0141786	0.382018	0.736974	0.0222483	0.114107	0.499673	-0.00238635	0.850254	0.976485	0.00813833	0.463258	0.780257	0.00806973	0.705462	0.941196	0.0105247	0.531841	0.867133		ECHDC3
P30084	ECHS1	Enoyl-CoA hydratase, mitochondrial	0.0308918	0.764812	0.916739	0.0052354	0.0992143	0.449494	0.00129842	0.62541	0.900263	0.00131628	0.695735	0.948904	-0.00190677	0.516532	0.798922	-0.00393698	0.339014	0.824665	-0.00322305	0.471543	0.840588		ECHS1
P42126	ECI1	Enoyl-CoA delta isomerase 1, mitochondrial	0.161879	0.369131	0.762399	0.0158264	0.000153983	0.0293151	-0.00120981	0.704317	0.923262	0.00903282	0.0335917	0.450338	-0.0019886	0.578626	0.847111	-0.0170362	0.00135816	0.0927208	-0.0110214	0.0492887	0.525151		ECI1
A0A0C4DGA2	ECI2	Enoyl-CoA delta isomerase 2, mitochondrial	0.152301	0.107769	0.56665	0.0120543	0.00138677	0.0633092	-0.00105279	0.724151	0.929034	0.00524565	0.126976	0.63792	-0.0026367	0.373864	0.731018	-0.0131071	0.00687318	0.240561	-0.00788235	0.0854394	0.555184		ECI2
P24534	EEF1B2	Elongation factor 1-beta	-0.920996	0.0483381	0.540776	-0.0240065	0.144031	0.523296	0.0098045	0.479934	0.835706	-0.0253811	0.122593	0.635958	0.00724169	0.608505	0.855329	0.033811	0.118657	0.668938	0.0326228	0.134607	0.622632		EEF1B2
P26641	EEF1G	Elongation factor 1-gamma	0.133398	0.284046	0.711543	-0.00228835	0.503456	0.79974	-0.00147945	0.611403	0.900089	-0.00563372	0.100583	0.614943	-0.00462454	0.12082	0.486056	0.000808905	0.856721	0.972494	0.00100919	0.820984	0.949376		EEF1G
P13639	EEF2	Elongation factor 2	0.0870988	0.361269	0.760185	0.00257502	0.453754	0.77076	0.00369152	0.212442	0.630125	-0.00456909	0.225241	0.70841	-0.00310243	0.344262	0.720715	0.00111651	0.804229	0.967653	0.00146666	0.767222	0.933912		EEF2
A0A2R8Y6G6	ENO1	2-phospho-D-glycerate hydro-lyase	2.26066	0.00220691	0.432115	0.0657803	0.0608681	0.34361	0.00229588	0.17254	0.592051	0.0463503	0.112934	0.614943	-0.0650254	0.012454	0.20118	-0.0774556	0.0934972	0.637198	-0.111376	0.00506929	0.493407		ENO1	ENO1
P06733	ENO1	Alpha-enolase	0.0415313	0.465476	0.815694	0.00159666	0.413609	0.744921	-0.0116753	0.695611	0.919228	0.000519666	0.816468	0.975338	0.000630638	0.747962	0.923721	0.000699219	0.784462	0.959148	0.000110972	0.970252	0.992093		ENO1	ENO1
Q9UM22	EPDR1	Mammalian ependymin-related protein 1	-0.10318	0.787695	0.920007	0.022934	0.202222	0.600671	0.0160012	0.299572	0.742	0.0159614	0.262785	0.73481	0.0108677	0.383338	0.739898	-0.00693276	0.767613	0.957789	-0.00509379	0.787104	0.935316		EPDR1
Q9BSJ8	ESYT1	Extended synaptotagmin-1	-0.285088	0.238564	0.682879	-0.0266953	0.0327195	0.25184	-0.000696159	0.947527	0.986029	-0.00544627	0.617538	0.936039	0.00201503	0.832898	0.950591	0.0259991	0.112029	0.668354	0.0074613	0.606917	0.892973		ESYT1
P13804	ETFA	Electron transfer flavoprotein subunit alpha, mitochondrial	0.168864	0.202112	0.654849	0.0105315	0.00371535	0.100683	-0.00504294	0.0889223	0.464355	0.00326768	0.44085	0.840095	-0.00598887	0.110481	0.469657	-0.0155744	0.00130245	0.0927208	-0.00925655	0.10505	0.555184		ETFA
P38117	ETFB	Electron transfer flavoprotein subunit beta	0.116364	0.328061	0.738402	0.00720763	0.0449586	0.287845	-0.00466397	0.123554	0.515384	0.000402487	0.909639	0.981174	-0.00766595	0.0174396	0.2269	-0.0118716	0.0134393	0.27601	-0.00806844	0.0929915	0.555184		ETFB
Q16134	ETFDH	Electron transfer flavoprotein-ubiquinone oxidoreductase, mitochondrial	0.333042	0.0506616	0.540776	0.00460144	0.421205	0.749372	-0.0130297	0.0108198	0.18033	-0.00161113	0.747253	0.959188	-0.0161677	0.000673603	0.0471522	-0.0176311	0.0235237	0.374241	-0.0145566	0.0336516	0.506356		ETFDH
Q96A26	FAM162A	Protein FAM162A	0.236893	0.233945	0.682879	0.00864463	0.072052	0.374483	-0.0032837	0.415344	0.824991	0.00825859	0.341056	0.786831	-0.0184207	0.0189528	0.22874	-0.0119283	0.0598341	0.521523	-0.0266793	0.0246704	0.506356		FAM162A
P22830	FECH	Ferrochelatase, mitochondrial	-0.182199	0.578555	0.856326	0.0177917	0.293647	0.688799	-0.00234319	0.871513	0.961227	-0.00605559	0.640089	0.938639	0.0107571	0.344571	0.720715	-0.0201349	0.366818	0.836873	0.0168127	0.330315	0.776031		FECH
P07954	FH	Fumarate hydratase, mitochondrial	0.110033	0.275847	0.711543	0.00185499	0.510569	0.805563	-0.00381543	0.11827	0.506203	-0.000356895	0.918024	0.981174	-0.00547667	0.0768264	0.405365	-0.00567042	0.131331	0.668938	-0.00511977	0.270043	0.741007		FH
Q5JXI8	FHL1	Four and a half LIM domains protein 1 (Fragment)	-0.107406	0.564564	0.851559	-0.00509341	0.355257	0.72572	0.07017	0.0503457	0.371381	-0.0214797	0.00110184	0.131048	0.0366193	0.127577	0.503595	0.00504977	0.484551	0.858594	0.0173501	0.0371752	0.506356		FHL1
Q5JXI2	FHL1	Four and a half LIM domains protein 1	0.0835664	0.920188	0.978705	0.0375428	0.360849	0.729817	-4.36408e-05	0.992551	0.998255	0.0252067	0.355131	0.786831	-0.00412958	0.437678	0.769785	0.0326272	0.546591	0.876682	0.0114126	0.752122	0.925824		FHL1
Q9Y3D6	FIS1	Mitochondrial fission 1 protein	0.085609	0.856953	0.95217	-0.00544646	0.645295	0.868247	-0.010462	0.302795	0.742	-0.00195534	0.892505	0.981174	-0.00240264	0.84896	0.957474	-0.00501557	0.746799	0.945876	-0.0004473	0.981407	0.99339		FIS1
P02794	FTH1	Ferritin heavy chain	-0.134939	0.542821	0.844632	0.0339873	1.29355e-05	0.0128173	0.0225629	0.000364782	0.0680277	0.0203284	0.00153831	0.161523	0.010442	0.0499866	0.357047	-0.0114244	0.200961	0.715159	-0.00988644	0.214992	0.718377		FTH1
P02792	FTL	Ferritin light chain	0.301188	0.519446	0.841332	0.0130969	0.477785	0.788104	0.00500462	0.750693	0.929913	0.0236608	0.106101	0.614943	-0.0158944	0.209787	0.625784	-0.00809224	0.738235	0.944781	-0.0395551	0.0439987	0.506356		FTL
Q14697	GANAB	Neutral alpha-glucosidase AB	-0.441986	0.337613	0.743173	-0.0343723	0.108042	0.461157	0.0188414	0.301132	0.742	-0.0111566	0.560364	0.917314	0.0130064	0.439051	0.770908	0.0532137	0.0610927	0.521523	0.024163	0.343954	0.780851		GANAB
P04406	GAPDH	Glyceraldehyde-3-phosphate dehydrogenase	0.164226	0.224251	0.682504	-0.00713803	0.0227114	0.212067	-0.0100078	0.000408242	0.0680277	-0.010277	0.000602789	0.0904183	-0.0102802	0.000118697	0.0155789	-0.00286974	0.469866	0.85313	-3.24749e-06	0.999285	0.999285		GAPDH	GAPDH
A0A1W2PQV2	GCSH	Glycine cleavage system H protein, mitochondrial (Fragment)	-0.0385621	0.892068	0.968692	0.0131007	0.344993	0.718655	0.0149005	0.214005	0.63046	0.0061602	0.575751	0.924372	3.88579e-06	0.999677	0.999677	0.00179986	0.921407	0.990395	-0.00615631	0.673401	0.897446		GCSH
Q9HC38	GLOD4	Glyoxalase domain-containing protein 4	-0.711407	0.0907148	0.56665	0.00101765	0.960007	0.978929	0.0423991	0.0198218	0.240322	-0.00265861	0.878317	0.981174	0.0316334	0.0433904	0.34	0.0413814	0.128475	0.668938	0.034292	0.143308	0.640313		GLOD4
P35754	GLRX	Glutaredoxin-1	0.00241392	0.995713	0.997613	0.0197629	0.35228	0.72245	-0.00692236	0.703047	0.922749	0.0176308	0.294233	0.75568	-0.00027137	0.985136	0.993169	-0.0266852	0.340785	0.824665	-0.0179022	0.420972	0.827754		GLRX
Q86SX6	GLRX5	Glutaredoxin-related protein 5, mitochondrial	-0.0742974	0.866539	0.957742	0.00833219	0.638066	0.863362	0.00845184	0.577373	0.885024	0.0022462	0.866394	0.981174	0.0279275	0.021102	0.24529	0.000119653	0.995897	0.995897	0.0256813	0.153118	0.662647		GLRX5
P49448	GLUD2	Glutamate dehydrogenase 2, mitochondrial	-0.25464	0.49742	0.827433	0.000845601	0.959528	0.978929	0.0274745	0.0617885	0.41062	0.00783733	0.58707	0.931154	-0.00250529	0.842371	0.95562	0.0266289	0.23036	0.744276	-0.0103426	0.589535	0.892973		GLUD2
P17174	GOT1	Aspartate aminotransferase, cytoplasmic	0.0908721	0.392477	0.777549	0.00617318	0.0290246	0.237615	-0.000847471	0.715745	0.928068	0.00353843	0.327108	0.773567	-0.00184589	0.556282	0.834424	-0.00702065	0.0566736	0.512567	-0.00538432	0.26228	0.741007		GOT1
P00505	GOT2	Aspartate aminotransferase, mitochondrial	0.219188	0.0943219	0.56665	0.00788567	0.00613749	0.118743	-0.00909683	0.000374379	0.0680277	0.000651267	0.876919	0.981174	-0.00734834	0.0512438	0.358914	-0.0169825	3.2982e-05	0.0250168	-0.00799961	0.157526	0.662647		GOT2
P21695	GPD1	Glycerol-3-phosphate dehydrogenase [NAD(+)], cytoplasmic	0.285053	0.0993786	0.56665	-0.006582	0.147701	0.527843	-0.014555	0.000520008	0.0680277	-0.00737674	0.085289	0.577764	-0.0148605	0.000243868	0.0284512	-0.00797301	0.181048	0.692876	-0.00748375	0.183994	0.69494		GPD1
P43304	GPD2	Glycerol-3-phosphate dehydrogenase, mitochondrial	0.38464	0.100858	0.56665	0.00244525	0.762978	0.915573	-0.00272594	0.694289	0.919228	0.0116271	0.13311	0.657484	-0.0135851	0.0469445	0.346824	-0.00517119	0.62817	0.922243	-0.0252122	0.016766	0.493407		GPD2
P06744	GPI	Glucose-6-phosphate isomerase	0.166166	0.11766	0.571907	-0.000298622	0.919416	0.972617	-0.00618789	0.0185466	0.240322	-0.00124525	0.66431	0.945156	-0.00584509	0.0242031	0.251617	-0.00588927	0.135547	0.668938	-0.00459985	0.231031	0.738674		GPI	GPI
P07203	GPX1	Glutathione peroxidase 1	0.156196	0.705043	0.900933	-0.0110696	0.442264	0.762578	-0.0107476	0.383333	0.803392	0.00446733	0.743632	0.958571	0.00340628	0.774963	0.932988	0.000322038	0.98638	0.995052	-0.00106106	0.953287	0.988233		GPX1
Q9UBQ7	GRHPR	Glyoxylate reductase/hydroxypyruvate reductase	-0.00180917	0.992441	0.995284	0.000616412	0.868778	0.959817	-0.00908297	0.00701948	0.144519	-0.0229226	0.00449707	0.239051	-0.00154949	0.815657	0.944644	-0.00969938	0.0545042	0.512567	0.0213731	0.0401491	0.506356		GRHPR
Q9Y2Q3	GSTK1	Glutathione S-transferase kappa 1	0.246744	0.503545	0.828719	0.026982	0.11782	0.470384	0.00742428	0.612061	0.900089	0.00191876	0.898959	0.981174	-0.0010129	0.939011	0.976251	-0.0195577	0.384619	0.843065	-0.00293166	0.88398	0.966105		GSTK1
P78417	GSTO1	Glutathione S-transferase omega-1	-0.186204	0.289512	0.713585	-0.00246292	0.497838	0.796701	0.00466094	0.137696	0.543535	-0.0168258	0.018003	0.410938	0.00320634	0.59127	0.847111	0.00712386	0.140821	0.668938	0.0200322	0.0325478	0.506356		GSTO1
P09211	GSTP1	Glutathione S-transferase P	-0.0181552	0.848133	0.949586	0.00284593	0.265802	0.659793	0.000266563	0.901818	0.962637	-0.00160556	0.545582	0.914226	-0.00276722	0.235241	0.658467	-0.00257937	0.44058	0.846687	-0.00116166	0.741079	0.923011		GSTP1
G3V267	GSTZ1	Maleylacetoacetate isomerase	-0.125422	0.647046	0.877097	-0.00330237	0.779336	0.928834	0.00128448	0.898675	0.962637	-0.00707855	0.467228	0.866291	0.000666428	0.93731	0.976251	0.00458685	0.7675	0.957789	0.00774498	0.548633	0.877059		GSTZ1
Q16836	HADH	Hydroxyacyl-coenzyme A dehydrogenase, mitochondrial	0.17358	0.134642	0.579404	0.0054316	0.151995	0.527843	-0.000438752	0.890577	0.962637	0.00204279	0.573366	0.923553	-0.00801908	0.0150164	0.21522	-0.00587035	0.236739	0.748578	-0.0100619	0.0421007	0.506356		HADH
P40939	HADHA	Trifunctional enzyme subunit alpha, mitochondrial	0.139854	0.219327	0.669456	0.00853671	0.0015163	0.0644847	-0.00186967	0.38076	0.799597	-0.00136152	0.647125	0.93939	-0.00637409	0.0181342	0.227765	-0.0104064	0.00296355	0.141442	-0.00501257	0.208364	0.710331		HADHA
P55084	HADHB	Trifunctional enzyme subunit beta, mitochondrial	0.237299	0.0114141	0.432115	0.00992067	0.00235867	0.0750487	-0.00115643	0.656284	0.90733	0.0026154	0.348226	0.786831	-0.00807922	0.00187242	0.0804832	-0.0110771	0.00855396	0.254779	-0.0106946	0.00596104	0.493407		HADHB
H3BPQ4	HAGH	Hydroxyacylglutathione hydrolase, mitochondrial	0.213788	0.0681849	0.540776	0.00351422	0.303101	0.694882	-0.00183726	0.526026	0.863058	0.00321962	0.350112	0.786831	-0.00737871	0.0177303	0.227035	-0.00535148	0.234133	0.747231	-0.0105983	0.0246218	0.506356		HAGH
Q16775	HAGH	Hydroxyacylglutathione hydrolase, mitochondrial	-0.0419041	0.952501	0.978705	-0.0136075	0.670812	0.875709	-0.00720211	0.793124	0.932058	-0.0014483	0.958994	0.991087	0.018818	0.446947	0.774413	0.00640543	0.879166	0.984629	0.0202663	0.588864	0.892973		HAGH
Q9Y5Z4	HEBP2	Heme-binding protein 2	0.177039	0.176369	0.640787	0.0059519	0.112918	0.463139	0.00149982	0.633764	0.900828	0.00203383	0.607104	0.936039	-0.00479802	0.168973	0.577922	-0.00445208	0.36086	0.835421	-0.00683184	0.197426	0.69593		HEBP2
P31937	HIBADH	3-hydroxyisobutyrate dehydrogenase, mitochondrial	0.0972423	0.423654	0.790119	0.00810969	0.0228904	0.212067	0.000743086	0.799335	0.932058	0.00328896	0.415582	0.827904	-0.00370686	0.294178	0.691646	-0.00736661	0.108625	0.663123	-0.00699582	0.195139	0.69593		HIBADH
Q6NVY1	HIBCH	3-hydroxyisobutyryl-CoA hydrolase, mitochondrial	-0.0135624	0.94221	0.978705	-0.0117728	0.028808	0.237615	-0.0168258	0.000541019	0.0680277	-0.0112989	0.0716319	0.557886	-0.0169791	0.00293393	0.0971653	-0.005053	0.460802	0.851894	-0.00568023	0.485754	0.841523		HIBCH
P49773	HINT1	Histidine triad nucleotide-binding protein 1	-0.0489931	0.725814	0.90235	0.00136753	0.78254	0.929404	-0.00816814	0.0605245	0.404782	-0.00947213	0.0390922	0.450338	-0.00410143	0.293631	0.691646	-0.00953568	0.149623	0.675037	0.0053707	0.365368	0.782958		HINT1
Q9BX68	HINT2	Histidine triad nucleotide-binding protein 2, mitochondrial	-0.128651	0.729302	0.90235	-0.00991113	0.559991	0.823032	0.0263051	0.0772632	0.450702	0.00739214	0.574362	0.923553	0.0236525	0.0452878	0.343584	0.0362162	0.111577	0.668354	0.0162604	0.353998	0.782958		HINT2
P19367	HK1	Hexokinase-1	0.147845	0.285758	0.711543	0.00899497	0.0180917	0.188082	-0.00426525	0.178527	0.597362	0.00397366	0.486467	0.882195	-0.0136371	0.00907168	0.173187	-0.0132602	0.00878774	0.254779	-0.0176107	0.0246518	0.506356		HK1	HK1
P61978	HNRNPK	Heterogeneous nuclear ribonucleoprotein K	0.0223854	0.84276	0.94717	0.00475147	0.202992	0.600671	0.00496612	0.121182	0.511008	0.00446366	0.273068	0.735118	0.00199751	0.571792	0.844419	0.000214651	0.964672	0.993055	-0.00246615	0.645899	0.897446		HNRNPK
Q99714	HSD17B10	3-hydroxyacyl-CoA dehydrogenase type-2	1.13287	0.000197852	0.207745	0.0490546	0.00104927	0.0524635	0.0160417	0.183363	0.599325	0.0405207	0.000459258	0.0904183	0.00075248	0.934939	0.976251	-0.0330129	0.0769375	0.577644	-0.0397682	0.00715558	0.493407		HSD17B10
Q6YN16	HSDL2	Hydroxysteroid dehydrogenase-like protein 2	0.0761637	0.562274	0.851559	0.00923836	0.0179116	0.188082	0.000865912	0.786023	0.9319	0.00330054	0.369617	0.801856	0.000439658	0.890299	0.971515	-0.00837245	0.0952219	0.637198	-0.00286088	0.556359	0.881155		HSDL2
P07900	HSP90AA1	Heat shock protein HSP 90-alpha	-0.0294277	0.679943	0.89131	-0.00272874	0.287827	0.683752	-0.0041085	0.0654959	0.416857	-0.00277257	0.188213	0.694817	-0.00521264	0.00655462	0.134948	-0.00137976	0.68054	0.935409	-0.00244007	0.379212	0.795426		HSP90AA1
P08238	HSP90AB1	Heat shock protein HSP 90-beta	0.000158244	0.998535	0.99857	-0.00131962	0.705935	0.891133	-0.00226795	0.450062	0.830047	-0.00240089	0.486081	0.882195	-0.00631632	0.0414494	0.334784	-0.00094833	0.836629	0.97144	-0.00391542	0.393335	0.805072		HSP90AB1
P14625	HSP90B1	Endoplasmin	0.512015	0.182788	0.649164	0.0284163	0.0753341	0.383601	0.0229627	0.0928702	0.464391	0.03378	0.0263164	0.450094	-0.0043035	0.737351	0.922143	-0.00545359	0.790839	0.96177	-0.0380835	0.0569558	0.553737		HSP90B1
P0DMV9	HSPA1B	Heat shock 70 kDa protein 1B	-0.188321	0.0806016	0.546011	0.00807893	0.00460944	0.105216	0.00712434	0.00352697	0.104283	0.00270038	0.271052	0.735118	0.00476572	0.0297185	0.277912	-0.000954592	0.786501	0.959148	0.00206534	0.522825	0.863441		HSPA1B
P11021	HSPA5	Endoplasmic reticulum chaperone BiP	0.0105544	0.899054	0.970602	-0.00410142	0.185348	0.586192	0.000152118	0.953645	0.989326	-0.000394824	0.884627	0.981174	-0.0026281	0.271625	0.678176	0.00425354	0.294328	0.777056	-0.00223327	0.537017	0.870167		HSPA5
P11142	HSPA8	Heat shock cognate 71 kDa protein	0.0466329	0.42219	0.788789	-0.00318979	0.0979969	0.447377	-0.00469087	0.0060452	0.135052	-0.0043657	0.0259242	0.450094	-0.00635953	0.000440018	0.0385016	-0.00150108	0.546508	0.876682	-0.00199383	0.428282	0.833016		HSPA8
A0A7I2V2G2	HSPA9	75 kDa glucose-regulated protein	0.0662226	0.520434	0.841332	0.0044939	0.110446	0.463139	-0.00260607	0.272801	0.709013	0.00198588	0.597296	0.931888	-0.0045491	0.17062	0.579449	-0.00709997	0.0570249	0.512567	-0.00653498	0.194846	0.69593		HSPA9
P04792	HSPB1	Heat shock protein beta-1	0.0615584	0.62152	0.868969	-0.0082232	0.0103535	0.143096	-0.0100873	0.0004323	0.0680277	-0.00835085	0.00537444	0.255662	-0.00838313	0.00159277	0.0760188	-0.00186409	0.64233	0.928605	-3.2285e-05	0.993124	0.996327		HSPB1
Q9UBY9	HSPB7	Heat shock protein beta-7	-0.0261093	0.78702	0.920007	0.00602884	0.104306	0.450996	0.0010542	0.735264	0.929034	-0.00538631	0.0865879	0.57856	0.0010199	0.703852	0.907917	-0.00497463	0.302818	0.7897	0.0064062	0.122866	0.597263		HSPB7
Q9NSE4	IARS2	Isoleucine--tRNA ligase, mitochondrial	0.0867723	0.817717	0.936317	0.000725461	0.965024	0.980476	-0.00481739	0.734515	0.929034	-0.00607063	0.669574	0.947222	0.00829739	0.505553	0.798922	-0.00554285	0.799316	0.967653	0.014368	0.448323	0.835672		IARS2
O75874	IDH1	Isocitrate dehydrogenase [NADP] cytoplasmic	0.165734	0.154322	0.616114	-0.00144248	0.80197	0.937677	-0.00247817	0.615737	0.900089	-0.00251241	0.643347	0.938639	-0.00709433	0.138884	0.530522	-0.00103569	0.891197	0.988127	-0.00458192	0.525681	0.863441		IDH1
P48735	IDH2	Isocitrate dehydrogenase [NADP], mitochondrial	0.123599	0.250493	0.690334	0.000744314	0.798596	0.935922	-0.00870219	0.00126192	0.0779422	-0.00416069	0.211375	0.69947	-0.00993458	0.00135386	0.0726415	-0.0094465	0.0182005	0.329492	-0.00577389	0.19137	0.69593		IDH2
P50213	IDH3A	Isocitrate dehydrogenase [NAD] subunit alpha, mitochondrial	0.562342	0.0566113	0.540776	0.0147673	0.346789	0.718655	-0.00802564	0.550517	0.87084	0.015377	0.164315	0.684647	-0.00509156	0.594827	0.848094	-0.0227929	0.271842	0.772078	-0.0204686	0.163812	0.662647		IDH3A
A0A087X2E5	IDH3B	Isocitrate dehydrogenase [NAD] subunit, mitochondrial	0.180629	0.744909	0.909482	0.00750143	0.758442	0.912215	0.0117384	0.575341	0.884492	0.00874565	0.601229	0.935245	0.0107545	0.461568	0.780257	0.00423697	0.895016	0.988678	0.00200888	0.927731	0.981973		IDH3B
Q16891	IMMT	MICOS complex subunit MIC60	0.110148	0.297641	0.716151	0.00255636	0.28288	0.678093	-0.0049438	0.0184946	0.240322	-0.00180356	0.600453	0.935245	-0.00597554	0.0526067	0.358914	-0.00750016	0.020291	0.343638	-0.00417198	0.363164	0.782958		IMMT
O14732	IMPA2	Inositol monophosphatase 2	1.24078	0.227778	0.682879	0.101742	0.0357461	0.259303	-0.0889332	0.0330922	0.300586	0.00374739	0.913547	0.981174	-0.0441353	0.148948	0.540168	-0.190675	0.00377653	0.155143	-0.0478827	0.299632	0.763814		IMPA2
Q96AB3	ISOC2	Isochorismatase domain-containing protein 2	0.380903	0.109535	0.56665	-0.00299701	0.753622	0.909846	-0.026222	0.00272463	0.0986504	-0.0160727	0.0793994	0.577764	-0.0138285	0.0849046	0.41701	-0.023225	0.0710581	0.556799	0.00224424	0.852043	0.960951		ISOC2
A0A0A0MT83	IVD	Butyryl-CoA dehydrogenase	-0.19017	0.343808	0.746934	-0.00724778	0.500784	0.796701	-0.00882122	0.343476	0.771975	-0.00741602	0.368235	0.801457	-0.00217728	0.762414	0.929469	-0.00157344	0.911539	0.990395	0.00523874	0.631814	0.897446		IVD
Q16773	KYAT1	Kynurenine--oxoglutarate transaminase 1	-0.167091	0.300784	0.716151	-0.00689423	0.404115	0.738476	0.00317888	0.654224	0.906247	-0.00779653	0.247141	0.724016	0.00918615	0.12132	0.486056	0.0100731	0.356187	0.835421	0.0169827	0.0602243	0.555184		KYAT1
Q9H9P8	L2HGDH	L-2-hydroxyglutarate dehydrogenase, mitochondrial	0.451495	0.151951	0.611299	0.0142394	0.307639	0.695192	-0.00874946	0.463556	0.830047	-0.0023389	0.842168	0.976425	-0.00552832	0.591364	0.847111	-0.0229889	0.21299	0.721417	-0.00318942	0.838084	0.957241		L2HGDH
P83111	LACTB	Serine beta-lactamase-like protein LACTB, mitochondrial	0.229299	0.585368	0.859205	-0.0186219	0.296919	0.688799	0.00762547	0.615991	0.900089	0.000696107	0.954435	0.990521	-0.00291212	0.783888	0.933123	0.0262474	0.264729	0.767026	-0.00360823	0.823341	0.950009		LACTB
P11047	LAMC1	Laminin subunit gamma-1	-0.24472	0.534139	0.844632	0.0117986	0.46207	0.777522	-0.00554555	0.687445	0.919228	-0.000410391	0.981083	0.996792	0.000988415	0.948044	0.977845	-0.0173441	0.413009	0.846687	0.00139881	0.951531	0.988233		LAMC1
P28838	LAP3	Cytosol aminopeptidase	0.14079	0.457717	0.806381	0.00696045	0.308573	0.695192	0.00365161	0.53042	0.863058	-0.00258029	0.732907	0.958347	-0.00522041	0.431634	0.765326	-0.00330885	0.711136	0.943284	-0.00264012	0.79262	0.935764		LAP3
P00338	LDHA	L-lactate dehydrogenase A chain	0.152904	0.539834	0.844632	-0.0142453	0.021869	0.209831	-0.0175064	0.00147388	0.0797112	-0.0142419	0.00112327	0.131048	-0.0227278	1.85951e-07	0.000195248	-0.00326109	0.677867	0.934069	-0.00848592	0.118371	0.580794		LDHA	LDHA
P07195	LDHB	L-lactate dehydrogenase B chain	-0.585948	0.00862229	0.432115	-0.0110411	0.100618	0.449572	-0.0041951	0.45775	0.830047	-0.00909881	0.0272967	0.450094	0.000449807	0.896324	0.973257	0.00684602	0.431543	0.846687	0.00954862	0.0764242	0.555184		LDHB	LDHB
P17931	LGALS3	Galectin-3	0.157617	0.541077	0.844632	-0.0190245	0.158096	0.542385	0.0118661	0.30528	0.742	0.00677433	0.472747	0.866291	0.00234099	0.775489	0.932988	0.0308907	0.0837072	0.610365	-0.00443333	0.722561	0.915009		LGALS3
P49257	LMAN1	Protein ERGIC-53	0.0347538	0.926736	0.978705	0.0122792	0.498283	0.796701	-0.0238949	0.131205	0.521838	0.0104906	0.523295	0.906793	-0.00116495	0.935435	0.976251	-0.0361742	0.135469	0.668938	-0.0116555	0.593601	0.892973		LMAN1
K7EJE8	LONP1	Lon protease homolog, mitochondrial	0.180287	0.540634	0.844632	0.0276696	0.0810583	0.394033	0.0199458	0.141982	0.548092	0.0249508	0.0458305	0.467204	0.00704067	0.508222	0.798922	-0.00772384	0.706275	0.941196	-0.0179102	0.270765	0.741007		LONP1
P42704	LRPPRC	Leucine-rich PPR motif-containing protein, mitochondrial	0.252089	0.131317	0.577017	0.014645	0.00493959	0.107143	6.53771e-05	0.987558	0.996832	0.00816335	0.262044	0.73481	-0.0115449	0.0740906	0.399568	-0.0145797	0.0292925	0.439387	-0.0197083	0.0457769	0.506356		LRPPRC
A0A087X1K9	LYPLA1	Acyl-protein thioesterase 1	-0.182693	0.377697	0.766787	-0.00341678	0.734244	0.89928	-0.00250485	0.772785	0.929913	0.00155877	0.825714	0.975338	0.00837416	0.180326	0.591696	0.000911925	0.945239	0.990395	0.00681539	0.469505	0.840456		LYPLA1
Q9BQ69	MACROD1	ADP-ribose glycohydrolase MACROD1	0.178834	0.141269	0.591603	0.00465446	0.310519	0.695192	-8.14752e-05	0.983322	0.995649	-0.00220693	0.62649	0.93789	-0.0064424	0.109615	0.467871	-0.00473593	0.431558	0.846687	-0.00423547	0.48244	0.841523		MACROD1
P27338	MAOB	Amine oxidase [flavin-containing] B	-0.0508741	0.668677	0.888903	0.00897089	0.0167783	0.184209	0.00530975	0.0901045	0.464355	0.00330927	0.378324	0.810076	0.00449908	0.172938	0.579449	-0.00366114	0.440078	0.846687	0.00118981	0.810308	0.942218		MAOB
Q02750	MAP2K1	Dual specificity mitogen-activated protein kinase kinase 1	0.345458	0.328117	0.738402	0.00505185	0.682771	0.880724	-0.00584585	0.580163	0.888005	0.00841799	0.464835	0.865384	-0.00422987	0.673872	0.886673	-0.0108977	0.503468	0.862334	-0.0126479	0.409005	0.814905		MAP2K1
B5MDL5	MAPK12	Mitogen-activated protein kinase 12	0.246173	0.613848	0.867168	-0.0253026	0.158583	0.542385	-0.00787141	0.603187	0.897092	-0.0174327	0.328719	0.775629	-0.00264923	0.864124	0.966046	0.0174311	0.455426	0.851894	0.0147834	0.531023	0.867133		MAPK12
B4E0K5	MAPK14	Mitogen-activated protein kinase 14	0.0837183	0.643718	0.877097	-0.00719716	0.418623	0.74654	-0.00794011	0.301449	0.742	0.00405389	0.573414	0.923553	0.00292287	0.642091	0.877859	-0.000742953	0.949422	0.990395	-0.00113102	0.905644	0.972318		MAPK14
A0A7I2PLE3	MAPT	Microtubule-associated protein	0.0484299	0.892093	0.968692	0.0229868	0.0993405	0.449494	0.00621426	0.597219	0.89475	-0.0106882	0.544987	0.914226	-0.0139078	0.369648	0.72947	-0.0167725	0.354859	0.835421	-0.00321964	0.890772	0.966105		MAPT
P40925	MDH1	Malate dehydrogenase, cytoplasmic	0.0921823	0.513427	0.839502	0.000734357	0.821083	0.944576	-0.00508889	0.0727684	0.43661	-0.00634408	0.0568356	0.50574	-0.00539742	0.0622251	0.376781	-0.00582325	0.178109	0.692876	0.00094666	0.82562	0.951593		MDH1
P40926	MDH2	Malate dehydrogenase, mitochondrial	0.217675	0.0288449	0.522193	0.00707037	0.0230244	0.212067	-0.00509037	0.0526764	0.377458	0.00126773	0.722975	0.958347	-0.00676997	0.035804	0.300754	-0.0121607	0.00374635	0.155143	-0.00803771	0.0968462	0.555184		MDH2
P48163	ME1	NADP-dependent malic enzyme	0.20342	0.542568	0.844632	0.000715377	0.961489	0.979208	-0.0207676	0.109772	0.49047	-0.0264247	0.0555076	0.503997	-0.0133331	0.265518	0.673414	-0.021483	0.27556	0.772078	0.0130917	0.469855	0.840456		ME1
Q5VV89	MGST3	Microsomal glutathione S-transferase 3	-0.0246255	0.923396	0.978705	0.0039413	0.673308	0.875731	-0.0128336	0.115662	0.500217	-0.0130996	0.153613	0.677901	-0.0102105	0.202214	0.615775	-0.0167749	0.178275	0.692876	0.00288902	0.81013	0.942218		MGST3
P25325	MPST	3-mercaptopyruvate sulfurtransferase	0.175913	0.404309	0.78209	0.00590324	0.385995	0.737974	-0.000870174	0.880445	0.962637	0.00146634	0.859193	0.979283	0.00820951	0.259672	0.663418	-0.00677342	0.448819	0.851894	0.00674317	0.539871	0.873443		MPST
P82909	MRPS36	28S ribosomal protein S36, mitochondrial	-0.15439	0.737253	0.905358	0.00684894	0.733508	0.89928	0.0153737	0.375648	0.795676	-0.00156841	0.932242	0.981174	-0.00458412	0.776306	0.932988	0.00852473	0.747692	0.945876	-0.00301572	0.90204	0.970432		MRPS36
P00395	MT-CO1	Cytochrome c oxidase subunit 1	0.680858	0.28344	0.711543	0.0431024	0.178508	0.573764	0.00199636	0.941468	0.984603	0.0608806	0.0212493	0.450094	0.00494005	0.827502	0.948555	-0.0411061	0.327511	0.81297	-0.0559406	0.107462	0.558663	MT-CO1	MT-CO1
P00403	MT-CO2	Cytochrome c oxidase subunit 2	0.19843	0.159485	0.617191	0.0138919	0.000697455	0.0480379	0.00119351	0.709215	0.925063	0.00523501	0.301092	0.757247	-0.00268163	0.542208	0.822715	-0.0126984	0.0138625	0.27601	-0.00791664	0.239964	0.741007	MT-CO2	MT-CO2
P00414	MT-CO3	Cytochrome c oxidase subunit 3	-0.253824	0.295331	0.716151	-0.00865689	0.421891	0.749372	0.0028715	0.755408	0.929913	0.00592243	0.547665	0.914226	0.000205046	0.980971	0.992312	0.0115284	0.417023	0.846687	-0.00571738	0.661845	0.897446	MT-CO3	MT-CO3
P03886	MT-ND1	NADH-ubiquinone oxidoreductase chain 1	0.475764	0.269866	0.710055	-0.0096178	0.645811	0.868247	-0.0225171	0.216213	0.634145	-0.00403942	0.789204	0.965809	-0.0172251	0.197118	0.609359	-0.0128993	0.640396	0.928605	-0.0131857	0.512122	0.860092	MT-ND1	MT-ND1
P03905	MT-ND4	NADH-ubiquinone oxidoreductase chain 4	0.702471	0.0425069	0.540776	0.000299335	0.984894	0.989549	-0.00713458	0.600163	0.89475	0.0237261	0.0885135	0.584523	-0.0168861	0.164909	0.571465	-0.00743392	0.721513	0.943284	-0.0406122	0.0295258	0.506356	MT-ND4	MT-ND4
Q9Y6C9	MTCH2	Mitochondrial carrier homolog 2	0.393232	0.0649869	0.540776	0.0117577	0.322774	0.702871	-0.022282	0.0340108	0.300586	0.00278389	0.683276	0.947257	-0.0138731	0.0230166	0.250313	-0.0340397	0.034405	0.46916	-0.016657	0.0698515	0.555184		MTCH2
V9GYY3	MTHFD1	C-1-tetrahydrofolate synthase, cytoplasmic	0.264267	0.50241	0.828149	0.0269307	0.161567	0.547716	0.0277009	0.0959742	0.464391	0.0133496	0.44492	0.840408	-0.0201869	0.189506	0.603332	0.00077015	0.975608	0.994647	-0.0335365	0.151365	0.660195		MTHFD1
Q13505	MTX1	Metaxin-1	0.771085	0.0164137	0.46421	0.00925615	0.509985	0.805563	-0.0294196	0.018851	0.240322	0.0160797	0.209309	0.69947	0.00687276	0.536873	0.816981	-0.0386758	0.0420424	0.496006	-0.00920698	0.585375	0.892973		MTX1
O75431	MTX2	Metaxin-2	-0.0756006	0.843432	0.94717	0.0101533	0.604654	0.854492	0.023824	0.161669	0.575432	0.021187	0.160266	0.679805	0.00416337	0.749477	0.923721	0.0136707	0.597383	0.906323	-0.0170236	0.391824	0.805072		MTX2
P35579	MYH9	Myosin-9	-0.478616	0.0160048	0.46421	-0.00256665	0.754063	0.909846	0.0187538	0.011084	0.181847	0.00159749	0.839787	0.976425	0.0105063	0.134135	0.519951	0.0213205	0.0544723	0.512567	0.00890879	0.398057	0.806998		MYH9
F8W1R7	MYL6	Myosin light polypeptide 6	0.125754	0.749356	0.910417	0.00519224	0.776603	0.927683	0.00481968	0.759363	0.929913	0.00538244	0.751792	0.961293	-0.00393896	0.791376	0.936804	-0.000372565	0.987671	0.995052	-0.0093214	0.680349	0.897446		MYL6
P54296	MYOM2	Myomesin-2	0.07726	0.318391	0.7379	0.00555886	0.0309323	0.24238	0.00400933	0.0657185	0.416857	0.00518562	0.0442515	0.460041	0.00045197	0.835782	0.952692	-0.00154954	0.636064	0.928605	-0.00473365	0.159738	0.662647		MYOM2
Q8NCW5	NAXE	NAD(P)H-hydrate epimerase	0.22793	0.246967	0.690334	0.00879426	0.218733	0.6193	0.000802026	0.895851	0.962637	0.00418492	0.6531	0.93939	-0.0153423	0.0635145	0.376781	-0.00799223	0.395506	0.846687	-0.0195272	0.118044	0.580794		NAXE
E7ESZ7	NDUFA10	NADH dehydrogenase [ubiquinone] 1 alpha subcomplex subunit 10, mitochondrial	0.132509	0.296025	0.716151	0.00698294	0.0350684	0.259173	-0.00135876	0.61947	0.900089	0.00133078	0.719919	0.958347	-0.00219018	0.498937	0.798426	-0.0083417	0.054041	0.512567	-0.00352096	0.475534	0.841374	NDUFA10	NDUFA10
Q86Y39	NDUFA11	NADH dehydrogenase [ubiquinone] 1 alpha subcomplex subunit 11	1.0233	0.00411422	0.432115	0.0199282	0.173104	0.566228	-0.0306002	0.0178863	0.240322	0.00783392	0.527996	0.910337	-0.0322411	0.00494978	0.11812	-0.0505284	0.0113005	0.263898	-0.040075	0.0191607	0.493407	NDUFA11	NDUFA11
Q9UI09	NDUFA12	NADH dehydrogenase [ubiquinone] 1 alpha subcomplex subunit 12	0.21412	0.577259	0.856326	0.0256177	0.178848	0.573764	0.00464005	0.774866	0.929913	0.0108648	0.523349	0.906793	-0.0103799	0.486744	0.792375	-0.0209776	0.400505	0.846687	-0.0212447	0.348881	0.780851	NDUFA12	NDUFA12
Q9P0J0	NDUFA13	NADH dehydrogenase [ubiquinone] 1 alpha subcomplex subunit 13	0.20946	0.233621	0.682879	0.000653348	0.887438	0.967081	0.00194976	0.620962	0.900089	0.000583774	0.891208	0.981174	-0.00434752	0.246425	0.658467	0.00129641	0.830796	0.97144	-0.00493129	0.386012	0.802598	NDUFA13	NDUFA13
O43678	NDUFA2	NADH dehydrogenase [ubiquinone] 1 alpha subcomplex subunit 2	0.645752	0.0980859	0.56665	0.0368138	0.0544305	0.321079	0.00584975	0.71555	0.928068	0.0395041	0.0306404	0.450338	-0.0171415	0.277611	0.679468	-0.030964	0.212879	0.721417	-0.0566456	0.0201068	0.493407	NDUFA2	NDUFA2
O95167	NDUFA3	NADH dehydrogenase [ubiquinone] 1 alpha subcomplex subunit 3	0.483256	0.214548	0.666508	-0.00225578	0.903382	0.968898	-0.0080157	0.6171	0.900089	0.012538	0.463509	0.864448	-0.0054551	0.715451	0.91168	-0.00575992	0.814297	0.968126	-0.0179931	0.428967	0.833016	NDUFA3	NDUFA3
O00483	NDUFA4	Cytochrome c oxidase subunit NDUFA4	-0.0690353	0.93358	0.978705	0.036966	0.405438	0.738476	0.0107437	0.778571	0.929913	0.0123174	0.707797	0.955244	0.0541547	0.0658619	0.382262	-0.0262222	0.654102	0.929774	0.0418373	0.340622	0.780851	NDUFA4	NDUFA4
A0A7I2V2W4	NDUFA5	Complex I subunit B13	0.2633	0.289403	0.713585	0.0188564	0.11856	0.471547	-0.0147557	0.154177	0.568119	0.00105931	0.882856	0.981174	-0.00504034	0.425075	0.761654	-0.0336121	0.0374534	0.479514	-0.00609965	0.524259	0.863441	NDUFA5	NDUFA5
A0A2Y9D025	NDUFA6	Complex I-B14	-0.642325	0.233741	0.682879	-0.0158374	0.510059	0.805563	-0.0145925	0.479505	0.835706	-0.0291489	0.15022	0.675326	-9.42547e-05	0.995683	0.998536	0.00124492	0.968543	0.99448	0.0290546	0.276893	0.743854	NDUFA6	NDUFA6
O95182	NDUFA7	NADH dehydrogenase [ubiquinone] 1 alpha subcomplex subunit 7	0.110646	0.596766	0.861904	-0.0106983	0.244074	0.627265	0.000447348	0.954269	0.989326	-0.00322752	0.532436	0.912003	-0.00246808	0.583124	0.847111	0.0111457	0.355134	0.835421	0.00075944	0.911524	0.975637		NDUFA7
P51970	NDUFA8	NADH dehydrogenase [ubiquinone] 1 alpha subcomplex subunit 8	0.233632	0.109224	0.56665	0.00665646	0.104245	0.450996	-0.0033173	0.336238	0.77085	0.00164769	0.735987	0.958571	-0.00733876	0.0915818	0.42929	-0.00997376	0.0655654	0.538029	-0.00898645	0.171287	0.675597	NDUFA8	NDUFA8
Q16795	NDUFA9	NADH dehydrogenase [ubiquinone] 1 alpha subcomplex subunit 9, mitochondrial	0.192651	0.144528	0.592789	0.00504551	0.122911	0.48252	-0.00238966	0.38554	0.804309	0.00201168	0.633699	0.938639	-0.00725111	0.0548457	0.358914	-0.00743517	0.0850332	0.61154	-0.00926279	0.10423	0.555184	NDUFA9	NDUFA9
O14561	NDUFAB1	Acyl carrier protein, mitochondrial	0.325877	0.593136	0.861904	0.0152307	0.536	0.814472	-0.0245916	0.246393	0.667708	-0.0110911	0.619579	0.937404	-0.00802746	0.681709	0.891341	-0.0398222	0.222662	0.737525	0.00306367	0.917775	0.978339	NDUFAB1	NDUFAB1
O75438	NDUFB1	NADH dehydrogenase [ubiquinone] 1 beta subcomplex subunit 1	-0.0365035	0.935827	0.978705	0.014564	0.457239	0.771866	0.0163929	0.332491	0.764079	0.00953008	0.583714	0.929825	0.0176309	0.24934	0.658467	0.00182894	0.94348	0.990395	0.00810087	0.725907	0.915009	NDUFB1	NDUFB1
O96000	NDUFB10	NADH dehydrogenase [ubiquinone] 1 beta subcomplex subunit 10	0.199944	0.130111	0.577017	0.0082562	0.0129243	0.165493	-0.0045227	0.101078	0.470652	0.000381894	0.933564	0.981174	-0.00684526	0.0933536	0.43565	-0.0127789	0.0039894	0.155143	-0.00722715	0.239187	0.741007	NDUFB10	NDUFB10
Q9NX14	NDUFB11	NADH dehydrogenase [ubiquinone] 1 beta subcomplex subunit 11, mitochondrial	-0.36737	0.406074	0.78209	0.00854207	0.69016	0.883953	0.02985	0.109561	0.49047	0.0156059	0.326771	0.773567	0.00316433	0.819858	0.94478	0.0213079	0.45191	0.851894	-0.0124415	0.55555	0.881155	NDUFB11	NDUFB11
O43676	NDUFB3	NADH dehydrogenase [ubiquinone] 1 beta subcomplex subunit 3	0.586919	0.0185684	0.46421	0.0290733	0.0148727	0.178973	-0.00648704	0.510256	0.858815	0.0203346	0.0653983	0.543761	-0.0112951	0.23525	0.658467	-0.0355603	0.0230876	0.374241	-0.0316297	0.0324641	0.506356	NDUFB3	NDUFB3
O95168	NDUFB4	NADH dehydrogenase [ubiquinone] 1 beta subcomplex subunit 4	0.823106	0.201533	0.654849	0.0776142	0.0183263	0.188653	-0.0557186	0.0469975	0.362164	-0.00231702	0.923735	0.981174	-0.000340578	0.987148	0.993169	-0.133333	0.00276768	0.141442	0.00197644	0.95096	0.988233	NDUFB4	NDUFB4
E7EWP0	NDUFB5	Complex I-SGDH	0.0175883	0.969845	0.981314	-0.016558	0.434332	0.755658	-0.0243048	0.185505	0.599325	-0.00557299	0.730437	0.958347	-0.0337489	0.0216995	0.24529	-0.00774675	0.780554	0.958298	-0.0281759	0.194874	0.69593	NDUFB5	NDUFB5
A0A087WZX2	NDUFB6	Complex I-B17	0.601363	0.141077	0.591603	0.0242032	0.234055	0.627265	-0.0060959	0.726714	0.929034	0.0154927	0.268254	0.735118	-0.00162123	0.893456	0.972155	-0.0302991	0.258715	0.762597	-0.0171139	0.355524	0.782958	NDUFB6	NDUFB6
P17568	NDUFB7	NADH dehydrogenase [ubiquinone] 1 beta subcomplex subunit 7	0.160972	0.785047	0.920007	0.05216	0.0147363	0.178973	-0.00438204	0.802185	0.932058	0.00388462	0.832028	0.975338	-0.0039459	0.804753	0.944413	-0.0565421	0.0416503	0.496006	-0.00783052	0.747303	0.923011	NDUFB7	NDUFB7
O95169	NDUFB8	NADH dehydrogenase [ubiquinone] 1 beta subcomplex subunit 8, mitochondrial	0.323382	0.0444469	0.540776	0.0122878	0.0431766	0.287845	-0.000718223	0.886875	0.962637	0.00983117	0.156914	0.679805	-0.00772172	0.202912	0.615775	-0.0130061	0.100452	0.651079	-0.0175529	0.060018	0.555184	NDUFB8	NDUFB8
A0A7I2V620	NDUFB9	Complex I-B22	0.0323541	0.89461	0.969535	0.0102828	0.299136	0.688799	0.00693233	0.413161	0.824991	0.00336293	0.766224	0.961293	-0.00328036	0.74072	0.923721	-0.00335052	0.795823	0.964912	-0.00664329	0.658816	0.897446	NDUFB9	NDUFB9
O95298	NDUFC2	NADH dehydrogenase [ubiquinone] 1 subunit C2	-0.173116	0.643338	0.877097	0.0230519	0.0626454	0.349881	0.0239945	0.0254144	0.260179	0.0319239	0.0401156	0.450338	0.00897274	0.499327	0.798426	0.000942574	0.952686	0.990979	-0.0229511	0.257407	0.741007		NDUFC2
P28331	NDUFS1	NADH-ubiquinone oxidoreductase 75 kDa subunit, mitochondrial	0.166707	0.16022	0.617191	0.00702565	0.0133368	0.168718	-0.00175453	0.44935	0.830047	0.00302663	0.4336	0.832322	-0.00549414	0.108094	0.466888	-0.00878018	0.0181184	0.329492	-0.00852077	0.101743	0.555184	NDUFS1	NDUFS1
O75306	NDUFS2	NADH dehydrogenase [ubiquinone] iron-sulfur protein 2, mitochondrial	0.186832	0.192192	0.653081	0.0110699	0.00515525	0.107143	0.000896575	0.777916	0.929913	0.000816217	0.852797	0.976485	-0.00206254	0.591019	0.847111	-0.0101733	0.0439839	0.502705	-0.00287875	0.622186	0.892973	NDUFS2	NDUFS2
O75489	NDUFS3	NADH dehydrogenase [ubiquinone] iron-sulfur protein 3, mitochondrial	0.216817	0.0984347	0.56665	0.00800274	0.0154152	0.179617	-0.00295598	0.276479	0.709875	0.00429751	0.258354	0.73481	-0.00528453	0.113851	0.473065	-0.0109587	0.0118933	0.271478	-0.00958204	0.0616253	0.555184	NDUFS3	NDUFS3
O43181	NDUFS4	NADH dehydrogenase [ubiquinone] iron-sulfur protein 4, mitochondrial	0.244546	0.0689689	0.540776	0.00380839	0.32205	0.702871	-0.0026235	0.423187	0.825817	0.00459561	0.244972	0.724016	-0.00658673	0.0599147	0.371883	-0.00643189	0.205529	0.715159	-0.0111823	0.0370105	0.506356	NDUFS4	NDUFS4
O43920	NDUFS5	NADH dehydrogenase [ubiquinone] iron-sulfur protein 5	-0.516242	0.291262	0.715822	-0.0110173	0.660241	0.870921	0.0148115	0.493592	0.842718	-0.00878623	0.651761	0.93939	0.0040281	0.813248	0.944644	0.0258287	0.436113	0.846687	0.0128143	0.620619	0.892973	NDUFS5	NDUFS5
O75380	NDUFS6	NADH dehydrogenase [ubiquinone] iron-sulfur protein 6, mitochondrial	1.01668	0.0301351	0.524089	0.0469284	0.0440481	0.287845	-0.033545	0.0933168	0.464391	-0.00493583	0.783529	0.962902	-0.0115578	0.463776	0.780257	-0.0804734	0.00965	0.254779	-0.00662201	0.781494	0.935316	NDUFS6	NDUFS6
F5H5N1	NDUFS7	Complex I-20kD	0.320485	0.445123	0.796282	0.018502	0.137806	0.522367	0.00689732	0.511199	0.858815	0.00956744	0.495462	0.890813	-0.000697452	0.954375	0.980058	-0.0116046	0.473261	0.85313	-0.0102649	0.580946	0.892973	NDUFS7	NDUFS7
E9PPW7	NDUFS8	Complex I-23kD (Fragment)	0.683006	0.033941	0.524089	0.0269788	0.104703	0.450996	7.83083e-05	0.995555	0.998824	0.0201999	0.11481	0.614943	-0.0114066	0.304718	0.691646	-0.0269005	0.216567	0.731176	-0.0316066	0.0652503	0.555184	NDUFS8	NDUFS8
G3V0I5	NDUFV1	NADH dehydrogenase [ubiquinone] flavoprotein 1, mitochondrial	0.211672	0.115014	0.56665	0.00755964	0.0691804	0.368728	-0.000295403	0.93203	0.982562	0.004901	0.364074	0.797101	-0.00632683	0.183879	0.597748	-0.00785505	0.147224	0.673467	-0.0112278	0.121893	0.595293	NDUFV1	NDUFV1
P19404	NDUFV2	NADH dehydrogenase [ubiquinone] flavoprotein 2, mitochondrial	0.319108	0.229667	0.682879	0.0169281	0.0638072	0.351395	0.000290645	0.96966	0.992891	-0.0024388	0.847816	0.976485	-0.00928817	0.405543	0.756186	-0.0166375	0.162156	0.683987	-0.00684937	0.685365	0.897446	NDUFV2	NDUFV2
P56181	NDUFV3	NADH dehydrogenase [ubiquinone] flavoprotein 3, mitochondrial	-0.206044	0.427617	0.791883	-0.00780678	0.532647	0.814472	0.0121745	0.261769	0.687144	-0.00104793	0.916846	0.981174	0.0106781	0.229553	0.653199	0.0199813	0.229668	0.744276	0.011726	0.382099	0.797623	NDUFV3	NDUFV3
O75323	NIPSNAP2	Protein NipSnap homolog 2	0.239248	0.346689	0.746934	0.00379188	0.423252	0.749372	0.00102139	0.800109	0.932058	0.000240839	0.983405	0.996792	-0.0232513	0.0268526	0.261067	-0.00277049	0.655508	0.929774	-0.0234922	0.132996	0.621542		NIPSNAP2
Q9BS92	NIPSNAP3B	Protein NipSnap homolog 3B	-0.172437	0.722064	0.90235	-0.00477253	0.82173	0.944576	-0.013681	0.453179	0.830047	-0.00621089	0.682184	0.947257	0.00863229	0.514566	0.798922	-0.00890849	0.749576	0.947117	0.0148432	0.461902	0.835672		NIPSNAP3B
Q32Q12	NME1-NME2	Nucleoside diphosphate kinase	0.00729191	0.951463	0.978705	-0.00332403	0.362171	0.729817	-0.0101464	0.0022793	0.0986504	-0.00669147	0.0561597	0.503997	-0.00605483	0.0477181	0.347944	-0.00682232	0.158456	0.683987	0.000636635	0.888037	0.966105		NME1-NME2
Q13423	NNT	NAD(P) transhydrogenase, mitochondrial	0.22471	0.0584011	0.540776	0.00272335	0.383857	0.736974	-0.00840393	0.00308297	0.0998395	-4.25066e-05	0.991465	0.997045	-0.00931879	0.0104539	0.182943	-0.0111273	0.00970587	0.254779	-0.00927628	0.0851573	0.555184		NNT
H3BM67	NOL3	Nucleolar protein 3 (Fragment)	0.937076	0.0679178	0.540776	0.0142031	0.42393	0.749372	-0.0371126	0.0185134	0.240322	-0.0146894	0.460294	0.861053	-0.0431906	0.0153556	0.21522	-0.0513156	0.0329811	0.467014	-0.0285012	0.282457	0.747885		NOL3
A6NGQ3	OBSCN	Non-specific serine/threonine protein kinase	0.0472793	0.592325	0.861904	0.00557035	0.0510328	0.307957	0.00695071	0.0056942	0.132651	0.00177351	0.59426	0.931303	0.00285122	0.328571	0.714379	0.00138036	0.705453	0.941196	0.00107771	0.806959	0.941452		OBSCN
Q02218	OGDH	2-oxoglutarate dehydrogenase, mitochondrial	0.144036	0.197821	0.654849	0.00992863	0.000732006	0.0480379	0.000644701	0.778696	0.929913	0.00545791	0.150509	0.675326	-0.000534974	0.869743	0.966382	-0.00928393	0.0123152	0.271526	-0.00599289	0.232011	0.738674		OGDH
A0A2R8Y3X5	OPA1	Dynamin-like 120 kDa protein, form S1	-0.0775269	0.831493	0.942307	0.0194518	0.298901	0.688799	0.0146467	0.36374	0.787893	-0.000546587	0.969216	0.996792	0.0195283	0.121745	0.486056	-0.00480519	0.845183	0.97144	0.0200749	0.29007	0.753623		OPA1
P55809	OXCT1	Succinyl-CoA:3-ketoacid coenzyme A transferase 1, mitochondrial	0.228776	0.574316	0.855868	0.00848041	0.58784	0.839746	-0.0139991	0.298407	0.742	0.00629977	0.556208	0.917314	-0.00771554	0.408709	0.756869	-0.0224795	0.278029	0.772078	-0.0140153	0.325576	0.776031		OXCT1
A0A7P0TA71	P4HB	Protein disulfide-isomerase	0.0263944	0.783871	0.920007	0.00842952	0.011628	0.156531	0.00737077	0.0100084	0.177694	0.0063881	0.0260666	0.450094	0.00466487	0.0594391	0.371883	-0.00105875	0.80043	0.967653	-0.00172323	0.639099	0.897446		P4HB
Q99497	PARK7	Parkinson disease protein 7	0.0529756	0.606707	0.867168	0.00109993	0.716119	0.893022	-0.00117223	0.649806	0.903704	-0.00407072	0.19959	0.69947	-0.00575875	0.0410229	0.333907	-0.00227216	0.5682	0.893188	-0.00168803	0.685053	0.897446		PARK7
H0YA52	PCBD2	4a-hydroxytetrahydrobiopterin dehydratase (Fragment)	-0.168847	0.620337	0.868941	0.00891064	0.550921	0.822786	-0.000242304	0.9849	0.996287	-0.00438945	0.754416	0.961293	0.0108656	0.378628	0.736222	-0.00915294	0.641735	0.928605	0.015255	0.415162	0.821614		PCBD2
P22061	PCMT1	Protein-L-isoaspartate(D-aspartate) O-methyltransferase	0.0299708	0.736509	0.905358	0.00583215	0.0487589	0.306068	-0.000660377	0.787907	0.932058	-0.00212201	0.385131	0.812471	-0.00168253	0.428394	0.764989	-0.00649253	0.0925701	0.636247	0.000439484	0.891484	0.966105		PCMT1
P08559	PDHA1	Pyruvate dehydrogenase E1 component subunit alpha, somatic form, mitochondrial	0.164647	0.17333	0.636353	0.00951103	0.0210075	0.208093	-0.00191762	0.571678	0.88438	-0.00057734	0.896467	0.981174	-0.00197033	0.611657	0.858609	-0.0114286	0.0338766	0.468032	-0.00139298	0.813092	0.94358		PDHA1
P11177	PDHB	Pyruvate dehydrogenase E1 component subunit beta, mitochondrial	0.08576	0.408654	0.782459	0.00737949	0.00359963	0.100683	-0.00222416	0.276246	0.709875	0.00133734	0.68383	0.947257	-0.00185817	0.516636	0.798922	-0.00960366	0.00390194	0.155143	-0.0031955	0.464268	0.835672		PDHB
O00330	PDHX	Pyruvate dehydrogenase protein X component, mitochondrial	0.313443	0.0143351	0.46421	0.0137415	0.00160455	0.0644847	-0.00112457	0.744272	0.929913	0.00478011	0.272528	0.735118	-0.00518435	0.174393	0.579472	-0.0148661	0.00792941	0.254779	-0.00996446	0.0886739	0.555184		PDHX
P30101	PDIA3	Protein disulfide-isomerase A3	0.224252	0.551652	0.847016	-0.00470888	0.726977	0.894873	-0.000554295	0.961651	0.992891	-0.00281548	0.838841	0.976425	-0.0227179	0.0667528	0.383008	0.00415458	0.814805	0.968126	-0.0199024	0.282772	0.747885		PDIA3
P00558	PGK1	Phosphoglycerate kinase 1	0.236217	0.178357	0.644375	0.00223464	0.53426	0.814472	-0.00313438	0.308652	0.745021	-0.00302862	0.430192	0.831868	-0.00976538	0.00560861	0.128023	-0.00536902	0.258908	0.762597	-0.00673676	0.189183	0.69593		PGK1	PGK1
O15173	PGRMC2	Membrane-associated progesterone receptor component 2	0.276521	0.414331	0.782459	-0.00865393	0.586591	0.839746	0.00527709	0.699333	0.920858	-0.00134537	0.924663	0.981174	-0.00191426	0.877989	0.96832	0.013931	0.507086	0.86385	-0.000568894	0.976008	0.993158		PGRMC2
P35232	PHB	Prohibitin	0.0431308	0.72869	0.90235	0.00622259	0.217237	0.6193	0.000847489	0.842569	0.951681	-0.00174304	0.695748	0.948904	-0.00329442	0.399847	0.754341	-0.0053751	0.414955	0.846687	-0.00155137	0.793172	0.935764		PHB
Q99623	PHB2	Prohibitin-2	0.0363116	0.849271	0.949664	-0.00424064	0.694857	0.886513	0.00239119	0.797163	0.932058	-0.000134405	0.970398	0.996792	0.00244008	0.441767	0.772459	0.00663183	0.642055	0.928605	0.00257448	0.592905	0.892973		PHB2
A6NIT2	PHKA1	Phosphorylase b kinase regulatory subunit	0.40231	0.230253	0.682879	-0.0139076	0.279093	0.676853	-0.0135651	0.218536	0.639172	-0.00319073	0.74894	0.960179	-0.0226578	0.0127996	0.20363	0.000342515	0.983697	0.995052	-0.0194671	0.14703	0.6514		PHKA1
K7EN45	PIN1	Peptidyl-prolyl cis-trans isomerase (Fragment)	0.171735	0.639787	0.877097	0.0197582	0.30147	0.692656	0.00925977	0.57313	0.88438	-0.0168822	0.233131	0.70841	0.0143511	0.247305	0.658467	-0.0104984	0.676289	0.933118	0.0312333	0.100198	0.555184		PIN1
Q5JRX3	PITRM1	Presequence protease, mitochondrial	-0.174985	0.545343	0.844632	0.00135185	0.916665	0.972617	0.000766585	0.944877	0.985076	-0.00367898	0.728048	0.958347	0.0132837	0.157482	0.553031	-0.000585266	0.972567	0.994647	0.0169627	0.232155	0.738674		PITRM1
H3BTN5	PKM	Pyruvate kinase (Fragment)	0.356494	0.0160693	0.46421	-0.00298217	0.533767	0.814472	-0.011043	0.00164894	0.0797112	-0.0046816	0.274328	0.735118	-0.01145	0.00051981	0.0419846	-0.0115187	0.0266591	0.407266	-0.0084007	0.0733126	0.555184		PKM	PKM
P14618	PKM	Pyruvate kinase PKM	0.391571	0.0441789	0.540776	0.000475698	0.900593	0.968898	-0.0125217	0.00396862	0.109659	-0.00304926	0.380111	0.810076	-0.013347	0.000901821	0.0557007	-0.00953958	0.135301	0.668938	-0.00866535	0.129996	0.619643		PKM	PKM
P00491	PNP	Purine nucleoside phosphorylase	-0.89878	0.0851056	0.550012	-0.051239	0.0216208	0.209831	-0.0216208	0.245	0.667708	-0.0471134	0.0434788	0.460041	0.0303604	0.134692	0.519951	0.0296182	0.298547	0.783686	0.0774738	0.0132801	0.493407		PNP
J3QQZ9	PNPO	Pyridoxal 5-phosphate synthase (Fragment)	0.584364	0.268504	0.710055	0.0342618	0.168946	0.5596	-0.0106732	0.614151	0.900089	0.00555563	0.786478	0.963596	-0.00383036	0.830998	0.949454	-0.044935	0.171233	0.692876	-0.00938599	0.730637	0.918765		PNPO
Q9H2U2	PPA2	Inorganic pyrophosphatase 2, mitochondrial	0.739678	0.0393308	0.540776	0.0146717	0.323154	0.702871	-0.0181399	0.15711	0.568119	0.0255203	0.0657691	0.543761	0.00497537	0.675214	0.887327	-0.0328116	0.0976644	0.644954	-0.0205449	0.258047	0.741007		PPA2
A0A7P0Z497	PPIB	Peptidyl-prolyl cis-trans isomerase B	-0.0428799	0.855342	0.95217	0.00292432	0.78258	0.929404	-0.00157614	0.862994	0.956161	0.00162341	0.872165	0.981174	0.00737731	0.405593	0.756186	-0.00450046	0.747628	0.945876	0.00575391	0.668108	0.897446		PPIB
P67775	PPP2CA	Serine/threonine-protein phosphatase 2A catalytic subunit alpha isoform	0.529894	0.0911503	0.56665	-0.0176093	0.239687	0.627265	-0.0130089	0.311129	0.74738	0.00245845	0.834234	0.975338	-0.000719909	0.944084	0.977602	0.0046004	0.814009	0.968126	-0.00317836	0.838566	0.957241		PPP2CA
Q06830	PRDX1	Peroxiredoxin-1	-0.0389154	0.633527	0.877097	-0.00186257	0.466283	0.779612	-0.00309016	0.16129	0.575432	-0.00352358	0.126969	0.63792	-0.00601583	0.00423006	0.113886	-0.00122759	0.714101	0.943284	-0.00249225	0.409849	0.81504		PRDX1
P32119	PRDX2	Peroxiredoxin-2	-0.329091	0.040916	0.540776	-0.0165995	0.00405293	0.101323	-0.011998	0.0135869	0.203619	-0.01749	0.0200891	0.43945	0.00474278	0.463108	0.780257	0.00460146	0.520411	0.868731	0.0222328	0.025974	0.506356		PRDX2
P30048	PRDX3	Thioredoxin-dependent peroxide reductase, mitochondrial	0.131818	0.184876	0.649207	0.00648718	0.0159089	0.179617	-0.000378065	0.863277	0.956161	0.00277908	0.472737	0.866291	-0.000915377	0.786063	0.933123	-0.00686524	0.048785	0.510864	-0.00369446	0.472331	0.840588		PRDX3
P30044	PRDX5	Peroxiredoxin-5, mitochondrial	0.206191	0.110186	0.56665	0.0010001	0.8631	0.958627	-0.0103514	0.0444991	0.349905	0.00059018	0.918211	0.981174	-0.0153802	0.0032094	0.0971653	-0.0113515	0.144113	0.672527	-0.0159704	0.0399393	0.506356		PRDX5
P30041	PRDX6	Peroxiredoxin-6	-0.074299	0.515925	0.840735	0.0024575	0.362205	0.729817	0.00045285	0.842918	0.951681	-0.0019713	0.343226	0.786831	0.00184229	0.308522	0.691646	-0.00200465	0.570127	0.894801	0.00381359	0.169539	0.675021		PRDX6
P17612	PRKACA	cAMP-dependent protein kinase catalytic subunit alpha	0.016051	0.938226	0.978705	0.00416583	0.725853	0.894537	-0.0148344	0.153147	0.568119	0.000997012	0.820333	0.975338	0.00460613	0.234165	0.658467	-0.0190002	0.229923	0.744276	0.00360912	0.536682	0.870167		PRKACA
P60900	PSMA6	Proteasome subunit alpha type-6	-0.0347352	0.833422	0.942307	-0.00186777	0.685527	0.883194	-0.00258366	0.513028	0.860511	-0.0211057	0.00476479	0.239051	0.00416339	0.512314	0.798922	-0.000715888	0.905958	0.990395	0.0252691	0.0105687	0.493407		PSMA6
Q9H7Z7	PTGES2	Prostaglandin E synthase 2	0.405392	0.0120228	0.432115	0.0130764	0.136301	0.518666	-0.0040877	0.586142	0.892686	0.00778756	0.206027	0.69947	-0.00565206	0.291585	0.691646	-0.0171641	0.138392	0.668938	-0.0134396	0.10287	0.555184		PTGES2
P09417	QDPR	Dihydropteridine reductase	0.153449	0.216219	0.666508	0.00015117	0.976462	0.986583	-0.00523811	0.238172	0.666882	-0.00104837	0.821809	0.975338	-0.00998892	0.0184381	0.227765	-0.00538928	0.426663	0.846687	-0.00894056	0.15401	0.662647		QDPR
P61026	RAB10	Ras-related protein Rab-10	0.355184	0.246667	0.690334	0.0277213	0.0830798	0.401999	0.0101754	0.456068	0.830047	0.0161192	0.228575	0.70841	-0.00472062	0.685877	0.894622	-0.0175458	0.401458	0.846687	-0.0208399	0.241544	0.741007		RAB10
Q9UL25	RAB21	Ras-related protein Rab-21	-0.00938388	0.961392	0.980289	0.00948413	0.343807	0.718655	0.00780743	0.365846	0.788785	0.00872685	0.291223	0.752724	0.00924999	0.202703	0.615775	-0.00167669	0.898728	0.988678	0.000523139	0.961875	0.991931		RAB21
P51149	RAB7A	Ras-related protein Rab-7a	-0.380733	0.217914	0.667084	0.00701394	0.554957	0.822786	0.00817966	0.424045	0.825817	-0.0190145	0.175447	0.692553	-0.00488061	0.687657	0.895832	0.00116571	0.940513	0.990395	0.0141339	0.444539	0.833016		RAB7A
H0YAM7	RACK1	Receptor of-activated protein C kinase 1 (Fragment)	0.0614859	0.882562	0.964298	0.0184697	0.325318	0.704297	0.020697	0.202397	0.610681	0.0183878	0.240552	0.717879	0.00600191	0.658441	0.885894	0.00222723	0.927832	0.990395	-0.0123859	0.548758	0.877059		RACK1
P61224	RAP1B	Ras-related protein Rap-1b	0.281447	0.535521	0.844632	-0.0022008	0.919877	0.972617	0.00587512	0.755198	0.929913	0.0400824	0.0121911	0.327902	0.00517526	0.697645	0.902127	0.00807592	0.779684	0.958298	-0.0349072	0.0914159	0.555184		RAP1B
Q14257	RCN2	Reticulocalbin-2	-0.145918	0.473025	0.818248	0.00600748	0.553788	0.822786	-0.00152368	0.861531	0.956161	-0.00594285	0.405705	0.823966	0.0055006	0.37763	0.735642	-0.00753116	0.573764	0.894801	0.0114434	0.230043	0.738674		RCN2
P62906	RPL10A	60S ribosomal protein L10a	0.585031	0.0779301	0.546011	-0.00388937	0.798407	0.935922	-0.0201617	0.128057	0.517152	-0.00199051	0.882147	0.981174	-0.00274172	0.815719	0.944644	-0.0162724	0.419223	0.846687	-0.000751213	0.966424	0.991931		RPL10A
P26373	RPL13	60S ribosomal protein L13	-0.0343033	0.935072	0.978705	0.0432628	0.0342782	0.257896	0.0248281	0.150431	0.568119	0.0103395	0.52463	0.907515	0.0145951	0.30643	0.691646	-0.0184347	0.481169	0.858594	0.00425562	0.843284	0.957241		RPL13
P36578	RPL4	60S ribosomal protein L4	-0.738504	0.0585383	0.540776	0.000752997	0.955659	0.978929	0.0159851	0.173139	0.59217	0.00137935	0.926995	0.981174	0.0161902	0.223993	0.640853	0.0152321	0.394975	0.846687	0.0148108	0.460752	0.835672		RPL4
Q02878	RPL6	60S ribosomal protein L6	-0.0563113	0.868395	0.957742	-0.0221019	0.19469	0.595497	-0.00710031	0.625092	0.900263	0.000487837	0.968595	0.996792	-0.0135866	0.213732	0.63039	0.0150016	0.500928	0.860842	-0.0140745	0.394327	0.805531		RPL6
P18124	RPL7	60S ribosomal protein L7	0.14498	0.495328	0.827433	-0.000511834	0.925361	0.973576	0.00366139	0.434169	0.825865	-0.000975115	0.91502	0.981174	-0.00727764	0.365054	0.729189	0.00417323	0.562083	0.887983	-0.00630253	0.604328	0.892973		RPL7
P05388	RPLP0	60S acidic ribosomal protein P0	0.00396647	0.98509	0.989803	-0.0139498	0.222686	0.623875	-0.0124117	0.208369	0.622931	-0.00220061	0.696659	0.948904	-0.00902719	0.0742055	0.399568	0.00153809	0.918366	0.990395	-0.00682658	0.36531	0.782958		RPLP0
P05387	RPLP2	60S acidic ribosomal protein P2	0.136283	0.365851	0.762399	0.00145665	0.68111	0.87986	-0.00331273	0.27801	0.711978	0.00380914	0.583707	0.929825	-0.0130514	0.0351534	0.29767	-0.00476939	0.30951	0.79381	-0.0168605	0.0714667	0.555184		RPLP2
P04843	RPN1	Dolichyl-diphosphooligosaccharide--protein glycosyltransferase subunit 1	0.14434	0.371366	0.762399	0.00777907	0.168859	0.5596	0.00317616	0.506416	0.857641	0.00971838	0.189255	0.694817	-0.00256005	0.691281	0.898323	-0.00460291	0.531352	0.870389	-0.0122784	0.211926	0.713284		RPN1
P62277	RPS13	40S ribosomal protein S13	-0.144134	0.496709	0.827433	-0.00634809	0.550542	0.822786	-0.00655018	0.475193	0.832976	-0.00470985	0.534613	0.912243	0.00414494	0.530973	0.811532	-0.000202086	0.988495	0.995052	0.00885479	0.380289	0.795426		RPS13
P62263	RPS14	40S ribosomal protein S14	0.142817	0.775641	0.91715	-0.0316137	0.18344	0.58191	-0.0025128	0.900936	0.962637	-0.00998838	0.60436	0.936039	-0.00668889	0.69119	0.898323	0.0291009	0.350009	0.83147	0.00329949	0.897278	0.968285		RPS14
I3L3P7	RPS15A	40S ribosomal protein S15a	-0.38415	0.204501	0.654861	-0.00907383	0.535156	0.814472	0.0184063	0.149427	0.568119	0.00146672	0.877406	0.981174	0.00723485	0.385314	0.741887	0.0274801	0.159429	0.683987	0.00576813	0.647901	0.897446		RPS15A
P62269	RPS18	40S ribosomal protein S18	-0.203535	0.227365	0.682879	-0.0106944	0.079217	0.390506	-0.00794696	0.124671	0.515384	-0.00589584	0.244968	0.724016	-0.00652244	0.14283	0.535614	0.00274739	0.72583	0.943284	-0.000626603	0.925087	0.981973		RPS18
P39019	RPS19	40S ribosomal protein S19	0.559813	0.195466	0.654849	-0.00266256	0.884375	0.967081	-0.00938902	0.550415	0.87084	0.00781777	0.615986	0.936039	-0.0282042	0.0443399	0.343511	-0.00672645	0.780277	0.958298	-0.036022	0.0879689	0.555184		RPS19
E9PL09	RPS3	40S ribosomal protein S3	0.0169523	0.961016	0.980289	-0.00938634	0.554753	0.822786	0.0235745	0.0909802	0.464355	-0.000763015	0.953526	0.990521	-0.00687057	0.548793	0.829128	0.0329608	0.121416	0.668938	-0.00610755	0.725488	0.915009		RPS3
Q5JR95	RPS8	40S ribosomal protein S8	0.452562	0.070983	0.540776	-0.00842835	0.354449	0.72548	-0.00211514	0.78453	0.931851	-0.000874324	0.927906	0.981174	-0.0150551	0.0791449	0.413444	0.00631321	0.596414	0.906323	-0.0141808	0.272045	0.741007		RPS8
P46781	RPS9	40S ribosomal protein S9	-0.565594	0.204152	0.654861	-0.0177533	0.408543	0.739604	0.0265257	0.155554	0.568119	-0.026223	0.124163	0.635958	0.0116417	0.429168	0.76507	0.044279	0.122708	0.668938	0.0378648	0.0956395	0.555184		RPS9
Q9Y512	SAMM50	Sorting and assembly machinery component 50 homolog	-0.875918	0.0990962	0.56665	-0.015262	0.52301	0.812368	0.0461732	0.0296416	0.291692	-0.0206721	0.36277	0.79688	0.0193341	0.331639	0.714656	0.0614351	0.0568649	0.512567	0.0400063	0.186911	0.69593		SAMM50
Q9NR31	SAR1A	GTP-binding protein SAR1a	-0.0185907	0.951487	0.978705	-0.00999026	0.398381	0.738476	-0.00267902	0.79042	0.932058	-0.0163551	0.127989	0.639943	0.00265265	0.774275	0.932988	0.00731124	0.637445	0.928605	0.0190077	0.1814	0.690108		SAR1A
D6RD69	SAR1B	GTP-binding protein SAR1b (Fragment)	-0.108843	0.773729	0.91715	-0.0272895	0.127849	0.495356	0.00828392	0.585542	0.892686	-0.0141582	0.325168	0.772457	-0.00120279	0.923235	0.976231	0.0355734	0.132165	0.668938	0.0129554	0.496157	0.85125		SAR1B
J3QL56	SCO1	Protein SCO1 homolog, mitochondrial	-0.0262014	0.898968	0.970602	-0.0013379	0.901561	0.968898	0.000713686	0.938989	0.984603	0.000798676	0.926059	0.981174	0.00257636	0.732767	0.920341	0.00205159	0.885724	0.987257	0.00177768	0.876548	0.965518		SCO1
P31040	SDHA	Succinate dehydrogenase [ubiquinone] flavoprotein subunit, mitochondrial	0.0968625	0.34613	0.746934	0.00645804	0.0275161	0.232639	-0.00117437	0.626544	0.900263	0.00059328	0.841472	0.976425	-0.00454952	0.0848203	0.41701	-0.0076324	0.0460425	0.504202	-0.0051428	0.196396	0.69593	SDHA	SDHA
P21912	SDHB	Succinate dehydrogenase [ubiquinone] iron-sulfur subunit, mitochondrial	0.109517	0.341393	0.746796	0.00627177	0.0352969	0.259173	-0.00384187	0.1245	0.515384	8.28214e-05	0.98322	0.996792	-0.00685775	0.0521462	0.358914	-0.0101136	0.0110194	0.263898	-0.00694057	0.189594	0.69593	SDHB	SDHB
P53985	SLC16A1	Monocarboxylate transporter 1	-0.142656	0.47294	0.818248	0.00738927	0.495403	0.796701	0.0026844	0.77355	0.929913	0.00755844	0.34009	0.786831	0.00721727	0.298937	0.691646	-0.00470488	0.741862	0.945333	-0.000341165	0.974069	0.993158		SLC16A1
Q02978	SLC25A11	Mitochondrial 2-oxoglutarate/malate carrier protein	0.172945	0.146431	0.598257	0.00986791	0.0103574	0.143096	-0.00149767	0.632508	0.900828	0.00116865	0.764488	0.961293	-0.00346449	0.311525	0.693012	-0.0113656	0.023209	0.374241	-0.00463314	0.37304	0.790821		SLC25A11
O75746	SLC25A12	Calcium-binding mitochondrial carrier protein Aralar1	0.1752	0.131484	0.577017	0.00150314	0.668949	0.875709	-0.0024237	0.420988	0.825002	-0.00330502	0.402814	0.823966	-0.00494287	0.155551	0.551512	-0.00392684	0.397432	0.846687	-0.00163785	0.753669	0.926108		SLC25A12
O43772	SLC25A20	Mitochondrial carnitine/acylcarnitine carrier protein	0.926973	0.021429	0.478733	0.0413292	0.0426775	0.287845	0.003698	0.828412	0.944444	0.0186399	0.233606	0.70841	0.0104174	0.444348	0.772459	-0.0376312	0.155701	0.683987	-0.0082225	0.689967	0.897446		SLC25A20
Q00325	SLC25A3	Phosphate carrier protein, mitochondrial	0.223168	0.0847916	0.550012	0.00560484	0.147333	0.527843	-0.0022024	0.49949	0.848648	0.00256673	0.552197	0.915494	-0.00517353	0.174337	0.579472	-0.00780725	0.12546	0.668938	-0.00774026	0.181296	0.690108		SLC25A3
P12235	SLC25A4	ADP/ATP translocase 1	0.241292	0.0658072	0.540776	0.00719882	0.0343861	0.257896	-0.00567115	0.0497387	0.370394	-0.00363823	0.440061	0.840095	-0.00953943	0.0248696	0.25601	-0.01287	0.00507626	0.183796	-0.0059012	0.346488	0.780851		SLC25A4
E7EPV7	SNCA	Alpha-synuclein	-1.0571	0.0492978	0.540776	-0.0336271	0.100389	0.449572	-0.0169079	0.327977	0.758573	-0.0471403	0.0399378	0.450338	0.034201	0.0873042	0.41701	0.0167192	0.527663	0.86952	0.0813414	0.00837953	0.493407		SNCA
P00441	SOD1	Superoxide dismutase [Cu-Zn]	-0.0404345	0.615277	0.867168	-0.00310328	0.390775	0.737974	-0.00412681	0.186749	0.600258	-0.0128847	9.54166e-05	0.0904183	-0.00173669	0.49994	0.798426	-0.00102353	0.828987	0.97144	0.011148	0.00685929	0.493407		SOD1
P04179	SOD2	Superoxide dismutase [Mn], mitochondrial	0.103338	0.354649	0.752735	0.00573312	0.0558869	0.326007	-0.00428846	0.0915841	0.464391	0.000723558	0.838144	0.976425	0.00283885	0.360432	0.729189	-0.0100216	0.0126712	0.271526	0.00211529	0.652891	0.897446		SOD2
P35270	SPR	Sepiapterin reductase	-0.0846816	0.718374	0.902264	-0.00623465	0.556914	0.822786	0.0142393	0.125358	0.515384	0.005774	0.54503	0.914226	-0.0122025	0.149189	0.540168	0.0204739	0.148949	0.675037	-0.0179765	0.161051	0.662647		SPR
C9J0K6	SRI	Sorcin	-0.140514	0.682864	0.892128	0.00611062	0.718984	0.893489	-0.00574578	0.694359	0.919228	4.33857e-05	0.997528	0.999348	0.0176506	0.155999	0.551512	-0.0118564	0.596992	0.906323	0.0176072	0.347179	0.780851		SRI
C9K0U8	SSBP1	Single-stranded DNA-binding protein, mitochondrial (Fragment)	0.129465	0.722792	0.90235	0.0186781	0.294498	0.688799	-0.00569542	0.708271	0.925063	0.00439027	0.721337	0.958347	-0.0115777	0.285015	0.691145	-0.0243735	0.299501	0.78423	-0.015968	0.331348	0.776031		SSBP1
P27105	STOM	Stomatin	-1.06472	0.384717	0.771466	-0.0482929	0.315042	0.702212	-0.0100219	0.806232	0.932058	-0.0614753	0.236156	0.712538	0.0262973	0.561408	0.838125	0.0382709	0.543295	0.876682	0.0877726	0.20372	0.696763		STOM
Q9UJZ1	STOML2	Stomatin-like protein 2, mitochondrial	-0.078167	0.692085	0.893836	0.000852788	0.929477	0.976422	-0.00208305	0.801907	0.932058	0.0033678	0.643638	0.938639	0.000765375	0.903936	0.975471	-0.00293584	0.817416	0.968126	-0.00260242	0.787418	0.935316		STOML2
A0A2R8YDQ9	SUCLA2	Succinate--CoA ligase [ADP-forming] subunit beta, mitochondrial	0.116301	0.371353	0.762399	-0.000444517	0.876291	0.964471	-0.00469769	0.0602168	0.404782	-0.00326104	0.430194	0.831868	-0.00962123	0.0106779	0.1838	-0.00425317	0.261397	0.765357	-0.0063602	0.248583	0.741007		SUCLA2
P53597	SUCLG1	Succinate--CoA ligase [ADP/GDP-forming] subunit alpha, mitochondrial	-0.0302016	0.848297	0.949586	-0.000511286	0.914352	0.972296	-0.00213263	0.600288	0.89475	-0.00512118	0.367837	0.801457	-0.00528955	0.2875	0.691646	-0.00162135	0.795465	0.964912	-0.000168375	0.982093	0.99339		SUCLG1
Q96I99	SUCLG2	Succinate--CoA ligase [GDP-forming] subunit beta, mitochondrial	0.258617	0.302407	0.717095	0.00152085	0.88792	0.967081	-0.00405951	0.661341	0.912494	0.0026879	0.728898	0.958347	-0.00815945	0.232429	0.657817	-0.00558036	0.694875	0.941196	-0.0108473	0.295362	0.760123		SUCLG2
G3V5X4	SYNE2	Nesprin-2	0.0227201	0.971346	0.98163	-0.00716214	0.816413	0.943051	-0.000564867	0.983051	0.995649	0.00808887	0.742085	0.958571	0.0161161	0.454948	0.780257	0.00659727	0.871258	0.980516	0.00802725	0.805745	0.941452		SYNE2
P57105	SYNJ2BP	Synaptojanin-2-binding protein	-0.156183	0.524467	0.841332	0.0128678	0.308015	0.695192	0.00749958	0.48972	0.842718	-0.000833324	0.929643	0.981174	0.00795046	0.339609	0.718929	-0.00536823	0.746339	0.945876	0.00878378	0.485429	0.841523		SYNJ2BP
Q9BSH4	TACO1	Translational activator of cytochrome c oxidase 1	0.180739	0.546195	0.844632	0.00757297	0.569306	0.824513	0.00870213	0.448323	0.830047	0.00341049	0.735054	0.958571	0.0011927	0.891943	0.971515	0.00112916	0.948588	0.990395	-0.00221779	0.868167	0.965518		TACO1
Q9NZ01	TECR	Very-long-chain enoyl-CoA reductase	-0.213889	0.421388	0.788694	-0.00257261	0.833266	0.947919	0.00559252	0.594769	0.89475	-0.00789441	0.43599	0.834745	0.00585632	0.508439	0.798922	0.00816513	0.612681	0.918387	0.0137507	0.308644	0.76986		TECR
O43615	TIMM44	Mitochondrial import inner membrane translocase subunit TIM44	-0.0856489	0.696781	0.896556	-0.00784277	0.491403	0.796701	-0.00673355	0.49316	0.842718	-0.0075114	0.409028	0.825809	0.00417701	0.599249	0.850068	0.00110922	0.941106	0.990395	0.0116884	0.334748	0.777621		TIMM44
P29401	TKT	Transketolase	-0.59607	0.151405	0.611299	-0.00918666	0.652837	0.868304	0.0143364	0.41721	0.824991	-0.00752468	0.673512	0.947257	-0.00696632	0.656279	0.885894	0.023523	0.384751	0.843065	0.000558362	0.981227	0.99339		TKT
P49755	TMED10	Transmembrane emp24 domain-containing protein 10	0.100195	0.788505	0.920007	-0.0108494	0.522597	0.812368	-0.00672837	0.644698	0.903704	-0.0142996	0.350089	0.786831	-0.0107418	0.422479	0.761091	0.004121	0.853545	0.972494	0.00355784	0.860384	0.964144		TMED10
Q96AN5	TMEM143	Transmembrane protein 143	0.179126	0.656367	0.885183	0.00410083	0.824496	0.945699	0.0043476	0.784223	0.931851	-0.000528119	0.973193	0.996792	-0.020326	0.143457	0.536051	0.000246772	0.991916	0.995052	-0.0197979	0.345142	0.780851		TMEM143
K7EM09	TMEM205	Transmembrane protein 205 (Fragment)	0.0735682	0.776886	0.917582	0.00348588	0.737867	0.899838	-0.00701477	0.433104	0.825865	0.00485969	0.573733	0.923553	0.00401503	0.593918	0.848094	-0.0105007	0.445231	0.850131	-0.000844655	0.941116	0.988172		TMEM205
P60174	TPI1	Triosephosphate isomerase	0.202102	0.0698169	0.540776	0.00173066	0.56123	0.823032	-0.00453067	0.0808036	0.456149	-0.00513596	0.122419	0.635958	-0.00715265	0.0161928	0.21522	-0.00626134	0.115631	0.668938	-0.00201669	0.642227	0.897446		TPI1	TPI1
Q12931	TRAP1	Heat shock protein 75 kDa, mitochondrial	0.089701	0.819672	0.936513	0.0105197	0.573279	0.827982	0.0058289	0.715938	0.928068	0.018535	0.272203	0.735118	-0.00354984	0.809497	0.944413	-0.00469083	0.848542	0.971886	-0.0220849	0.324664	0.776031		TRAP1
Q16762	TST	Thiosulfate sulfurtransferase	-0.385791	0.448173	0.796282	-0.0107313	0.654231	0.868304	0.01619	0.433121	0.825865	-0.0165963	0.359255	0.790812	0.0143192	0.365983	0.729189	0.0269213	0.395767	0.846687	0.0309155	0.201262	0.69593		TST
Q5JP53	TUBB	Tubulin beta chain	-0.275192	0.0463993	0.540776	-0.00356742	0.395937	0.738476	0.00466446	0.196815	0.609605	-0.00549893	0.0840263	0.577764	0.00189446	0.485431	0.792375	0.00823188	0.140597	0.668938	0.00739338	0.0798092	0.555184		TUBB
P49411	TUFM	Elongation factor Tu, mitochondrial	0.0374638	0.740575	0.907355	0.00404959	0.136335	0.518666	-0.00186327	0.415784	0.824991	-0.000354615	0.913312	0.981174	-0.00311345	0.276378	0.678176	-0.00591286	0.0991534	0.650694	-0.00275884	0.524142	0.863441		TUFM
P22314	UBA1	Ubiquitin-like modifier-activating enzyme 1	-0.0106477	0.916571	0.978705	-0.00534411	0.0710553	0.372086	-0.00253491	0.307196	0.743731	-0.0048785	0.0560459	0.503997	-0.00426982	0.0546192	0.358914	0.00280919	0.461034	0.851894	0.000608683	0.853317	0.961355		UBA1
P0CG48	UBC	Polyubiquitin-C	0.0232067	0.834242	0.942307	-0.0051085	0.247012	0.630341	0.00297047	0.429797	0.825865	-0.00507518	0.135989	0.662253	0.00243112	0.40701	0.756186	0.00807898	0.166246	0.689953	0.0075063	0.0976993	0.555184		UBC
P61088	UBE2N	Ubiquitin-conjugating enzyme E2 N	0.0528582	0.436974	0.796048	0.00212564	0.406217	0.738476	0.0040893	0.0671835	0.419897	0.0011198	0.626809	0.93789	3.28564e-05	0.986914	0.993169	0.00196367	0.558762	0.884917	-0.00108694	0.721752	0.915009		UBE2N
Q9UDW1	UQCR10	Cytochrome b-c1 complex subunit 9	-0.166069	0.772785	0.91715	-0.0268949	0.193786	0.595497	-0.0148893	0.396988	0.814119	-0.0530658	0.0091421	0.309652	-0.00391586	0.816597	0.944644	0.0120056	0.655744	0.929774	0.0491499	0.0621548	0.555184	UQCR10	UQCR10
P14927	UQCRB	Cytochrome b-c1 complex subunit 7	0.227637	0.124406	0.571907	0.00844868	0.0212993	0.209012	-0.00697225	0.0255223	0.260179	0.000753006	0.881688	0.981174	-0.00772321	0.0866444	0.41701	-0.0154209	0.00198479	0.115779	-0.00847621	0.211803	0.713284	UQCRB	UQCRB
P31930	UQCRC1	Cytochrome b-c1 complex subunit 1, mitochondrial	0.130839	0.183002	0.649164	0.00248561	0.371594	0.734791	-0.00451691	0.0623324	0.411629	-0.00445591	0.199212	0.69947	-0.00668951	0.0307815	0.281048	-0.00700252	0.0607238	0.521523	-0.0022336	0.624107	0.893458	UQCRC1	UQCRC1
P22695	UQCRC2	Cytochrome b-c1 complex subunit 2, mitochondrial	0.089951	0.38989	0.773883	0.00372792	0.15232	0.527843	-0.00648863	0.00521887	0.130472	-0.00156251	0.632438	0.938639	-0.00478317	0.0990511	0.452878	-0.0102165	0.0044053	0.165199	-0.00322066	0.458335	0.835672	UQCRC2	UQCRC2
P47985	UQCRFS1	Cytochrome b-c1 complex subunit Rieske, mitochondrial	0.0381367	0.806661	0.929742	-0.00181663	0.629027	0.859998	-0.0099604	0.00357541	0.104283	-0.0067177	0.070629	0.557886	-0.00986025	0.00342139	0.0971653	-0.00814378	0.105586	0.656008	-0.00314255	0.514387	0.860092	UQCRFS1	UQCRFS1
P07919	UQCRH	Cytochrome b-c1 complex subunit 6, mitochondrial	0.306947	0.231291	0.682879	0.0121206	0.0646166	0.353372	-0.00456476	0.406109	0.818455	0.00183015	0.876298	0.981174	-0.0172137	0.101264	0.455168	-0.0166853	0.0537387	0.512567	-0.0190439	0.227822	0.738674	UQCRH	UQCRH
O14949	UQCRQ	Cytochrome b-c1 complex subunit 8	0.403389	0.0466017	0.540776	0.00320686	0.710768	0.891133	-0.0129035	0.0884612	0.464355	0.00140194	0.863483	0.979283	-0.0162519	0.0280446	0.265287	-0.0161103	0.162854	0.683987	-0.0176538	0.109689	0.562468	UQCRQ	UQCRQ
O95292	VAPB	Vesicle-associated membrane protein-associated protein B/C	0.168886	0.704257	0.900933	-0.0331659	0.0785926	0.389256	-0.0270867	0.0941965	0.464391	-0.00483525	0.737111	0.958571	-0.03755	0.00486194	0.11812	0.00607919	0.802581	0.967653	-0.0327148	0.0934506	0.555184		VAPB
P55072	VCP	Transitional endoplasmic reticulum ATPase	-0.0617847	0.439031	0.79617	-0.00359044	0.170942	0.560903	-0.00188465	0.395621	0.813742	-0.00306338	0.213737	0.69947	-0.00149111	0.483676	0.792294	0.0017058	0.616405	0.921973	0.00157227	0.627	0.895518		VCP
P21796	VDAC1	Voltage-dependent anion-selective channel protein 1	0.0825101	0.299043	0.716151	0.00779204	0.00658405	0.123451	-0.000894318	0.699561	0.920858	0.000698891	0.81973	0.975338	-0.00196791	0.465182	0.780257	-0.00868636	0.0194073	0.33406	-0.0026668	0.514053	0.860092		VDAC1
P45880	VDAC2	Voltage-dependent anion-selective channel protein 2	0.0490003	0.575022	0.855868	0.00589369	0.0352421	0.259173	-0.00393195	0.0955707	0.464391	4.94264e-06	0.998741	0.999348	-0.00540239	0.054822	0.358914	-0.00982564	0.00879121	0.254779	-0.00540733	0.198978	0.69593		VDAC2
Q9Y277	VDAC3	Voltage-dependent anion-selective channel protein 3	0.0856032	0.399288	0.77928	0.0100401	0.0052041	0.107143	0.00165886	0.567665	0.884345	0.00417595	0.228839	0.70841	-4.39627e-05	0.98828	0.993169	-0.00838128	0.0666448	0.538285	-0.00421991	0.3572	0.782958		VDAC3
P08670	VIM	Vimentin	-0.420708	0.140093	0.591603	-0.0126199	0.349245	0.719873	0.0157809	0.176208	0.594915	0.00388284	0.740906	0.958571	-0.00225555	0.826062	0.94794	0.0284008	0.112833	0.668938	-0.00613839	0.694032	0.897446		VIM
B1AHC9	XRCC6	ATP-dependent DNA helicase 2 subunit 1	-0.0672768	0.834026	0.942307	0.0193063	0.196466	0.597939	0.0107876	0.39919	0.814119	0.00337141	0.798419	0.972552	0.0326326	0.00621197	0.130451	-0.00851872	0.662492	0.929774	0.0292612	0.0990971	0.555184		XRCC6
P31946	YWHAB	14-3-3 protein beta/alpha	-0.0242316	0.886519	0.966609	-0.0120338	0.10208	0.450355	0.00586203	0.345321	0.773107	0.000568505	0.89088	0.981174	0.00484086	0.186745	0.60189	0.0178958	0.0660734	0.538029	0.00427235	0.439401	0.833016		YWHAB
P62258	YWHAE	14-3-3 protein epsilon	0.0837975	0.0970036	0.56665	0.00326883	0.101628	0.450249	-0.000268393	0.872571	0.961384	0.000825494	0.641658	0.938639	-0.000342295	0.824966	0.94794	-0.00353722	0.175367	0.692876	-0.00116779	0.620095	0.892973		YWHAE
P61981	YWHAG	14-3-3 protein gamma	0.122621	0.0473462	0.540776	0.00586973	0.0105409	0.14374	0.00209437	0.266097	0.696762	0.00211944	0.412907	0.827845	-0.000511368	0.820609	0.94478	-0.00377537	0.194297	0.704087	-0.0026308	0.444076	0.833016		YWHAG
Q04917	YWHAH	14-3-3 protein eta	-0.138676	0.714817	0.900933	0.00273721	0.846145	0.953219	0.0125576	0.301911	0.742	-0.0228986	0.110969	0.614943	0.00288303	0.81527	0.944644	0.00982042	0.597425	0.906323	0.0257816	0.174588	0.678955		YWHAH
P27348	YWHAQ	14-3-3 protein theta	-0.083613	0.714819	0.900933	-0.0147365	0.0953813	0.437338	0.00790705	0.29028	0.731121	0.000580295	0.942424	0.985602	-0.00640326	0.363716	0.729189	0.0226436	0.0533146	0.512567	-0.00698355	0.513715	0.860092		YWHAQ
P63104	YWHAZ	14-3-3 protein zeta/delta	-0.109597	0.409424	0.782459	-0.0066285	0.21889	0.6193	0.003355	0.464293	0.830047	-0.00526782	0.232329	0.70841	0.00423132	0.270166	0.678176	0.0099835	0.160962	0.683987	0.00949914	0.107476	0.558663		YWHAZ
P01023	A2M	Alpha-2-macroglobulin	-0.865699	0.0324177	0.524089	-0.0235434	0.0434901	0.287845	-0.00315131	0.74404	0.929913	-0.0178662	0.297225	0.75568	0.0240741	0.111092	0.470348	0.0203921	0.175897	0.692876	0.0419403	0.0681973	0.555184
Q9H7C9	AAMDC	Mth938 domain-containing protein	0.444848	0.0637926	0.540776	-0.00104934	0.786292	0.930785	-0.00589014	0.0807581	0.456149	-0.00500298	0.169032	0.689728	-0.0102708	0.00217703	0.0879183	-0.00484081	0.344021	0.825324	-0.00526778	0.271793	0.741007
Q96IU4	ABHD14B	Protein ABHD14B	-0.36691	0.465964	0.815694	0.00304914	0.87621	0.964471	0.0102087	0.543305	0.87084	0.0033665	0.803959	0.975338	-0.0027198	0.817792	0.944644	0.00715955	0.781138	0.958298	-0.0060863	0.735095	0.918868
P24666	ACP1	Low molecular weight phosphotyrosine protein phosphatase	-0.270267	0.638115	0.877097	0.0516146	0.0712279	0.372086	0.00995332	0.679667	0.919228	0.0215092	0.316288	0.764639	0.0402924	0.0363419	0.301806	-0.0416613	0.262898	0.766785	0.0187832	0.50841	0.858631
P68133	ACTA1	Actin, alpha skeletal muscle	-0.0400815	0.407895	0.782459	0.00337518	0.0657524	0.355876	0.001248	0.41673	0.824991	0.00146274	0.379983	0.810076	0.00125263	0.388306	0.741887	-0.00212718	0.368788	0.836873	-0.000210112	0.923837	0.981973
Q562R1	ACTBL2	Beta-actin-like protein 2	1.33117	0.229672	0.682879	0.0855375	0.142327	0.523296	0.0133492	0.788803	0.932058	0.0606839	0.180699	0.694817	0.040148	0.309338	0.691646	-0.0721884	0.345643	0.825324	-0.0205358	0.730204	0.918765
P68032	ACTC1	Actin, alpha cardiac muscle 1	-0.766365	0.110403	0.56665	-0.00193646	0.934125	0.978873	0.0352198	0.0875243	0.464355	0.0243253	0.206987	0.69947	0.0266975	0.115338	0.473065	0.0371563	0.234007	0.747231	0.00237226	0.925296	0.981973
I3L4N8	ACTG1	Actin, cytoplasmic 2	-0.241985	0.157731	0.617191	-0.00886222	0.252485	0.637282	0.00870616	0.193118	0.604445	-0.00123387	0.870755	0.981174	0.00159274	0.810628	0.944644	0.0175684	0.0891849	0.632731	0.00282661	0.779274	0.935316
P35609	ACTN2	Alpha-actinin-2	0.0861826	0.538215	0.844632	0.00515788	0.249509	0.632812	0.00994117	0.0123187	0.195123	0.0096973	0.0296463	0.450338	0.00820834	0.034533	0.294794	0.00478329	0.414199	0.846687	-0.00148896	0.794432	0.9362
O43707	ACTN4	Alpha-actinin-4	0.307726	0.557267	0.851559	0.0144635	0.587802	0.839746	0.0124004	0.589841	0.893699	0.0272225	0.216996	0.703229	0.00709164	0.710491	0.910886	-0.00206312	0.953228	0.990979	-0.0201308	0.488809	0.842775
P61163	ACTR1A	Alpha-centractin	0.305036	0.445535	0.796282	0.00520682	0.788291	0.931053	-0.018116	0.280601	0.716864	-0.00142066	0.933332	0.981174	-0.0260113	0.0842243	0.41701	-0.0233228	0.363546	0.836873	-0.0245907	0.278414	0.743854
B4DXW1	ACTR3	Actin-like protein 3	-0.257199	0.55215	0.847016	-0.0257926	0.142478	0.523296	0.0179075	0.232308	0.658117	-0.00134986	0.936321	0.981174	0.00211629	0.886037	0.970177	0.0437001	0.0617377	0.522779	0.00346615	0.877242	0.965518
Q03154	ACY1	Aminoacylase-1	-0.240122	0.336029	0.742157	0.00309692	0.807917	0.937677	-0.00636131	0.562843	0.879535	-0.00107755	0.916394	0.981174	0.0043443	0.629449	0.869476	-0.00945823	0.574102	0.894801	0.00542185	0.691342	0.897446
P00325	ADH1B	All-trans-retinol dehydrogenase [NAD(+)] ADH1B	-0.196636	0.648216	0.877097	0.0235036	0.149357	0.527843	0.0177473	0.202215	0.610681	0.00403	0.778422	0.962902	0.0148443	0.239313	0.658467	-0.00575634	0.785407	0.959148	0.0108143	0.570026	0.892973
Q15847	ADIRF	Adipogenesis regulatory factor	-0.42954	0.413062	0.782459	-0.00866952	0.709455	0.891133	0.0137878	0.49293	0.842718	0.0136197	0.526218	0.908764	0.00795773	0.671487	0.885894	0.0224574	0.465848	0.851894	-0.00566192	0.842377	0.957241
A0A0U1RQK4	ADPRHL1	[Protein ADP-ribosylarginine] hydrolase-like protein 1	0.0134546	0.949477	0.978705	0.00390601	0.363571	0.729817	0.00147498	0.686075	0.919228	-0.00863351	0.322312	0.769377	0.00274457	0.717022	0.912573	-0.00243104	0.66551	0.929774	0.0113781	0.325861	0.776031
A0A7P0Z472	ADSL	Adenylosuccinate lyase	0.215025	0.0569962	0.540776	-0.00262464	0.470899	0.782717	-0.00354832	0.256222	0.677797	-0.00327845	0.206793	0.69947	-0.00238382	0.28942	0.691646	-0.000923681	0.846391	0.97144	0.000894638	0.792572	0.935764
Q8N142	ADSS1	Adenylosuccinate synthetase isozyme 1	0.235764	0.0742663	0.545312	0.00706264	0.0904481	0.42429	-0.00100138	0.773999	0.929913	0.00248698	0.413134	0.827845	-0.00179944	0.495363	0.797786	-0.00806402	0.139448	0.668938	-0.00428642	0.288865	0.753623
P35573	AGL	Glycogen debranching enzyme	0.286972	0.0199103	0.474358	-0.00206601	0.561029	0.823032	-0.0084362	0.00823485	0.160122	-0.00414362	0.270235	0.735118	-0.0094276	0.00609077	0.130451	-0.00637019	0.177554	0.692876	-0.00528398	0.288896	0.753623
A0A7P0T9S6	AGT	Angiotensinogen	-0.167427	0.568281	0.851559	-0.0243033	0.0763548	0.383601	-0.0273349	0.0222594	0.254047	-0.0304426	0.0176359	0.410938	-0.00584431	0.588523	0.847111	-0.00303165	0.863648	0.9772	0.0245983	0.139102	0.632284
Q09666	AHNAK	Neuroblast differentiation-associated protein AHNAK	-0.197105	0.189486	0.650197	-0.00283478	0.650325	0.868304	0.0130306	0.0200394	0.240322	0.00556565	0.38035	0.810076	0.00284768	0.606199	0.853834	0.0158654	0.0605418	0.521523	-0.00271797	0.745822	0.923011
P02765	AHSG	Alpha-2-HS-glycoprotein	-0.0766825	0.871763	0.957742	-0.0241158	0.283508	0.678093	-0.0401164	0.0427764	0.345502	-0.0322626	0.110047	0.614943	-0.00587875	0.737199	0.922143	-0.0160005	0.587333	0.904252	0.0263839	0.322576	0.776031
P00568	AK1	Adenylate kinase isoenzyme 1	0.274424	0.125642	0.571907	0.00228114	0.608216	0.855374	-0.0077608	0.0467739	0.362164	-0.000526615	0.892051	0.981174	-0.0131487	0.000407619	0.0385016	-0.0100419	0.0922091	0.636247	-0.0126221	0.0186141	0.493407
P14550	AKR1A1	Aldo-keto reductase family 1 member A1	0.293793	0.321475	0.73808	-0.00867063	0.472612	0.782717	-0.00178846	0.862124	0.956161	-0.00605529	0.534303	0.912243	-0.0199076	0.0237133	0.250313	0.00688217	0.664146	0.929774	-0.0138523	0.286526	0.753623
Q04828	AKR1C1	Aldo-keto reductase family 1 member C1	0.0714299	0.873868	0.957742	-0.0319027	0.068079	0.364709	-0.030283	0.0446545	0.349905	-0.0423205	0.00621721	0.272003	-0.0400947	0.00324652	0.0971653	0.00161978	0.942534	0.990395	0.00222579	0.908708	0.973615
A0A0A0MSS8	AKR1C3	Aldo-keto reductase family 1 member C3	-0.141068	0.642873	0.877097	-0.024223	0.0761972	0.383601	-0.00344013	0.763915	0.929913	-0.0168927	0.108969	0.614943	-0.0106071	0.244426	0.658467	0.0207829	0.241884	0.751312	0.00628565	0.647437	0.897446
P13716	ALAD	Delta-aminolevulinic acid dehydratase	-0.457821	0.327339	0.738402	-0.0408346	0.0423227	0.287845	-0.0365239	0.0348008	0.304507	-0.0276038	0.170878	0.689728	0.000837644	0.961893	0.983271	0.00431076	0.866794	0.9772	0.0284414	0.287153	0.753623
P02768	ALB	Albumin	-0.478242	0.00879141	0.432115	-0.0134729	0.0300401	0.238955	-0.00876938	0.093764	0.464391	-0.015517	0.0524563	0.503997	0.00854442	0.218776	0.637418	0.0047035	0.551771	0.880486	0.0240614	0.0244629	0.506356
P00352	ALDH1A1	Retinal dehydrogenase 1	-0.339154	0.121077	0.571907	-0.00893849	0.143617	0.523296	-0.011431	0.0315843	0.298555	-0.0134321	0.0223946	0.450094	0.002566	0.602677	0.852845	-0.0024925	0.75271	0.947706	0.0159981	0.0387682	0.506356
P04075	ALDOA	Fructose-bisphosphate aldolase A	0.0728176	0.498036	0.827433	-0.00207214	0.53185	0.814472	-0.00490856	0.0886676	0.464355	-0.0078225	0.00287839	0.188894	-0.003548	0.103086	0.459366	-0.00283642	0.515116	0.867459	0.0042745	0.194086	0.69593			ALDOA
P09972	ALDOC	Fructose-bisphosphate aldolase C	0.0941347	0.575469	0.855868	-2.86108e-05	0.995891	0.996841	0.000175314	0.97055	0.992891	-0.00832267	0.112228	0.614943	-0.00649556	0.153565	0.550318	0.000203925	0.977738	0.994791	0.00182711	0.788968	0.935316
P23109	AMPD1	AMP deaminase 1	0.331354	0.338593	0.743772	0.00605608	0.201416	0.600671	-0.00313683	0.433489	0.825865	0.00735184	0.156355	0.679805	-0.000553998	0.900652	0.973929	-0.00919291	0.141433	0.668938	-0.00790583	0.247431	0.741007
P16157	ANK1	Ankyrin-1	-1.1927	0.0344789	0.524679	-0.0595938	0.000230776	0.0293151	-0.0234973	0.0654711	0.416857	-0.0357527	0.154323	0.67799	0.0207462	0.343387	0.720715	0.0360966	0.0661008	0.538029	0.0564989	0.0915384	0.555184
Q9GZV1	ANKRD2	Ankyrin repeat domain-containing protein 2	-0.328921	0.180791	0.645683	0.00308785	0.699479	0.890246	0.00687498	0.317526	0.756013	-0.00737884	0.282059	0.740406	-0.000243308	0.967219	0.986	0.00378713	0.718795	0.943284	0.00713553	0.430853	0.833016
H0YN26	ANP32A	Acidic leucine-rich nuclear phosphoprotein 32 family member A	0.0286415	0.945653	0.978705	-0.00425206	0.836743	0.948736	-0.00187844	0.915793	0.969338	0.0186428	0.203367	0.69947	-0.00614851	0.627237	0.867719	0.00237362	0.930497	0.990395	-0.0247913	0.202519	0.69593
P50995	ANXA11	Annexin A11	0.172632	0.143734	0.592789	0.0109529	0.00169298	0.0644847	0.00668196	0.0201412	0.240322	0.00835741	0.0158949	0.39392	-0.000452148	0.875642	0.96832	-0.00427093	0.318519	0.800429	-0.00880956	0.0516008	0.529067
P09525	ANXA4	Annexin A4	-0.228433	0.38686	0.772289	-0.000618134	0.959885	0.978929	-0.00149981	0.887431	0.962637	-0.00699629	0.514141	0.906343	0.00625478	0.504797	0.798922	-0.00088168	0.956647	0.992034	0.0132511	0.353743	0.782958
P08758	ANXA5	Annexin A5	-0.368521	0.0413006	0.540776	-0.00151573	0.793128	0.934663	0.00457172	0.357269	0.783158	-0.00182315	0.746133	0.959188	0.000908142	0.853057	0.959004	0.00608744	0.425137	0.846687	0.00273129	0.714637	0.913969
P20073	ANXA7	Annexin A7	-0.0438688	0.613513	0.867168	-0.00262792	0.497479	0.796701	0.00543245	0.107206	0.485588	-0.00301641	0.353672	0.786831	0.00140795	0.619265	0.86123	0.00806037	0.119304	0.668938	0.00442436	0.306591	0.76986
Q16853	AOC3	Membrane primary amine oxidase	-0.0532019	0.881964	0.964298	-0.00381597	0.832451	0.947919	-0.0112666	0.469821	0.831422	0.0112825	0.356697	0.786831	-0.00489305	0.645177	0.879787	-0.00745062	0.754276	0.948491	-0.0161755	0.319813	0.775984
P02743	APCS	Serum amyloid P-component	-0.80893	0.125497	0.571907	-0.0422687	0.0495057	0.306068	-0.00309179	0.862869	0.956161	-0.0346068	0.13812	0.666805	0.00314061	0.876889	0.96832	0.0391769	0.16064	0.683987	0.0377474	0.222473	0.733884
P13798	APEH	Acylamino-acid-releasing enzyme	-0.266754	0.481185	0.827433	-0.0145448	0.390178	0.737974	0.00816291	0.573181	0.88438	-0.00643951	0.696767	0.948904	-0.00248636	0.863616	0.966046	0.0227077	0.309678	0.79381	0.00395315	0.857144	0.963837
P02647	APOA1	Apolipoprotein A-I	-0.710459	0.0179911	0.46421	-0.0189562	0.0411242	0.285963	-0.0138129	0.0788537	0.454925	-0.013796	0.273077	0.735118	0.0102901	0.35028	0.727313	0.00514328	0.663971	0.929774	0.0240861	0.15153	0.660195
V9GYG9	APOA2	Apolipoprotein A-II (Fragment)	-0.226186	0.786084	0.920007	-0.0153027	0.487267	0.796682	-0.00735048	0.694884	0.919228	-0.00795837	0.730511	0.958347	0.0186246	0.357082	0.729189	0.00795221	0.782904	0.959148	0.026583	0.387726	0.80457
P06727	APOA4	Apolipoprotein A-IV	-0.102456	0.671971	0.888903	-0.00197331	0.810453	0.938056	-0.0108913	0.127876	0.517152	-0.00126722	0.897984	0.981174	0.0132543	0.131094	0.515405	-0.00891794	0.41204	0.846687	0.0145215	0.272617	0.741007
P04114	APOB	Apolipoprotein B-100	-0.656853	0.272178	0.710055	-0.0669	0.00167067	0.0644847	-0.0439119	0.0130228	0.198174	-0.0556627	0.0405288	0.450338	-0.0155497	0.507331	0.798922	0.0229881	0.378586	0.836873	0.040113	0.261202	0.741007
Q9Y235	APOBEC2	C->U-editing enzyme APOBEC-2	0.255113	0.0962154	0.56665	-0.0024378	0.580559	0.835025	-0.00101854	0.786346	0.9319	-0.00254799	0.53099	0.911013	-0.000368963	0.916776	0.976231	0.00141925	0.806303	0.967653	0.00217903	0.685642	0.897446
P02656	APOC3	Apolipoprotein C-III	-0.705096	0.214332	0.666508	-0.0663559	0.0264566	0.229582	-0.0400264	0.11387	0.499673	-0.0485834	0.0345334	0.450338	-0.0112256	0.565739	0.840075	0.0263295	0.490655	0.860081	0.0373578	0.211947	0.713284
P02649	APOE	Apolipoprotein E	-0.745876	0.0651189	0.540776	-0.0434806	0.0296778	0.238344	-0.0239802	0.155444	0.568119	-0.035723	0.0367822	0.450338	-0.00456755	0.752857	0.924778	0.0195004	0.446116	0.850131	0.0311555	0.163018	0.662647
P02749	APOH	Beta-2-glycoprotein 1	-0.337484	0.352989	0.751803	-0.0293378	0.0854099	0.4095	-0.00688498	0.631562	0.900828	-0.0241752	0.143012	0.666805	0.00812831	0.571321	0.844419	0.0224528	0.310978	0.79381	0.0323036	0.141064	0.635698
P84077	ARF1	ADP-ribosylation factor 1	0.415442	0.204566	0.654861	0.00141208	0.936381	0.978929	0.0114756	0.453402	0.830047	0.019916	0.14097	0.666805	0.0128948	0.274846	0.678176	0.0100636	0.666781	0.929774	-0.00702113	0.693914	0.897446
J3KRE2	ARHGDIA	Rho GDP-dissociation inhibitor 1	-0.534321	0.0397099	0.540776	0.00761088	0.511819	0.805563	0.0275541	0.00858811	0.163955	0.00307939	0.807858	0.975338	0.00760736	0.493726	0.797786	0.0199432	0.19646	0.70645	0.00452797	0.787982	0.935316
O75915	ARL6IP5	PRA1 family protein 3	0.695753	0.0708756	0.540776	0.00642715	0.235043	0.627265	0.00913742	0.0516074	0.373708	0.0116059	0.29177	0.752724	-0.00920912	0.336088	0.718288	0.00271027	0.700264	0.941196	-0.020815	0.156691	0.662647
Q9H993	ARMT1	Damage-control phosphatase ARMT1	0.17533	0.533991	0.844632	0.0192469	0.160611	0.547539	0.0111558	0.340091	0.771975	0.000478702	0.961755	0.991987	0.00223365	0.798344	0.942926	-0.00809116	0.65031	0.929774	0.00175495	0.894773	0.966576
Q9BXN1	ASPN	Asporin	-0.119437	0.853815	0.95217	0.0165266	0.582328	0.835307	0.0196664	0.447972	0.830047	0.0474314	0.0717282	0.557886	0.0148641	0.514794	0.798922	0.00313985	0.93672	0.990395	-0.0325673	0.347753	0.780851
B1AKY9	ATP1A2	Sodium/potassium-transporting ATPase subunit alpha	-0.0699874	0.516451	0.840735	-0.00324373	0.428679	0.751441	0.00162767	0.64128	0.903704	-0.00455045	0.197603	0.69947	0.00335724	0.273944	0.678176	0.00487141	0.366923	0.836873	0.00790768	0.0942535	0.555184
P05026	ATP1B1	Sodium/potassium-transporting ATPase subunit beta-1	0.155489	0.420531	0.788694	0.00711163	0.336153	0.714494	-0.00132918	0.832514	0.947064	0.00319258	0.656177	0.940777	-0.00379082	0.546431	0.827926	-0.00844082	0.385056	0.843065	-0.0069834	0.464774	0.835672
P16615	ATP2A2	Sarcoplasmic/endoplasmic reticulum calcium ATPase 2	0.0443047	0.677417	0.890702	0.000877474	0.807853	0.937677	-0.000798799	0.795554	0.932058	-0.00394013	0.219518	0.708331	-0.000981812	0.722611	0.91525	-0.00167627	0.724019	0.943284	0.00295832	0.483614	0.841523
C9JJT5	ATP5MF-PTCD1	ATP synthase membrane subunit f	0.221357	0.412394	0.782459	-0.0174418	0.174147	0.567872	-0.00656755	0.546084	0.87084	-0.00325427	0.469592	0.866291	-0.00638488	0.108795	0.466888	0.0108743	0.515519	0.867459	-0.00313061	0.599243	0.892973
Q96IX5	ATP5MK	ATP synthase membrane subunit K, mitochondrial	-0.13006	0.87324	0.957742	0.0244463	0.530928	0.814472	-0.00602448	0.857637	0.956161	-0.0134816	0.675625	0.947257	0.00303684	0.914046	0.976231	-0.0304708	0.553921	0.882575	0.0165184	0.699448	0.898801
P25311	AZGP1	Zinc-alpha-2-glycoprotein	-0.0180299	0.967172	0.981314	-0.0331601	0.123167	0.48252	-0.0323436	0.082353	0.457517	-0.0202692	0.290927	0.752724	-0.0168063	0.317478	0.701793	0.000816451	0.976649	0.994647	0.00346297	0.891577	0.966105
H0YLF3	B2M	Beta-2-microglobulin (Fragment)	0.0821261	0.715598	0.900933	0.00392888	0.719046	0.893489	0.00110121	0.906728	0.962637	-0.00236071	0.786006	0.963596	0.00337311	0.657014	0.885894	-0.00282767	0.844313	0.97144	0.00573383	0.619755	0.892973
O95817	BAG3	BAG family molecular chaperone regulator 3	-0.274928	0.00454618	0.432115	-0.00869334	0.060531	0.343554	0.00715574	0.072759	0.43661	-0.00560869	0.12392	0.635958	0.0026095	0.406714	0.756186	0.0158491	0.0104457	0.263898	0.00821819	0.0906933	0.555184
O75531	BANF1	Barrier-to-autointegration factor	0.126444	0.661727	0.887798	0.0143163	0.0495539	0.306068	0.013671	0.0300026	0.291692	0.00304061	0.829603	0.975338	-0.0107182	0.388036	0.741887	-0.000645296	0.944888	0.990395	-0.0137588	0.464793	0.835672
P21810	BGN	Biglycan	-0.0377001	0.903844	0.973371	-0.0101608	0.557692	0.822786	0.00361443	0.808627	0.932058	-0.0117488	0.420893	0.83082	-0.0017715	0.889582	0.971515	0.0137753	0.547029	0.876682	0.00997727	0.606642	0.892973
O00499	BIN1	Myc box-dependent-interacting protein 1	0.0788236	0.426581	0.791883	0.00272683	0.248074	0.630698	0.00514286	0.0137685	0.203619	0.0023003	0.388536	0.815926	0.00166979	0.471331	0.78264	0.00241602	0.433546	0.846687	-0.000630515	0.857758	0.963837
P53004	BLVRA	Biliverdin reductase A	-0.0140343	0.948466	0.978705	-0.00825238	0.492951	0.796701	-0.00967937	0.351678	0.782335	-0.00938616	0.331052	0.779382	0.000577341	0.945402	0.977845	-0.00142699	0.928285	0.990395	0.0099635	0.437107	0.833016
P30043	BLVRB	Flavin reductase (NADPH)	-0.485242	0.00828419	0.432115	-0.0158103	0.00621989	0.118743	-0.00356732	0.446167	0.830047	-0.0159462	0.051093	0.498872	0.0131252	0.0664512	0.383008	0.0122429	0.0948957	0.637198	0.0290714	0.00828667	0.493407
P07738	BPGM	Bisphosphoglycerate mutase	-0.950837	0.0353296	0.529944	-0.0470397	0.0234098	0.213742	-0.0228128	0.189732	0.604445	-0.0272375	0.138797	0.666805	0.0127136	0.424036	0.761091	0.0242269	0.360671	0.835421	0.0399512	0.103279	0.555184			BPGM
E7ETZ4	BZW2	Basic leucine zipper and W2 domain-containing protein 2 (Fragment)	0.535895	0.0777126	0.546011	0.0213259	0.180089	0.574751	0.00329751	0.808671	0.932058	0.0040687	0.760107	0.961293	0.00877252	0.454056	0.780257	-0.0180284	0.388488	0.843065	0.00470382	0.790599	0.935764
A0A087WT99	C11orf54	Ester hydrolase C11orf54	0.204733	0.526719	0.843048	-0.0110414	0.439474	0.76021	0.0169736	0.169832	0.586591	-0.00585369	0.607921	0.936039	-0.000807964	0.935241	0.976251	0.028015	0.140971	0.668938	0.00504573	0.738762	0.922355
P01024	C3	Complement C3	-0.663912	0.0661981	0.540776	-0.0407116	0.000920411	0.0483216	-0.0240724	0.0168305	0.238811	-0.0354515	0.0219206	0.450094	-0.00142998	0.914187	0.976231	0.0166392	0.266633	0.767026	0.0340215	0.0947509	0.555184
B4E1Z4	C3/C5	C3/C5 convertase	-1.16542	0.066704	0.540776	-0.0406591	0.0809431	0.394033	0.000236132	0.990331	0.997934	-0.025326	0.34069	0.786831	0.00706794	0.760806	0.929469	0.0408953	0.178211	0.692876	0.0323939	0.359221	0.782958
F5GXS0	C4B	C4a anaphylatoxin	-0.935176	0.0690845	0.540776	-0.0518496	0.0040165	0.101323	-0.0168207	0.24928	0.66968	-0.0559053	0.0124067	0.327902	0.000718442	0.969996	0.986915	0.0350288	0.12207	0.668938	0.0566237	0.0542642	0.537523
Q9Y376	CAB39	Calcium-binding protein 39	0.0749437	0.472839	0.818248	-0.00375152	0.379899	0.736974	-0.004698	0.201779	0.610681	-0.00939781	0.011119	0.327902	-0.00930633	0.00447006	0.116839	-0.000946475	0.865582	0.9772	9.14817e-05	0.984422	0.99339
A0A7P0T8M7	CACNA1S	Voltage-dependent L-type calcium channel subunit alpha-1S	0.599391	0.127734	0.575625	0.022173	0.289378	0.685886	0.0123219	0.493474	0.842718	0.0368593	0.010922	0.327902	-0.0110499	0.362187	0.729189	-0.00985108	0.720255	0.943284	-0.0479092	0.0125588	0.493407
P54289	CACNA2D1	Voltage-dependent calcium channel subunit alpha-2/delta-1	0.115614	0.188579	0.649207	0.00265234	0.500461	0.796701	0.00212748	0.528261	0.863058	-0.000369817	0.894726	0.981174	-0.00235813	0.336262	0.718288	-0.000524852	0.919092	0.990395	-0.00198831	0.592459	0.892973
Q02641	CACNB1	Voltage-dependent L-type calcium channel subunit beta-1	0.058339	0.486803	0.827433	0.00729073	0.0767211	0.383606	0.00494806	0.161463	0.575432	0.00243264	0.432415	0.832322	-0.00212845	0.431054	0.765326	-0.00234267	0.662724	0.929774	-0.00456109	0.269441	0.741007
Q06432	CACNG1	Voltage-dependent calcium channel gamma-1 subunit	0.29028	0.606264	0.867168	0.0270155	0.314309	0.702179	0.0176685	0.443105	0.830047	0.00145046	0.942379	0.985602	0.0131605	0.454838	0.780257	-0.00934706	0.790418	0.96177	0.01171	0.660801	0.897446
Q05682	CALD1	Caldesmon	-0.505716	0.210624	0.666508	-0.0170919	0.407929	0.739604	0.0203796	0.25357	0.675758	-0.00753563	0.685527	0.947883	-0.00467358	0.774372	0.932988	0.0374715	0.17128	0.692876	0.00286204	0.907858	0.973615
P0DP25	CALM3	Calmodulin-3	-0.0512315	0.617873	0.867336	-0.00606508	0.09489	0.437338	-0.00407878	0.18525	0.599325	-0.00473445	0.254134	0.729305	-0.0033556	0.353632	0.729189	0.00198629	0.671447	0.930795	0.00137885	0.800808	0.940547
Q13554	CAMK2B	Calcium/calmodulin-dependent protein kinase type II subunit beta	-0.1221	0.587563	0.859249	-0.00323871	0.78589	0.930785	0.0124616	0.22794	0.653958	-0.000739159	0.927088	0.981174	-3.94808e-05	0.995547	0.998536	0.0157003	0.320152	0.80229	0.000699678	0.948043	0.988233
D6R938	CAMK2D	Calcium/calmodulin-dependent protein kinase	-0.0573555	0.605964	0.867168	-0.00311823	0.401256	0.738476	0.000135536	0.965733	0.992891	-0.00598564	0.146414	0.66841	-0.00435812	0.223328	0.640695	0.00325376	0.504467	0.862334	0.00162752	0.762634	0.931123
Q5SWX3	CAMK2G	Calcium/calmodulin-dependent protein kinase	0.137783	0.639559	0.877097	-0.0266961	0.0902499	0.42429	-0.000421129	0.974979	0.993911	-0.000408759	0.955654	0.990521	-0.00281855	0.660171	0.885894	0.0262749	0.204115	0.715159	-0.00240979	0.804811	0.941452
Q86VP6	CAND1	Cullin-associated NEDD8-dissociated protein 1	0.207869	0.384633	0.771466	0.00501769	0.647202	0.868304	-0.010932	0.250652	0.66968	-0.000940263	0.925963	0.981174	0.00479014	0.589792	0.847111	-0.0159497	0.273491	0.772078	0.0057304	0.670516	0.897446
O75155	CAND2	Cullin-associated NEDD8-dissociated protein 2	-0.0101497	0.938318	0.978705	-0.0020714	0.512904	0.805563	-0.00419115	0.125656	0.515384	-0.00479725	0.232355	0.70841	-0.00709456	0.0467576	0.346824	-0.00211975	0.609773	0.917204	-0.00229732	0.663408	0.897446
P40123	CAP2	Adenylyl cyclase-associated protein 2	0.0467415	0.5985	0.863221	0.00358455	0.198657	0.599395	0.00234025	0.322898	0.757446	0.00155734	0.591855	0.931303	0.00210287	0.40762	0.756186	-0.0012443	0.731284	0.943284	0.000545533	0.887192	0.966105
P17655	CAPN2	Calpain-2 catalytic subunit	0.657434	0.445434	0.796282	-0.00122571	0.975408	0.986583	0.0140846	0.680656	0.919228	0.00727716	0.834927	0.975338	0.0102471	0.737714	0.922143	0.0153103	0.770352	0.958298	0.00296993	0.94897	0.988233
P20807	CAPN3	Calpain-3	0.2431	0.113438	0.56665	0.0137649	0.0439896	0.287845	0.00623012	0.276513	0.709875	0.0131316	0.0370368	0.450338	0.00226431	0.67112	0.885894	-0.00753476	0.390434	0.84527	-0.0108673	0.185208	0.69593
P04632	CAPNS1	Calpain small subunit 1	-0.0540505	0.770724	0.916983	-0.0112454	0.147556	0.527843	0.000465185	0.943301	0.984613	-0.0113208	0.0453994	0.467204	0.00377028	0.435831	0.767823	0.0117106	0.249047	0.762597	0.0150911	0.0448918	0.506356
P47755	CAPZA2	F-actin-capping protein subunit alpha-2	0.0439299	0.673083	0.888977	0.00224962	0.489329	0.796682	0.00447202	0.112847	0.499673	0.00542179	0.204659	0.69947	0.00342047	0.357574	0.729189	0.0022224	0.602782	0.910678	-0.00200132	0.721669	0.915009
P47756	CAPZB	F-actin-capping protein subunit beta	0.120306	0.303475	0.717677	-0.00347853	0.495231	0.796701	0.00172354	0.692494	0.919228	0.0051152	0.234113	0.70841	-0.00130946	0.725181	0.915819	0.00520207	0.438913	0.846687	-0.00642466	0.260121	0.741007
O14958	CASQ2	Calsequestrin-2	-0.189798	0.283325	0.711543	0.0127277	0.00275858	0.0851915	0.0130811	0.000444428	0.0680277	0.0104163	0.00787937	0.301049	0.0125964	0.000404052	0.0385016	0.000353392	0.945926	0.990395	0.00218012	0.658328	0.897446
Q03135	CAV1	Caveolin-1	-0.535612	0.060845	0.540776	-0.00506272	0.735906	0.899536	0.00799481	0.537128	0.869036	-0.00217507	0.842515	0.976425	0.0111055	0.250358	0.658836	0.0130575	0.510349	0.864375	0.0132806	0.363793	0.782958
O95810	CAVIN2	Caveolae-associated protein 2	-0.559014	0.248574	0.690334	0.0212804	0.345642	0.718655	0.0555124	0.00551975	0.131721	0.00866527	0.633584	0.938639	0.0203701	0.20411	0.617624	0.034232	0.251167	0.762597	0.0117049	0.627716	0.895518
Q969G5	CAVIN3	Caveolae-associated protein 3	-0.126329	0.64777	0.877097	-0.00491234	0.722139	0.89445	-0.00250026	0.833652	0.947332	-0.000998888	0.931534	0.981174	-0.000860276	0.932523	0.976251	0.00241208	0.894695	0.988678	0.000138612	0.992837	0.996327
Q5BKX8	CAVIN4	Caveolae-associated protein 4	-0.09022	0.860548	0.954145	-0.0294028	0.231103	0.627265	-0.0199803	0.342911	0.771975	-0.016622	0.391639	0.817536	0.00870899	0.606629	0.853834	0.0094225	0.768968	0.957789	0.0253309	0.32656	0.776031
P16152	CBR1	Carbonyl reductase [NADPH] 1	-0.0444955	0.799775	0.926892	-0.00682083	0.143211	0.523296	-0.00389437	0.322629	0.757446	-0.0111159	0.0275585	0.450094	-0.00781182	0.0717269	0.396074	0.00292645	0.62769	0.922243	0.00330409	0.609017	0.892973
P78371	CCT2	T-complex protein 1 subunit beta	0.752799	0.187205	0.649207	-0.00892885	0.723284	0.894521	-0.00572663	0.791303	0.932058	0.0108028	0.543771	0.914226	-0.00195071	0.899634	0.973929	0.00320223	0.923157	0.990395	-0.0127535	0.588743	0.892973
P49368	CCT3	T-complex protein 1 subunit gamma	-0.747084	0.0706381	0.540776	-0.00605746	0.751825	0.909466	-0.00337746	0.8379	0.949077	-0.0223708	0.216612	0.703229	0.0178901	0.259042	0.663418	0.00268	0.91554	0.990395	0.0402609	0.0961087	0.555184
P50991	CCT4	T-complex protein 1 subunit delta	0.0967702	0.709535	0.900933	-0.00604152	0.606267	0.855374	-0.0283807	0.00638818	0.139741	-0.0105589	0.302553	0.757247	-0.0209777	0.0215998	0.24529	-0.0223392	0.15169	0.675037	-0.0104189	0.44332	0.833016
P48643	CCT5	T-complex protein 1 subunit epsilon	-0.0575475	0.70777	0.900933	0.000254264	0.957541	0.978929	0.00284232	0.487458	0.842718	-0.010208	0.100255	0.614943	0.000320424	0.952071	0.980058	0.00258805	0.680622	0.935409	0.0105284	0.198697	0.69593
P50990	CCT8	T-complex protein 1 subunit theta	-0.437432	0.0564842	0.540776	-0.0306046	0.00773273	0.135139	-0.00896481	0.341311	0.771975	-0.00764363	0.289237	0.751729	0.0100586	0.114945	0.473065	0.0216397	0.138282	0.668938	0.0177022	0.0690896	0.555184
E7EU05	CD36	Glycoprotein IIIb (Fragment)	0.162235	0.657565	0.885183	-0.000138456	0.992608	0.994502	0.00764003	0.551625	0.87084	0.0203343	0.158276	0.679805	-0.000393846	0.974923	0.990009	0.00777848	0.692879	0.941196	-0.0207282	0.277799	0.743854
Q16543	CDC37	Hsp90 co-chaperone Cdc37	-0.441437	0.24599	0.690334	0.0291159	0.129639	0.498613	0.04906	0.00386073	0.109561	0.019944	0.0936609	0.589425	0.0104512	0.308367	0.691646	0.0199441	0.428367	0.846687	-0.00949282	0.540759	0.873534
P60953	CDC42	Cell division control protein 42 homolog	-0.142408	0.605876	0.867168	-0.00689622	0.591144	0.83992	0.00451452	0.681966	0.919228	-0.00705866	0.512621	0.906343	0.0130306	0.17182	0.579449	0.0114107	0.500536	0.860842	0.0200893	0.165346	0.662647
P55290	CDH13	Cadherin-13	-0.129488	0.429106	0.793242	-0.00535323	0.436349	0.7573	0.00782684	0.188832	0.604445	-0.00178173	0.763354	0.961293	0.00361588	0.485622	0.792375	0.0131801	0.150229	0.675037	0.00539761	0.493341	0.849193
O00748	CES2	Cocaine esterase	-0.291472	0.397148	0.77928	-0.0354185	0.0291927	0.237615	-0.00732191	0.586622	0.892686	-0.0283149	0.0391482	0.450338	-0.0185216	0.117639	0.480626	0.0280966	0.179277	0.692876	0.00979327	0.580313	0.892973
P08603	CFH	Complement factor H	-0.80163	0.121299	0.571907	-0.0548653	0.000483507	0.0390525	-0.030863	0.0155926	0.224277	-0.0493952	0.0231827	0.450094	-0.00205453	0.912378	0.976231	0.0240022	0.207049	0.717496	0.0473406	0.0983563	0.555184
G3V1A4	CFL1	Cofilin, non-muscle isoform	0.00992513	0.934732	0.978705	-0.00110841	0.825389	0.945699	0.00139458	0.74611	0.929913	-0.0021724	0.583106	0.929825	0.00460765	0.186872	0.60189	0.00250299	0.705344	0.941196	0.00678005	0.201192	0.69593
Q9Y281	CFL2	Cofilin-2	0.119957	0.293146	0.715822	0.00419928	0.123617	0.48252	0.00454974	0.0528441	0.377458	-0.00109085	0.782191	0.962902	-0.002772	0.422908	0.761091	0.000350462	0.92068	0.990395	-0.00168115	0.748274	0.923011
Q9H444	CHMP4B	Charged multivesicular body protein 4b	0.209007	0.436453	0.796048	0.0116627	0.390631	0.737974	-0.00677076	0.56118	0.879461	0.00710346	0.443709	0.840408	0.00435509	0.590289	0.847111	-0.0184334	0.304598	0.7897	-0.00274837	0.822758	0.950009
Q14011	CIRBP	Cold-inducible RNA-binding protein	-0.147644	0.669973	0.888903	0.0173435	0.278411	0.676853	0.0131612	0.338705	0.771975	0.0112451	0.436452	0.834745	0.0207933	0.10345	0.459366	-0.00418238	0.841673	0.97144	0.00954827	0.6187	0.892973
P12277	CKB	Creatine kinase B-type	-0.0293878	0.925328	0.978705	-0.00304043	0.712058	0.891133	-0.00238992	0.73371	0.929034	0.00405808	0.517047	0.906343	0.00271421	0.617677	0.86016	0.000650506	0.952039	0.990979	-0.00134387	0.870981	0.965518
P06732	CKM	Creatine kinase M-type	0.0718624	0.293128	0.715822	-0.000408836	0.848819	0.953219	-0.0062368	0.00162407	0.0797112	-0.00363084	0.0561538	0.503997	-0.00506684	0.003239	0.0971653	-0.00582797	0.0450041	0.502705	-0.001436	0.559154	0.881155
P30622	CLIP1	CAP-Gly domain-containing linker protein 1	-0.160988	0.614991	0.867168	0.0143861	0.405319	0.738476	0.00517583	0.727764	0.929034	-0.0100545	0.410545	0.825809	-0.00205464	0.847142	0.957474	-0.0092103	0.685799	0.940064	0.00799989	0.621335	0.892973
Q96DG6	CMBL	Carboxymethylenebutenolidase homolog	0.103416	0.47092	0.818248	0.00115689	0.806499	0.937677	-0.00096199	0.811482	0.933602	-0.00436264	0.298674	0.75568	-0.00719119	0.053927	0.358914	-0.00211888	0.733066	0.943284	-0.00282854	0.609265	0.892973
Q5T0D2	CMPK1	Nucleoside-diphosphate kinase	0.0623896	0.803668	0.928653	-0.0141793	0.243709	0.627265	0.00125889	0.902957	0.962637	0.00317332	0.705988	0.955244	0.00771635	0.297601	0.691646	0.0154382	0.333643	0.818517	0.00454302	0.684398	0.897446
Q8N3K9	CMYA5	Cardiomyopathy-associated protein 5	2.6717	0.000495852	0.260322	0.0668	0.00826229	0.135139	-0.00193661	0.92465	0.975761	0.089897	0.00382561	0.223161	-0.0582632	0.0299086	0.277912	-0.0687366	0.0350705	0.472103	-0.14816	0.000423563	0.444741
P51911	CNN1	Calponin-1	-0.680188	0.160415	0.617191	-0.0258558	0.341255	0.716792	0.013152	0.573508	0.88438	-0.0101401	0.648432	0.93939	0.00741979	0.703363	0.907917	0.0390078	0.27716	0.772078	0.0175599	0.552853	0.879538
Q05707	COL14A1	Collagen alpha-1(XIV) chain	-0.159844	0.448076	0.796282	-0.00767851	0.489449	0.796682	-0.00977	0.309489	0.745329	-0.00409185	0.636183	0.938639	0.00210646	0.780646	0.933123	-0.00209149	0.886177	0.987257	0.00619831	0.58993	0.892973
A0A087X0K0	COL15A1	Collagen alpha-1(XV) chain	-0.096262	0.78194	0.920007	0.000585384	0.965418	0.980476	0.0163326	0.164011	0.577893	0.00575014	0.686087	0.947883	0.00530321	0.670054	0.885894	0.0157472	0.378385	0.836873	-0.000446931	0.981113	0.99339
P02452	COL1A1	Collagen alpha-1(I) chain	-0.36633	0.283463	0.711543	0.00126815	0.92167	0.972617	-0.00666364	0.549993	0.87084	-0.00350575	0.809162	0.975338	-0.00843177	0.507976	0.798922	-0.0079318	0.641707	0.928605	-0.00492603	0.798428	0.938801
P02461	COL3A1	Collagen alpha-1(III) chain	-0.134516	0.636227	0.877097	-0.00124217	0.914884	0.972296	0.00184324	0.854048	0.955443	0.011992	0.334177	0.783227	0.0126989	0.243955	0.658467	0.00308541	0.840591	0.97144	0.000706854	0.9656	0.991931
A0A087X0S5	COL6A1	Collagen alpha-1(VI) chain	-0.0194629	0.953538	0.978705	-0.00456297	0.75038	0.909466	0.0122812	0.32202	0.757446	0.0150295	0.22964	0.70841	0.0137795	0.207948	0.623076	0.0168441	0.375254	0.836873	-0.00125007	0.939385	0.987342
P12110	COL6A2	Collagen alpha-2(VI) chain	0.313073	0.56726	0.851559	0.0125454	0.62512	0.857151	0.0100026	0.651035	0.904215	0.0260414	0.141551	0.666805	0.00964677	0.527106	0.810338	-0.00254279	0.940065	0.990395	-0.0163947	0.480165	0.841523
E7ENL6	COL6A3	Collagen alpha-3(VI) chain	-0.30841	0.370084	0.762399	0.00185293	0.893702	0.968898	0.0261255	0.0334685	0.300586	0.0188864	0.151788	0.675326	0.0224259	0.0542685	0.358914	0.0242725	0.189155	0.700164	0.00353951	0.837305	0.957241
P61201	COPS2	COP9 signalosome complex subunit 2	0.883826	0.122073	0.571907	0.0267088	0.349311	0.719873	-0.00108143	0.964813	0.992891	0.0226431	0.303452	0.757247	-0.0291325	0.133661	0.519951	-0.0277902	0.459975	0.851894	-0.0517756	0.0808582	0.555184
Q9BT78	COPS4	COP9 signalosome complex subunit 4	0.055743	0.856737	0.95217	0.0074143	0.532041	0.814472	0.00396173	0.695987	0.919228	-0.0179286	0.124117	0.635958	-0.0070923	0.479994	0.789958	-0.00345257	0.824579	0.97144	0.0108363	0.477885	0.841523
Q92905	COPS5	COP9 signalosome complex subunit 5	-0.132598	0.669742	0.888903	-0.00573724	0.686509	0.883247	-0.00603341	0.621124	0.900089	0.00550522	0.623707	0.93789	-0.00547329	0.577382	0.847111	-0.000296168	0.987367	0.995052	-0.0109785	0.462473	0.835672
Q9UBW8	COPS7A	COP9 signalosome complex subunit 7a	0.445274	0.124326	0.571907	0.014384	0.0358086	0.259303	-3.87386e-05	0.994527	0.998824	0.00977362	0.31669	0.764639	-0.00982615	0.24959	0.658467	-0.0144228	0.104418	0.656008	-0.0195998	0.133779	0.621542
J3KSS5	CORO6	Coronin	0.0924857	0.455703	0.804182	-0.00718724	0.0505613	0.307957	-0.00172498	0.572122	0.88438	-0.0087661	0.0246225	0.450094	-0.00898853	0.00904232	0.173187	0.00546225	0.249217	0.762597	-0.000222432	0.964363	0.991931
P00450	CP	Ceruloplasmin	-0.92538	0.0449005	0.540776	-0.0361606	0.0273242	0.232639	-0.031931	0.0230263	0.254501	-0.0311485	0.0954409	0.592976	0.00450674	0.780769	0.933123	0.00422967	0.838734	0.97144	0.0356552	0.149973	0.658875
Q9BRF8	CPPED1	Serine/threonine-protein phosphatase CPPED1	0.271033	0.371663	0.762399	-0.0018445	0.86932	0.959817	-0.00690312	0.472908	0.832976	0.00561674	0.420949	0.83082	-0.00163887	0.786323	0.933123	-0.00505862	0.731738	0.943284	-0.00725561	0.432732	0.833016
P52943	CRIP2	Cysteine-rich protein 2	-0.251798	0.542074	0.844632	0.0269302	0.187752	0.590238	0.0363297	0.0412563	0.341096	0.0289581	0.0934395	0.589425	0.0172783	0.247848	0.658467	0.00939953	0.725833	0.943284	-0.0116798	0.604157	0.892973
P21291	CSRP1	Cysteine and glycine-rich protein 1	-0.50597	0.17157	0.632101	-0.0134491	0.500766	0.796701	0.00342177	0.842231	0.951681	-0.0144704	0.415225	0.827904	0.00815165	0.599905	0.850068	0.0168709	0.522119	0.86952	0.022622	0.338577	0.779604
P50461	CSRP3	Cysteine and glycine-rich protein 3	-0.294831	0.0681337	0.540776	0.00953423	0.143403	0.523296	0.0160595	0.00581137	0.132651	-0.00239233	0.609466	0.936039	0.0178411	9.76968e-05	0.0155789	0.00652523	0.441557	0.846687	0.0202335	0.0023447	0.493407
P04080	CSTB	Cystatin-B	-0.156194	0.354861	0.752735	-0.00377962	0.350338	0.719873	-0.00170688	0.619054	0.900089	-0.0115201	0.0101052	0.327902	-0.00170026	0.64683	0.880897	0.00207274	0.695096	0.941196	0.00981982	0.0887738	0.555184
F8W787	CTSD	Cathepsin D	0.120921	0.387616	0.772289	0.013718	0.00980954	0.143096	-0.000600637	0.889414	0.962637	0.00261656	0.607398	0.936039	-0.00340172	0.445117	0.772518	-0.0143186	0.0370526	0.479514	-0.00601829	0.375075	0.790821
Q13619	CUL4A	Cullin-4A	0.0699997	0.763624	0.916739	-0.00261606	0.827704	0.945699	0.00100004	0.923103	0.975109	-0.00417597	0.650429	0.93939	-0.000537475	0.946894	0.977845	0.0036161	0.81968	0.968126	0.00363849	0.766388	0.933912
Q93034	CUL5	Cullin-5	-0.121443	0.677046	0.890702	0.00162879	0.906434	0.969244	0.0087647	0.463862	0.830047	-0.00207083	0.846303	0.976485	-0.00859013	0.359772	0.729189	0.00713591	0.696426	0.941196	-0.00651931	0.646106	0.897446
Q5TCZ7	CUTC	Copper homeostasis protein cutC homolog (Fragment)	0.32474	0.483577	0.827433	0.0239953	0.26868	0.663422	0.0252177	0.179087	0.597362	0.0201769	0.256904	0.733014	0.0135918	0.382495	0.739898	0.00122244	0.965628	0.993055	-0.00658512	0.779739	0.935316
Q9NUQ9	CYRIB	CYFIP-related Rac1 interactor B	0.00289906	0.990845	0.994634	-0.00118766	0.907696	0.969244	-0.00702761	0.424706	0.825817	-0.0121882	0.199419	0.69947	0.00875032	0.290267	0.691646	-0.00583995	0.665191	0.929774	0.0209386	0.0996031	0.555184
Q9NWV4	CZIB	CXXC motif containing zinc binding protein	-0.135331	0.79033	0.920007	0.0043638	0.839883	0.948736	0.037677	0.0482408	0.36705	0.0268439	0.161548	0.680799	0.0117536	0.478288	0.789627	0.0333132	0.246124	0.760088	-0.0150903	0.548789	0.877059
Q14118	DAG1	Dystroglycan	0.180806	0.715303	0.900933	0.0175198	0.426674	0.750788	0.00929191	0.622347	0.900089	0.0359779	0.0397361	0.450338	-0.0058239	0.694266	0.899975	-0.00822789	0.776034	0.958298	-0.0418018	0.0698863	0.555184
P07585	DCN	Decorin	-0.310811	0.191103	0.653081	0.00542155	0.569012	0.824513	0.0262962	0.0026198	0.0986504	0.0141824	0.177904	0.694817	0.00988643	0.282593	0.688452	0.0208746	0.10195	0.655115	-0.00429593	0.757264	0.926722
A0A7I2V4Y9	DCTN2	Dynactin subunit 2	0.280364	0.230835	0.682879	0.00081469	0.940265	0.978929	0.00174017	0.852717	0.955443	-0.00375715	0.702045	0.952387	-0.00755336	0.381362	0.739898	0.000925484	0.948568	0.990395	-0.00379621	0.771211	0.935316
A0A7P0TAK7	DDB1	DNA damage-binding protein 1	0.0551331	0.708515	0.900933	-0.00153743	0.733705	0.89928	-0.000708536	0.854068	0.955443	-0.000778973	0.856178	0.977159	-0.00653259	0.0876802	0.41701	0.000828897	0.888927	0.988127	-0.00575362	0.31622	0.773965
A0A087X2G1	DDX1	ATP-dependent RNA helicase DDX1	0.12177	0.355649	0.752885	0.000432626	0.930855	0.976422	0.00194727	0.648536	0.903704	-0.000535019	0.91178	0.981174	-0.00910067	0.0365042	0.301806	0.00151465	0.817477	0.968126	-0.00856565	0.186877	0.69593
P17661	DES	Desmin	-0.0664008	0.607862	0.867168	-0.00795385	0.0447027	0.287845	-0.00223134	0.497512	0.846657	-0.00179815	0.659554	0.940939	0.00210924	0.554154	0.833613	0.00572251	0.261679	0.765357	0.00390739	0.471769	0.840588
A6NNS2	DHRS7C	Dehydrogenase/reductase SDR family member 7C	0.484591	0.180121	0.645483	-0.00539004	0.722375	0.89445	-0.00461217	0.722766	0.929034	0.000205724	0.987081	0.997045	-0.013711	0.221589	0.640695	0.000777869	0.968908	0.99448	-0.0139168	0.411613	0.817001
O60884	DNAJA2	DnaJ homolog subfamily A member 2	0.331863	0.336444	0.742157	-0.0145138	0.36153	0.729817	-0.00637593	0.639523	0.903704	0.00859524	0.535183	0.912243	0.00212475	0.860948	0.964776	0.00813791	0.696531	0.941196	-0.00647049	0.725235	0.915009
Q8WW22	DNAJA4	DnaJ homolog subfamily A member 4	-0.311523	0.214244	0.666508	-0.0302525	0.00811409	0.135139	-0.00736576	0.430309	0.825865	-0.0252719	0.0119122	0.327902	0.000472443	0.955061	0.980058	0.0228868	0.115653	0.668938	0.0257443	0.0495142	0.525151
Q6XZF7	DNMBP	Dynamin-binding protein	-0.33302	0.320547	0.73808	-0.000645432	0.960283	0.978929	-0.00477117	0.667875	0.917775	0.00804456	0.570962	0.923553	0.0306264	0.0160778	0.21522	-0.00412574	0.809024	0.967653	0.0225818	0.233661	0.739055
E5RIA4	DNPEP	Aspartyl aminopeptidase	0.267305	0.482035	0.827433	0.0153593	0.394474	0.738476	-0.00207775	0.892823	0.962637	0.0121186	0.390863	0.817536	-0.00678635	0.581992	0.847111	-0.0174371	0.462717	0.851894	-0.0189049	0.31482	0.772339
A0A1C7CYX9	DPYSL2	Dihydropyrimidinase-related protein 2	0.717821	0.233244	0.682879	0.00926313	0.757209	0.911777	0.011042	0.669142	0.917775	0.0223277	0.273269	0.735118	-0.00206059	0.906947	0.976231	0.00177889	0.964105	0.993055	-0.0243883	0.365883	0.782958
Q14195	DPYSL3	Dihydropyrimidinase-related protein 3	-0.261692	0.405197	0.78209	-0.00739181	0.625312	0.857151	0.0117032	0.370209	0.79169	0.00136365	0.833447	0.975338	0.00669955	0.239823	0.658467	0.019095	0.340861	0.824665	0.0053359	0.535799	0.870167
F6RFD5	DSTN	Actin-depolymerizing factor	-0.44813	0.333947	0.74132	0.00870495	0.709211	0.891133	0.0400952	0.0497029	0.370394	0.0067987	0.715322	0.958347	0.00277738	0.864841	0.966046	0.0313902	0.309979	0.79381	-0.00402132	0.87099	0.965518
A0A7P0T8G2	DTNA	Dystrobrevin alpha	0.631665	0.0937128	0.56665	0.0107083	0.508262	0.805563	-5.55973e-05	0.996794	0.998824	0.0245627	0.0831625	0.577764	-0.0104965	0.389006	0.741887	-0.0107639	0.613133	0.918387	-0.0350592	0.0634625	0.555184
P51452	DUSP3	Dual specificity protein phosphatase 3	0.00405356	0.969953	0.981314	-0.00160675	0.711605	0.891133	-0.00526562	0.162523	0.576517	-0.00739958	0.0763073	0.568297	-0.00660909	0.0704298	0.391277	-0.00365887	0.523148	0.86952	0.000790488	0.884016	0.966105
A0A7P0T9C4	DYNC1H1	Cytoplasmic dynein 1 heavy chain 1	-0.0869757	0.734788	0.904494	-0.0305	0.00811468	0.135139	-0.00013761	0.988287	0.996832	-0.00715664	0.396849	0.82026	-0.00129695	0.85965	0.964776	0.0303624	0.0409812	0.496006	0.00585969	0.600025	0.892973
Q9Y6G9	DYNC1LI1	Cytoplasmic dynein 1 light intermediate chain 1	-0.257226	0.195965	0.654849	-0.00611626	0.563691	0.824152	-0.00315691	0.729352	0.929034	-0.00897785	0.249119	0.725318	0.00793798	0.243536	0.658467	0.00295935	0.832164	0.97144	0.0169158	0.105221	0.555184
Q96FJ2	DYNLL2	Dynein light chain 2, cytoplasmic	-0.773065	0.0404215	0.540776	-0.0208245	0.238947	0.627265	0.00558963	0.712473	0.928068	-0.00928707	0.566656	0.923553	0.0127507	0.370293	0.72947	0.0264141	0.2575	0.762597	0.0220378	0.307888	0.76986
O75923	DYSF	Dysferlin	0.169461	0.0631842	0.540776	0.00284989	0.270451	0.665044	-0.00262994	0.233761	0.65981	-0.000604019	0.807599	0.975338	-0.00506947	0.0238128	0.250313	-0.00547983	0.110465	0.668354	-0.00446545	0.180078	0.690108
Q5VYK3	ECPAS	Proteasome adapter and scaffold protein ECM29	0.385806	0.280326	0.711543	0.0124963	0.433138	0.755473	0.00857537	0.530961	0.863058	0.00664869	0.66065	0.941225	-0.0127556	0.337937	0.718288	-0.0039209	0.851405	0.972494	-0.0194043	0.33665	0.778596
O60869	EDF1	Endothelial differentiation-related factor 1	-0.561058	0.20256	0.654849	-0.00144218	0.945368	0.978929	0.00212556	0.906737	0.962637	-0.0033107	0.848949	0.976485	0.0293646	0.0602096	0.371883	0.00356775	0.897798	0.988678	0.0326752	0.163095	0.662647
Q5VTE0	EEF1A1P5	Putative elongation factor 1-alpha-like 3	0.107295	0.764451	0.916739	-0.00573704	0.73484	0.89928	0.00179542	0.902104	0.962637	0.00701287	0.584462	0.929825	-0.00172477	0.877256	0.96832	0.00753246	0.736149	0.944781	-0.00873764	0.60757	0.892973
Q05639	EEF1A2	Elongation factor 1-alpha 2	0.180445	0.0736901	0.544891	-0.00550821	0.0518731	0.30947	-0.00797509	0.00166271	0.0797112	-0.00502458	0.120479	0.635692	-0.008837	0.00286802	0.0971653	-0.00246688	0.496803	0.860842	-0.00381242	0.368712	0.78529
P29692	EEF1D	Elongation factor 1-delta	0.460747	0.0243268	0.500846	0.0152126	0.176514	0.572036	-0.00715083	0.456254	0.830047	0.00957931	0.304953	0.758768	-0.0109151	0.183785	0.597748	-0.0223635	0.133185	0.668938	-0.0204944	0.102492	0.555184
Q9H4M9	EHD1	EH domain-containing protein 1	0.586995	0.169153	0.632067	-0.017641	0.424923	0.749864	-0.0415231	0.0320628	0.298555	0.00178518	0.928488	0.981174	-0.0284844	0.108396	0.466888	-0.0238821	0.413134	0.846687	-0.0302695	0.256521	0.741007
Q9NZN4	EHD2	EH domain-containing protein 2	-0.208136	0.251595	0.690841	0.00160098	0.853812	0.956779	0.0162181	0.0335132	0.300586	0.0058389	0.42765	0.831868	0.00396691	0.536565	0.816981	0.0146171	0.205296	0.715159	-0.00187199	0.847462	0.959792
K7EM18	EIF1	Eukaryotic translation initiation factor 1	-0.319773	0.433252	0.794169	0.00868723	0.622215	0.856249	0.0334671	0.0321302	0.298555	-0.0198389	0.184031	0.694817	0.0193383	0.140404	0.530522	0.0247799	0.288949	0.776002	0.0391772	0.0517389	0.529067
P05198	EIF2S1	Eukaryotic translation initiation factor 2 subunit 1	-0.0129931	0.970099	0.981314	0.00505964	0.746514	0.906173	-0.0180675	0.184965	0.599325	0.00376001	0.760679	0.961293	-0.000756144	0.943989	0.977602	-0.0231272	0.266403	0.767026	-0.00451616	0.782764	0.935316
Q14152	EIF3A	Eukaryotic translation initiation factor 3 subunit A	0.228397	0.142796	0.592632	0.008509	0.271696	0.666514	-1.24043e-06	0.99985	0.99985	-0.00628671	0.317507	0.764639	-0.000884494	0.872008	0.966851	-0.00851024	0.403184	0.846687	0.00540222	0.517276	0.863441
Q14240	EIF4A2	Eukaryotic initiation factor 4A-II	-0.00587802	0.981621	0.987931	-0.039706	0.00363955	0.100683	-0.00563369	0.611528	0.900089	-0.0102776	0.187293	0.694817	-0.0122152	0.0754098	0.401142	0.0340723	0.0505999	0.510864	-0.00193758	0.850668	0.960951
E7EX73	EIF4G1	Eukaryotic translation initiation factor 4 gamma 1	0.121379	0.399103	0.77928	0.00155116	0.694762	0.886513	-0.00229939	0.496372	0.846089	-0.000759842	0.89867	0.981174	-0.0121087	0.0252916	0.257827	-0.00385055	0.459966	0.851894	-0.0113489	0.158079	0.662647
A0A7I2V4E4	EIF4H	Eukaryotic translation initiation factor 4H	-0.203899	0.66905	0.888903	0.0188699	0.437325	0.757741	0.0299167	0.155537	0.568119	-0.00482074	0.781691	0.962902	0.0227002	0.140858	0.530522	0.0110468	0.729926	0.943284	0.027521	0.237732	0.741007
P55010	EIF5	Eukaryotic translation initiation factor 5	0.309799	0.358997	0.758445	0.0207719	0.203084	0.600671	0.0104192	0.453627	0.830047	0.00283334	0.82348	0.975338	-0.0102525	0.359539	0.729189	-0.0103528	0.626726	0.922243	-0.0130859	0.440095	0.833016
I3L397	EIF5A	Eukaryotic translation initiation factor 5A (Fragment)	0.136758	0.331606	0.738402	0.00771188	0.244335	0.627265	0.00295003	0.600305	0.89475	0.00360331	0.444546	0.840408	-0.00132237	0.746953	0.923721	-0.00476185	0.582119	0.899373	-0.00492568	0.431135	0.833016
B8ZZU8	ELOB	Elongin-B	-1.01588	0.00712507	0.432115	-0.0266934	0.150549	0.527843	-0.000343107	0.982596	0.995649	-0.0392386	0.00904357	0.309652	0.0221876	0.0870163	0.41701	0.0263502	0.278683	0.772078	0.0614262	0.00234578	0.493407
O94919	ENDOD1	Endonuclease domain-containing 1 protein	-0.0121802	0.955391	0.979649	-0.00353952	0.659258	0.870718	-0.016078	0.0241715	0.258981	-0.00484884	0.502061	0.898065	-0.00395926	0.530484	0.811532	-0.0125385	0.239444	0.751312	0.000889576	0.925889	0.981973
P09104	ENO2	Gamma-enolase	0.235359	0.561497	0.851559	-0.0271151	0.0490793	0.306068	-0.00943635	0.41138	0.82433	-0.0180177	0.0290425	0.450338	-0.00637329	0.360211	0.729189	0.0176787	0.318647	0.800429	0.0116444	0.273975	0.741428			ENO2
P13929	ENO3	Beta-enolase	0.217404	0.113029	0.56665	-0.00523204	0.106894	0.458118	-0.0101701	0.00062387	0.0680277	-0.00851158	0.0165071	0.39392	-0.0104052	0.00118538	0.069147	-0.00493807	0.242323	0.751312	0.0171332	0.0854485	0.555184			ENO3
E5RG95	ENO3	Beta-enolase (Fragment)	-0.0843832	0.662043	0.887798	-0.00714737	0.46159	0.777522	0.00373664	0.653315	0.906183	-0.0109004	0.143613	0.666805	0.00623278	0.334876	0.718288	0.010884	0.39558	0.846687	-0.00189364	0.674785	0.897446			ENO3
Q9UHY7	ENOPH1	Enolase-phosphatase E1	0.282078	0.275817	0.711543	-0.0053505	0.681263	0.87986	-0.0116957	0.299431	0.742	-0.00371432	0.724601	0.958347	-0.00779002	0.400261	0.754341	-0.00634525	0.712021	0.943284	-0.0040757	0.771199	0.935316
P16452	EPB42	Protein 4.2	-1.11511	0.00689785	0.432115	-0.0496474	0.000805153	0.0483216	-0.0102673	0.379795	0.799597	-0.0336591	0.0591561	0.517616	0.0388024	0.0148203	0.21522	0.0393801	0.0333581	0.467014	0.0724616	0.00324591	0.493407
P07099	EPHX1	Epoxide hydrolase 1	0.142598	0.406687	0.78209	-0.00195657	0.740717	0.902265	-0.00729864	0.154587	0.568119	-0.00788296	0.082844	0.577764	-0.0146063	0.000568748	0.0426561	-0.00534206	0.493297	0.860842	-0.00672329	0.258274	0.741007
P07814	EPRS1	Bifunctional glutamate/proline--tRNA ligase	0.238759	0.487645	0.827433	-0.00218382	0.901738	0.968898	-0.00195922	0.897764	0.962637	-0.00206707	0.863634	0.979283	0.00808687	0.443678	0.772459	0.000224596	0.992322	0.995052	0.0101539	0.526288	0.863441
E5RHW4	ERLIN2	Erlin-2 (Fragment)	0.220702	0.157986	0.617191	0.0207129	0.000470457	0.0390525	0.00670956	0.151306	0.568119	0.012115	0.0255318	0.450094	-0.00273175	0.549593	0.829128	-0.0140034	0.0547019	0.512567	-0.0148468	0.0380754	0.506356
P10768	ESD	S-formylglutathione hydrolase	0.0463824	0.720179	0.90235	0.00586539	0.151368	0.527843	0.00322488	0.351188	0.782335	-0.000287497	0.935782	0.981174	0.00171362	0.582098	0.847111	-0.0026405	0.618456	0.922243	0.00200112	0.672717	0.897446
P05413	FABP3	Fatty acid-binding protein, heart	0.344671	0.0330736	0.524089	0.0079371	0.0402482	0.281737	-0.00252814	0.430844	0.825865	-0.00689319	0.0599396	0.520137	-0.0173825	2.62702e-06	0.00137919	-0.0104652	0.0396232	0.489542	-0.0104893	0.0321459	0.506356
P15090	FABP4	Fatty acid-binding protein, adipocyte	-0.303907	0.612278	0.867168	0.00248815	0.905652	0.969244	-0.00944936	0.599241	0.89475	0.0128693	0.468211	0.866291	0.0132572	0.391794	0.743912	-0.0119375	0.66593	0.929774	0.000387917	0.986795	0.993418
Q01469	FABP5	Fatty acid-binding protein 5	0.449969	0.261121	0.70373	0.00848082	0.623023	0.856249	0.00212814	0.88596	0.962637	0.0156671	0.312819	0.764439	-0.00451273	0.737618	0.922143	-0.00635269	0.779927	0.958298	-0.0201798	0.327325	0.776031
P16930	FAH	Fumarylacetoacetase	0.134106	0.671972	0.888903	-0.00391983	0.808014	0.937677	-3.15084e-05	0.998192	0.999143	0.00131657	0.910846	0.981174	-0.00330026	0.748196	0.923721	0.00388832	0.855065	0.972494	-0.00461682	0.767587	0.933912
Q9NSD9	FARSB	Phenylalanine--tRNA ligase beta subunit	0.179103	0.438557	0.79617	0.000928407	0.92113	0.972617	0.0062099	0.441591	0.830047	0.00566638	0.471411	0.866291	-0.00504196	0.46247	0.780257	0.0052815	0.669191	0.930487	-0.0107083	0.306847	0.76986
O00757	FBP2	Fructose-1,6-bisphosphatase isozyme 2	0.211882	0.284289	0.711543	0.00721848	0.139768	0.522774	0.000486479	0.905531	0.962637	-0.000757653	0.860969	0.979283	0.000144336	0.969391	0.986915	-0.006732	0.290698	0.776002	0.000901988	0.874978	0.965518
Q96AC1	FERMT2	Fermitin family homolog 2	-0.187658	0.661159	0.887798	-0.00370941	0.839863	0.948736	-0.0155843	0.325341	0.757446	-0.0146291	0.351036	0.786831	-0.00314612	0.817338	0.944644	-0.0118749	0.623753	0.922243	0.011483	0.579872	0.892973
P02671	FGA	Fibrinogen alpha chain	-0.727608	0.0592194	0.540776	-0.0190776	0.148938	0.527843	-0.00902843	0.419294	0.825002	-0.0173722	0.287655	0.751338	0.00114796	0.935808	0.976251	0.0100492	0.558163	0.884917	0.0185202	0.393141	0.805072
P02675	FGB	Fibrinogen beta chain	-0.635512	0.0932832	0.56665	-0.0218964	0.109711	0.462635	-0.00699716	0.543427	0.87084	-0.0141853	0.37664	0.810076	0.000688078	0.960749	0.983223	0.0148993	0.40153	0.846687	0.0148734	0.484759	0.841523
C9JEU5	FGG	Fibrinogen gamma chain	-0.580454	0.10823	0.56665	-0.0183858	0.152243	0.527843	-0.0049795	0.645799	0.903704	-0.0176259	0.262598	0.73481	-0.00230064	0.866391	0.966382	0.0134063	0.422656	0.846687	0.0153252	0.461658	0.835672
Q13643	FHL3	Four and a half LIM domains protein 3	0.428991	0.595767	0.861904	0.0405796	0.233077	0.627265	0.00352867	0.902657	0.962637	0.0331336	0.188712	0.694817	0.0193348	0.375517	0.732887	-0.0370509	0.405707	0.846687	-0.0137988	0.676355	0.897446
Q9Y613	FHOD1	FH1/FH2 domain-containing protein 1	0.057578	0.567444	0.851559	-0.00184669	0.593323	0.841877	-0.00256721	0.386069	0.804309	-0.0043819	0.239715	0.717879	-0.00644171	0.0519651	0.358914	-0.000720516	0.873818	0.982333	-0.00205982	0.674602	0.897446
P62942	FKBP1A	Peptidyl-prolyl cis-trans isomerase FKBP1A	0.365717	0.595514	0.861904	0.0221127	0.416242	0.745826	0.00566068	0.807116	0.932058	0.0171817	0.520055	0.906793	-0.0229913	0.326958	0.714379	-0.016452	0.644754	0.928605	-0.040173	0.260489	0.741007
Q00688	FKBP3	Peptidyl-prolyl cis-trans isomerase FKBP3	-0.00485096	0.966539	0.981314	-0.00961595	0.0464265	0.293662	-0.00603024	0.139974	0.546365	-0.0122887	0.00267653	0.188894	-0.00411572	0.222039	0.640695	0.00358571	0.562389	0.887983	0.00817301	0.113804	0.572
P21333	FLNA	Filamin-A	-1.1594	0.113205	0.56665	-0.0344545	0.306537	0.695192	0.0478967	0.103064	0.476728	-0.00599391	0.849041	0.976485	0.0151896	0.582242	0.847111	0.0823512	0.0684667	0.548273	0.0211836	0.61324	0.892973
Q14315	FLNC	Filamin-C	0.019681	0.804832	0.928653	0.0065465	0.0670224	0.36089	0.00197607	0.510584	0.858815	0.0040389	0.174074	0.689728	0.0020661	0.421799	0.761091	-0.00457043	0.323375	0.806518	-0.0019728	0.612911	0.892973
P02751	FN1	Fibronectin	0.0981081	0.780867	0.920007	-0.0186275	0.210785	0.609709	-0.0121739	0.338434	0.771975	-0.000807064	0.961318	0.991987	-0.0023984	0.869381	0.966382	0.00645356	0.739441	0.944781	-0.00159134	0.942663	0.988233
B4DXZ6	FXR1	Fragile X mental retardation syndrome-related protein 1	0.110146	0.767405	0.916739	0.00355088	0.85699	0.957919	-0.0231905	0.175344	0.594915	-0.00917114	0.561905	0.917575	-0.0100589	0.468022	0.781277	-0.0267414	0.305789	0.790834	-0.00088771	0.966223	0.991931
A0A7I2V5M7	G3BP1	Ras GTPase-activating protein-binding protein 1	-0.0505851	0.801509	0.927877	-0.000632313	0.952373	0.978929	-0.00929379	0.311764	0.74738	0.000990432	0.900242	0.981174	0.0051645	0.456598	0.780257	-0.00866148	0.536278	0.87301	0.00417407	0.691161	0.897446
Q14353	GAMT	Guanidinoacetate N-methyltransferase	0.118011	0.69182	0.893836	0.0259803	0.0374322	0.269204	0.0228495	0.0335851	0.300586	-0.00447052	0.732309	0.958347	0.0183415	0.114949	0.473065	-0.00313077	0.844347	0.97144	0.022812	0.193964	0.69593
P0DPI2	GATD3A	Glutamine amidotransferase-like class 1 domain-containing protein 3A, mitochondrial	0.205103	0.104954	0.56665	0.0118819	0.00516765	0.107143	-0.00629471	0.0725281	0.43661	0.00399714	0.423606	0.831868	-0.0109415	0.0159182	0.21522	-0.0181766	0.00141289	0.0927208	-0.0149386	0.0289027	0.506356
Q04446	GBE1	1,4-alpha-glucan-branching enzyme	0.379805	0.107802	0.56665	0.00715715	0.41357	0.744921	-0.00449704	0.546897	0.87084	-0.00383173	0.610065	0.936039	-0.00526725	0.422311	0.761091	-0.0116542	0.312733	0.793846	-0.00143552	0.885249	0.966105
P02774	GC	Vitamin D-binding protein	-0.0653991	0.950934	0.978705	0.0250746	0.56539	0.824152	-0.0147271	0.693007	0.919228	-0.0300277	0.420084	0.83082	0.0420188	0.199624	0.61288	-0.0398017	0.488657	0.859447	0.0720465	0.149279	0.658584
P31150	GDI1	Rab GDP dissociation inhibitor alpha	-0.0119593	0.961652	0.980289	-0.0200053	0.139758	0.522774	0.00791755	0.491847	0.842718	0.0110533	0.136235	0.662253	0.0140845	0.0324255	0.289151	0.0279228	0.11887	0.668938	0.00303119	0.754351	0.926108
P50395	GDI2	Rab GDP dissociation inhibitor beta	-0.0623372	0.539384	0.844632	0.00140656	0.580016	0.835025	0.00520176	0.020903	0.246608	-0.000221307	0.916188	0.981174	0.00298747	0.108941	0.466888	0.0037952	0.259283	0.762597	0.00320878	0.25409	0.741007
Q9NXC2	GFOD1	Glucose-fructose oxidoreductase domain-containing protein 1	0.0652112	0.933363	0.978705	0.0226299	0.530551	0.814472	0.00171269	0.955832	0.989767	0.00764638	0.800818	0.974345	0.0316716	0.237595	0.658467	-0.0209172	0.659639	0.929774	0.0240252	0.551856	0.879285
O75223	GGCT	Gamma-glutamylcyclotransferase	-0.547896	0.279713	0.711543	-0.0144239	0.527113	0.814472	0.0141657	0.471139	0.831422	-0.0539579	0.00315146	0.194649	0.00834565	0.577171	0.847111	0.0285896	0.343722	0.825324	0.0623035	0.00915326	0.493407
Q04760	GLO1	Lactoylglutathione lyase	0.0894494	0.532388	0.844632	0.0048291	0.227179	0.627265	0.0100851	0.00492442	0.127181	0.00278887	0.416318	0.827904	0.00542029	0.0748622	0.401048	0.00525601	0.315599	0.796585	0.00263142	0.561915	0.883249
P62879	GNB2	Guanine nucleotide-binding protein G(I)/G(S)/G(T) subunit beta-2	-0.0283436	0.929222	0.978705	0.00922011	0.550641	0.822786	0.00275268	0.835686	0.948616	0.00222097	0.825913	0.975338	0.00366036	0.678052	0.888832	-0.00646742	0.750529	0.947181	0.00143939	0.914436	0.976401
Q8N335	GPD1L	Glycerol-3-phosphate dehydrogenase 1-like protein	-0.00985931	0.939365	0.978705	0.0111846	0.0165831	0.184209	0.0035508	0.355591	0.783158	0.00571445	0.107066	0.614943	0.00314812	0.302039	0.691646	-0.00763381	0.199625	0.715159	-0.00256633	0.578593	0.892973
P24298	GPT	Alanine aminotransferase 1	0.106489	0.657079	0.885183	0.012253	0.216669	0.6193	0.00386148	0.647087	0.903704	0.0123281	0.22645	0.70841	-0.015497	0.085544	0.41701	-0.00839149	0.517439	0.867909	-0.0278251	0.0437397	0.506356
P62993	GRB2	Growth factor receptor-bound protein 2	-0.33123	0.442744	0.796282	0.0219623	0.323321	0.702871	0.0241345	0.210042	0.624771	-0.00920367	0.558627	0.917314	0.00983912	0.475854	0.786845	0.00217218	0.940581	0.990395	0.0190428	0.363678	0.782958
P06396	GSN	Gelsolin	-0.381771	0.0095111	0.432115	-0.00667865	0.166741	0.559198	0.00681049	0.100762	0.470652	-0.00426018	0.349508	0.786831	0.0109025	0.00866099	0.171586	0.0134891	0.0370911	0.479514	0.0151626	0.0155979	0.493407
Q8IYD1	GSPT2	Eukaryotic peptide chain release factor GTP-binding subunit ERF3B	-0.020128	0.952327	0.978705	-0.0124413	0.247334	0.630341	0.00561481	0.538034	0.869133	-0.0133724	0.266624	0.735118	-0.00992426	0.343793	0.720715	0.0180561	0.202636	0.715159	0.00344813	0.827689	0.951935
P09488	GSTM1	Glutathione S-transferase Mu 1	0.596832	0.44323	0.796282	0.0227144	0.0582618	0.336648	0.00260241	0.793506	0.932058	-0.00387249	0.757542	0.961293	-0.00234675	0.829453	0.94872	-0.020112	0.195133	0.704087	0.00152574	0.926796	0.981973
P28161	GSTM2	Glutathione S-transferase Mu 2	0.218068	0.199549	0.654849	0.00614485	0.0380148	0.270595	-0.000269316	0.912139	0.966444	-0.00178185	0.634678	0.938639	-0.00538807	0.104729	0.460105	-0.00641416	0.0952763	0.637198	-0.00360622	0.469042	0.840456
P21266	GSTM3	Glutathione S-transferase Mu 3	-0.252877	0.378545	0.766787	0.00833744	0.298451	0.688799	0.0140954	0.0439944	0.349905	0.00135946	0.843657	0.976485	0.0100734	0.0996332	0.452878	0.005758	0.582572	0.899373	0.00871399	0.34326	0.780851
P30711	GSTT1	Glutathione S-transferase theta-1	0.714384	0.0640916	0.540776	0.00117395	0.88928	0.967081	-0.000545936	0.939466	0.984603	0.00191794	0.85543	0.977159	-0.0285332	0.00352069	0.0972822	-0.00171988	0.876658	0.983431	-0.0304511	0.0348208	0.506356
P46976	GYG1	Glycogenin-1	0.214656	0.179224	0.644471	0.0115527	0.00971306	0.143096	-0.00818861	0.0293812	0.291692	0.00210938	0.645443	0.938664	-0.00877257	0.0334462	0.290235	-0.0197413	0.00112151	0.0905835	-0.0108819	0.0797635	0.555184
P13807	GYS1	Glycogen [starch] synthase, muscle	0.192215	0.0839458	0.550012	0.00196742	0.478116	0.788104	0.00279658	0.239944	0.667708	0.0013922	0.715451	0.958347	-0.00342752	0.307568	0.691646	0.000829166	0.819399	0.968126	-0.00481972	0.344577	0.780851
P07305	H1-0	Histone H1.0	-0.763214	0.162318	0.622022	0.016029	0.552821	0.822786	0.0785879	0.001205	0.0779422	0.026893	0.266529	0.735118	0.0569155	0.00990993	0.182551	0.0625589	0.0825047	0.61007	0.0300224	0.349524	0.780851
P16403	H1-2	Histone H1.2	0.516627	0.300758	0.716151	0.0532111	0.0445984	0.287845	0.00778768	0.728996	0.929034	0.0374879	0.0650093	0.543761	0.00781585	0.65202	0.885283	-0.0454234	0.189698	0.700164	-0.029672	0.263757	0.741007
P04908	H2AC4	Histone H2A type 1-B/E	-0.225543	0.202691	0.654849	-0.000244321	0.966796	0.980808	0.0186319	0.00069106	0.0680277	0.0109598	0.139628	0.666805	0.0182085	0.00695932	0.140525	0.0188762	0.0190493	0.333362	0.00724868	0.456938	0.835672
P16104	H2AX	Histone H2AX	-0.149969	0.623841	0.870272	-0.00594706	0.519481	0.811909	0.0149086	0.065903	0.416857	0.0111584	0.404877	0.823966	0.00494056	0.672436	0.885894	0.0208557	0.0921842	0.636247	-0.00621789	0.725848	0.915009
Q99879	H2BC14	Histone H2B type 1-M	0.214208	0.5625	0.851559	-0.0134282	0.471987	0.782717	0.0147483	0.360325	0.783864	0.0154476	0.21615	0.703229	0.0131188	0.230176	0.653203	0.0281765	0.255345	0.762597	-0.00232878	0.887254	0.966105
K7EMV3	H3-3B	Histone H3	-0.872461	0.0221489	0.484508	-0.0143156	0.442295	0.762578	0.0135354	0.398362	0.814119	-0.0248568	0.0939418	0.589425	0.0221008	0.0891745	0.41988	0.027851	0.259162	0.762597	0.0469576	0.0195176	0.493407
P62805	H4C1	Histone H4	-0.223814	0.381455	0.770246	0.000818788	0.930605	0.976422	-0.000946494	0.906557	0.962637	0.0146072	0.0867663	0.57856	0.0129816	0.0808989	0.41701	-0.00176528	0.88665	0.987257	-0.00162562	0.883232	0.966105
P69905	HBA1	Hemoglobin subunit alpha	-0.719729	0.0168798	0.46421	-0.025122	0.00535521	0.108134	-0.00959087	0.191992	0.604445	-0.0182541	0.166755	0.689341	0.0177926	0.124762	0.494339	0.0155312	0.170636	0.692876	0.0360467	0.0418518	0.506356
P68871	HBB	Hemoglobin subunit beta	-0.565969	0.0229659	0.492127	-0.0209671	0.00498493	0.107143	-0.00909087	0.136455	0.540671	-0.015939	0.144955	0.667555	0.0130355	0.173283	0.579449	0.0118762	0.204313	0.715159	0.0289745	0.0478922	0.51842
P02042	HBD	Hemoglobin subunit delta	-1.00679	0.0184092	0.46421	-0.0362569	0.00715739	0.131847	-0.0157539	0.15461	0.568119	-0.0242534	0.191656	0.698747	0.0222158	0.172615	0.579449	0.020503	0.226787	0.744145	0.0464691	0.0617759	0.555184
P69891	HBG1	Hemoglobin subunit gamma-1	-0.80407	0.15649	0.617191	-0.0399847	0.0102751	0.143096	-0.00811252	0.522115	0.863058	-0.0339084	0.133375	0.657484	0.0182867	0.349752	0.727313	0.0318722	0.108407	0.663123	0.0521951	0.0836372	0.555184
P51858	HDGF	Hepatoma-derived growth factor	0.139862	0.636365	0.877097	0.00314081	0.822231	0.944576	-0.00267202	0.824528	0.942062	0.0140267	0.240581	0.717879	-0.00458969	0.658015	0.885894	-0.00581283	0.752749	0.947706	-0.0186164	0.24109	0.741007
Q9HCP6	HHATL	Protein-cysteine N-palmitoyltransferase HHAT-like protein	0.184266	0.705603	0.900933	0.0176153	0.453513	0.77076	0.00613068	0.761744	0.929913	0.014936	0.381837	0.811597	0.00980892	0.509658	0.798922	-0.0114846	0.710682	0.943284	-0.00512709	0.820177	0.949376
Q5T7C4	HMGB1	High mobility group protein B1	-0.328673	0.412138	0.782459	-0.00468891	0.787328	0.930962	-0.0172757	0.250105	0.66968	0.012984	0.21089	0.69947	0.0110281	0.223177	0.640695	-0.0125868	0.582802	0.899373	-0.00195595	0.885802	0.966105
P09651	HNRNPA1	Heterogeneous nuclear ribonucleoprotein A1	0.461045	0.312128	0.731092	0.0417047	0.0273489	0.232639	0.024159	0.129407	0.520602	0.00312107	0.867786	0.981174	-0.00728017	0.657231	0.885894	-0.0175456	0.467007	0.851894	-0.0104012	0.67646	0.897446
P22626	HNRNPA2B1	Heterogeneous nuclear ribonucleoproteins A2/B1	-0.201814	0.1158	0.56665	0.00402526	0.41227	0.744921	0.00543913	0.19914	0.610681	0.00550608	0.253025	0.729305	0.00199531	0.632609	0.871691	0.00141387	0.826032	0.97144	-0.00351077	0.580285	0.892973
A0A7I2V2R3	HNRNPA3	Heterogeneous nuclear ribonucleoprotein A3	0.226328	0.517416	0.841001	-0.00947369	0.580385	0.835025	-0.00431038	0.770264	0.929913	0.00435814	0.769757	0.962902	0.00392143	0.763788	0.929469	0.00516332	0.819228	0.968126	-0.000436708	0.982395	0.99339
P07910	HNRNPC	Heterogeneous nuclear ribonucleoproteins C1/C2	0.300367	0.500448	0.82746	0.0135232	0.406514	0.738476	0.0136808	0.327471	0.758573	0.0194849	0.160302	0.679805	0.00111567	0.925399	0.976251	0.000157604	0.994104	0.995052	-0.0183693	0.314807	0.772339
H0YA96	HNRNPD	Heterogeneous nuclear ribonucleoprotein D0 (Fragment)	0.480214	0.193925	0.654849	0.0207961	0.206907	0.605159	-0.00666844	0.63351	0.900828	0.0173511	0.151321	0.675326	0.00955822	0.360425	0.729189	-0.0274646	0.205693	0.715159	-0.00779286	0.622529	0.892973
P31942	HNRNPH3	Heterogeneous nuclear ribonucleoprotein H3	0.094633	0.640981	0.877097	0.0162683	0.0902576	0.42429	0.0120926	0.141629	0.548092	0.00332686	0.679529	0.947257	0.00479802	0.496156	0.797801	-0.00417564	0.736664	0.944781	0.00147116	0.890452	0.966105
A0A1W2PP35	HNRNPU	Heterogeneous nuclear ribonucleoprotein U (Fragment)	0.154189	0.697606	0.896556	0.0384952	0.0102289	0.143096	0.0388943	0.00294298	0.0996815	0.0280565	0.055449	0.503997	0.00848184	0.497059	0.798031	0.000399099	0.983048	0.995052	-0.0195746	0.304803	0.769335
P00738	HP	Haptoglobin	-0.545555	0.188084	0.649207	-0.0409522	0.00447939	0.105216	-0.0281671	0.0195699	0.240322	-0.0549958	0.0019746	0.172778	-0.0157975	0.28201	0.688452	0.0127851	0.4746	0.85313	0.0391984	0.0823941	0.555184
P00492	HPRT1	Hypoxanthine-guanine phosphoribosyltransferase	-0.437407	0.171548	0.632101	0.00788665	0.590561	0.83992	-0.000666909	0.957654	0.990677	-0.0107362	0.404993	0.823966	0.0219104	0.0571288	0.368008	-0.00855356	0.657666	0.929774	0.0326467	0.0617348	0.555184
P02790	HPX	Hemopexin	-0.378554	0.11287	0.56665	-0.029645	0.00203038	0.0687708	-0.00900772	0.24361	0.667708	-0.02342	0.0334607	0.450338	0.00281442	0.766534	0.931551	0.0206373	0.0860887	0.614919	0.0262344	0.071709	0.555184
M0QZ43	HRC	Sarcoplasmic reticulum histidine-rich calcium-binding protein	0.11021	0.348569	0.746934	-0.00197697	0.565765	0.824152	-0.000929718	0.751169	0.929913	-0.00119691	0.772923	0.962902	-0.00881306	0.01934	0.230761	0.00104725	0.816589	0.968126	-0.00761614	0.172058	0.675597
P04196	HRG	Histidine-rich glycoprotein	-0.703913	0.056837	0.540776	-0.0333363	0.0121301	0.161223	-0.00838526	0.441336	0.830047	-0.024458	0.117116	0.621071	0.0158256	0.245165	0.658467	0.024951	0.141023	0.668938	0.0402836	0.0534754	0.537117
Q58FF8	HSP90AB2P	Putative heat shock protein HSP 90-beta 2	0.612799	0.272081	0.710055	-0.000500383	0.982871	0.989549	0.00834765	0.676428	0.919228	0.0462355	0.0416027	0.450338	-0.024768	0.208195	0.623076	0.00884803	0.773241	0.958298	-0.0710035	0.0192569	0.493407
P54652	HSPA2	Heat shock-related 70 kDa protein 2	0.145468	0.371715	0.762399	-0.00354566	0.381222	0.736974	-0.00599725	0.08765	0.464355	-0.00761438	0.0244117	0.450094	-0.00769103	0.00980704	0.182551	-0.00245159	0.64364	0.928605	-7.66417e-05	0.985821	0.99339
P34932	HSPA4	Heat shock 70 kDa protein 4	0.257958	0.396197	0.77928	0.01372	0.37675	0.736974	0.0118498	0.375862	0.795676	0.0242932	0.0551343	0.503997	0.0135643	0.217693	0.637418	-0.00187019	0.927029	0.990395	-0.0107289	0.518576	0.863441
Q16082	HSPB2	Heat shock protein beta-2	0.130201	0.240681	0.684864	-0.00199932	0.551599	0.822786	-0.00112553	0.694079	0.919228	0.00104302	0.674084	0.947257	-0.00142352	0.509943	0.798922	0.000873796	0.842722	0.97144	-0.00246653	0.454231	0.835672
O14558	HSPB6	Heat shock protein beta-6	-0.174018	0.300636	0.716151	-0.00245843	0.610271	0.85552	-0.00199554	0.627667	0.900263	-0.00972429	0.0657114	0.543761	0.000449405	0.920248	0.976231	0.000462891	0.941684	0.990395	0.0101737	0.142847	0.640313
Q9UJY1	HSPB8	Heat shock protein beta-8	0.149177	0.54741	0.845266	-0.00702278	0.523885	0.812525	-0.0114794	0.228814	0.653958	0.00840061	0.445016	0.840408	0.00233986	0.807807	0.944413	-0.00445661	0.758944	0.950944	-0.00606075	0.678057	0.897446
P10809	HSPD1	60 kDa heat shock protein, mitochondrial	-0.0212619	0.859413	0.953894	0.000786056	0.800765	0.937351	-0.00285005	0.287194	0.726636	-0.00156923	0.643149	0.938639	-0.00359301	0.227364	0.648728	-0.00363611	0.376977	0.836873	-0.00202379	0.652199	0.897446
P61604	HSPE1	10 kDa heat shock protein, mitochondrial	0.0555628	0.812117	0.932957	0.00566984	0.568189	0.824513	-0.00604341	0.477653	0.835706	0.00545879	0.560317	0.917314	-0.00526169	0.520831	0.803043	-0.0117133	0.371916	0.836873	-0.0107205	0.390465	0.805072
P98160	HSPG2	Basement membrane-specific heparan sulfate proteoglycan core protein	-0.192945	0.427104	0.791883	-0.00150882	0.832335	0.947919	0.016806	0.00876122	0.164273	0.00483109	0.552578	0.915494	0.0131554	0.0696771	0.391235	0.0183148	0.0571146	0.512567	0.00832434	0.441346	0.833016
H7C5G1	IAH1	Isoamyl acetate-hydrolyzing esterase 1 homolog (Fragment)	0.259481	0.0955747	0.56665	0.00109493	0.889265	0.967081	0.00644611	0.343078	0.771975	0.00540315	0.344463	0.786831	0.00234908	0.638157	0.875902	0.00535117	0.606254	0.913295	-0.00305407	0.686878	0.897446
Q9BXS1	IDI2	Isopentenyl-diphosphate delta-isomerase 2	0.0157345	0.947539	0.978705	-0.000916322	0.882157	0.967081	-0.00864825	0.107754	0.485588	-0.00807399	0.142631	0.666805	-0.0120709	0.014405	0.21522	-0.00773193	0.344425	0.825324	-0.00399691	0.57866	0.892973
P01876	IGHA1	Immunoglobulin heavy constant alpha 1	-0.424549	0.273202	0.710055	-0.0283424	0.015591	0.179617	-0.0111704	0.24756	0.66822	-0.0202506	0.204145	0.69947	0.0147003	0.291893	0.691646	0.017172	0.248505	0.762597	0.0349509	0.100777	0.555184
A0A0A0MS08	IGHG1	Immunoglobulin heavy constant gamma 1 (Fragment)	-0.719004	0.00840844	0.432115	-0.0232873	0.00799	0.135139	-0.0191297	0.0104641	0.177694	-0.0197221	0.0870595	0.57856	0.00321237	0.74768	0.923721	0.00415757	0.704189	0.941196	0.0229344	0.133435	0.621542
P01859	IGHG2	Immunoglobulin heavy constant gamma 2	-1.24996	0.0013701	0.35965	-0.0147506	0.347007	0.718655	0.0125015	0.35159	0.782335	-0.0205973	0.203035	0.69947	0.0323206	0.0259573	0.258034	0.027252	0.189507	0.700164	0.0529179	0.0168793	0.493407
A0A4W9A917	IGHG3	Immunoglobulin heavy constant gamma 3 (Fragment)	-1.78395	0.00424376	0.432115	-0.0311281	0.0554194	0.325086	-0.0272837	0.0493702	0.370394	-0.0299431	0.210597	0.69947	0.0352776	0.095022	0.439529	0.00384442	0.853161	0.972494	0.0652207	0.0438765	0.506356
P01861	IGHG4	Immunoglobulin heavy constant gamma 4	-0.225829	0.815976	0.936317	-0.0304602	0.454381	0.77076	-0.0112026	0.747297	0.929913	-0.0357939	0.33671	0.786552	-0.00294565	0.927409	0.976251	0.0192576	0.718554	0.943284	0.0328482	0.50523	0.855632
P01871	IGHM	Immunoglobulin heavy constant mu	-0.833645	0.0846715	0.550012	-0.0264559	0.0639205	0.351395	-0.0187472	0.121019	0.511008	-0.0209971	0.276962	0.735171	0.0149914	0.373425	0.731018	0.00770873	0.673759	0.930851	0.0359885	0.163021	0.662647
A0A4W8ZXM2	IGHV3-72	Immunoglobulin heavy variable 3-72	-0.268904	0.27126	0.710055	-0.000861509	0.94537	0.978929	0.00131671	0.903303	0.962637	-0.00592585	0.558849	0.917314	0.0159219	0.0785324	0.412295	0.00217822	0.89556	0.988678	0.0218477	0.110365	0.562541
P01834	IGKC	Immunoglobulin kappa constant	-0.723189	0.0117335	0.432115	-0.024263	0.00844684	0.135139	-0.0173554	0.0251506	0.260179	-0.0253416	0.0359733	0.450338	0.008476	0.416388	0.761021	0.0069076	0.54865	0.876839	0.0338176	0.0353222	0.506356
A0A5H1ZRS2	IGKV2D-28	Immunoglobulin kappa variable 2D-28	-0.465947	0.469829	0.818248	-0.0013003	0.949533	0.978929	-0.0303315	0.0907232	0.464355	-0.0391924	0.151107	0.675326	-0.00110281	0.962669	0.983271	-0.0290312	0.286607	0.776002	0.0380896	0.290683	0.753623
P0DOY3	IGLC3	Immunoglobulin lambda constant 3	-1.49573	0.0278465	0.522122	-0.0758703	0.0149996	0.178973	-0.0185776	0.470874	0.831422	-0.0359447	0.160563	0.679805	-0.00724965	0.743209	0.923721	0.0572927	0.151723	0.675037	0.028695	0.395136	0.805618
B9A064	IGLL5	Immunoglobulin lambda-like polypeptide 5	-0.809294	0.0651976	0.540776	-0.0128621	0.320725	0.702871	-0.00168226	0.878393	0.962637	-0.0284277	0.0934032	0.589425	-0.00698869	0.630163	0.869476	0.0111798	0.510007	0.864375	0.021439	0.333861	0.777621
P80748	IGLV3-21	Immunoglobulin lambda variable 3-21	-0.254527	0.383755	0.771466	-0.0118034	0.241991	0.627265	-0.00675715	0.430705	0.825865	0.00300878	0.797447	0.972496	2.84082e-05	0.997791	0.998742	0.0050463	0.701139	0.941196	-0.00298037	0.848273	0.959792
Q13418	ILK	Integrin-linked protein kinase	-1.30664	0.00256799	0.432115	-0.0309649	0.121094	0.479805	0.00830385	0.62661	0.900263	-0.0280047	0.0896321	0.588211	0.0196582	0.169628	0.578276	0.0392687	0.13603	0.668938	0.0476629	0.031732	0.506356
P29218	IMPA1	Inositol monophosphatase 1	0.840844	0.0285795	0.522193	0.0119563	0.499907	0.796701	-0.0253494	0.101302	0.470652	-0.00120685	0.91854	0.981174	-0.00808697	0.434233	0.766862	-0.0373056	0.115489	0.668938	-0.00688012	0.660838	0.897446
E7ETK5	IMPDH2	Inosine-5-monophosphate dehydrogenase	-0.0541593	0.894742	0.969535	-0.00741618	0.658337	0.870718	0.0205915	0.157175	0.568119	0.00504708	0.699262	0.951069	0.00998848	0.38304	0.739898	0.0280076	0.209181	0.719988	0.0049414	0.77553	0.935316
O00410	IPO5	Importin-5	-0.0534379	0.730157	0.90235	-0.00208399	0.588622	0.839746	0.00105684	0.747209	0.929913	-0.00341408	0.30998	0.764035	0.000626971	0.828919	0.94872	0.00314083	0.535262	0.87301	0.00404105	0.363687	0.782958
P46940	IQGAP1	Ras GTPase-activating-like protein IQGAP1	-0.0630208	0.816834	0.936317	0.000365807	0.977187	0.986583	-0.0120726	0.27596	0.709875	-0.00551856	0.611733	0.936039	0.00551429	0.561943	0.838125	-0.0124384	0.462254	0.851894	0.0110328	0.445862	0.833016
P53990	IST1	IST1 homolog	-0.132413	0.485753	0.827433	-0.00799398	0.403997	0.738476	0.00267936	0.745006	0.929913	-0.00378599	0.635228	0.938639	0.00115892	0.868292	0.966382	0.0106733	0.398549	0.846687	0.0049449	0.641205	0.897446
H7C4K3	ITGB1	Integrin beta	-0.368873	0.120513	0.571907	-0.00945488	0.434684	0.755658	0.00436824	0.674918	0.919228	-0.00884969	0.36867	0.801457	0.005247	0.541059	0.822159	0.0138231	0.387071	0.843065	0.0140967	0.282307	0.747885
P19827	ITIH1	Inter-alpha-trypsin inhibitor heavy chain H1	-0.527905	0.312629	0.731092	-0.0229919	0.206323	0.605159	-0.0314069	0.0472538	0.362164	-0.0455853	0.0408284	0.450338	-0.00196455	0.918518	0.976231	-0.00841501	0.722147	0.943284	0.0436208	0.137828	0.629984
P19823	ITIH2	Inter-alpha-trypsin inhibitor heavy chain H2	-0.600606	0.245434	0.690334	-0.00211792	0.925245	0.973576	-0.0263616	0.179209	0.597362	-0.0174079	0.432586	0.832322	0.00974416	0.615676	0.86016	-0.0242437	0.41706	0.846687	0.0271521	0.357698	0.782958
B7ZKJ8	ITIH4	ITIH4 protein	-0.510166	0.186592	0.649207	-0.0235985	0.0724	0.374483	-0.00574136	0.600761	0.89475	-0.0345382	0.0370137	0.450338	0.014548	0.309594	0.691646	0.0178572	0.293443	0.777056	0.0490863	0.0261561	0.506356
Q9HDC5	JPH1	Junctophilin-1	0.21523	0.188405	0.649207	0.0158707	0.0250749	0.22212	0.00382261	0.515586	0.860676	0.0118234	0.0833825	0.577764	-0.00460922	0.432227	0.765326	-0.012048	0.186115	0.700164	-0.0164326	0.0706489	0.555184
Q9BR39	JPH2	Junctophilin-2	0.728273	0.10064	0.56665	0.0170235	0.363374	0.729817	0.00761237	0.634012	0.900828	0.0158603	0.249371	0.725318	-0.0240419	0.0494088	0.355337	-0.0094111	0.701375	0.941196	-0.0399022	0.0330049	0.506356
Q96MG2	JSRP1	Junctional sarcoplasmic reticulum protein 1	-0.0535215	0.561532	0.851559	0.00256524	0.499517	0.796701	0.00251958	0.439145	0.830047	0.00212878	0.543174	0.914226	-0.000249851	0.934703	0.976251	-4.56546e-05	0.992691	0.995052	-0.00237863	0.608563	0.892973
Q15046	KARS1	Lysine--tRNA ligase	-0.0109642	0.959922	0.980289	0.00818554	0.322523	0.702871	0.00906725	0.202251	0.610681	0.00307015	0.738796	0.958571	0.0113262	0.163536	0.568585	0.000881705	0.934973	0.990395	0.00825608	0.500646	0.854488
P33176	KIF5B	Kinesin-1 heavy chain	-0.178321	0.35181	0.751803	0.0111621	0.232827	0.627265	0.0149587	0.065775	0.416857	0.0025088	0.716855	0.958347	0.0143873	0.0217257	0.24529	0.00379657	0.757199	0.949891	0.0118785	0.200555	0.69593
Q2TBA0	KLHL40	Kelch-like protein 40	-0.308515	0.0235238	0.494	0.00639361	0.209596	0.609525	0.0123338	0.00679954	0.14279	0.00209915	0.682817	0.947257	0.0103561	0.0258127	0.258034	0.00594021	0.372802	0.836873	0.00825694	0.230174	0.738674
O60662	KLHL41	Kelch-like protein 41	0.0750629	0.582162	0.857321	-0.00184039	0.619354	0.856249	0.00158469	0.616019	0.900089	-0.00447495	0.256572	0.733014	0.00295022	0.388396	0.741887	0.00342508	0.482587	0.858594	0.00742516	0.157896	0.662647
P01042	KNG1	Kininogen-1	-0.895252	0.077419	0.546011	-0.0157331	0.373379	0.735323	-0.0112588	0.45546	0.830047	-0.021851	0.294741	0.75568	0.0046241	0.79944	0.94316	0.00447436	0.846541	0.97144	0.0264751	0.339313	0.779604
O00505	KPNA3	Importin subunit alpha-4	-0.145245	0.194137	0.654849	-0.00317666	0.557927	0.822786	-0.00392237	0.401215	0.814971	-0.00617495	0.0919814	0.589425	-0.00328902	0.298243	0.691646	-0.000745716	0.916696	0.990395	0.00288593	0.546036	0.877059
Q14974	KPNB1	Importin subunit beta-1	0.00595427	0.973734	0.982913	-0.0027725	0.71108	0.891133	0.00387508	0.545978	0.87084	0.00276734	0.613284	0.936039	-0.00511801	0.286836	0.691646	0.00664758	0.500789	0.860842	-0.00788535	0.280918	0.747885
P04264	KRT1	Keratin, type II cytoskeletal 1	0.21549	0.769625	0.916983	-0.000633006	0.984011	0.989549	0.00639441	0.813626	0.933669	-0.00723986	0.814451	0.975338	0.0558386	0.0444929	0.343511	0.00702742	0.865927	0.9772	0.0630785	0.129908	0.619643
P13645	KRT10	Keratin, type I cytoskeletal 10	0.704277	0.150775	0.61125	0.020877	0.329104	0.709598	-0.0088836	0.627366	0.900263	0.011712	0.547045	0.914226	0.0280855	0.104123	0.459366	-0.0297606	0.291925	0.776002	0.0163735	0.526217	0.863441
P35908	KRT2	Keratin, type II cytoskeletal 2 epidermal	0.365499	0.347153	0.746934	-0.0272709	0.151561	0.527843	-0.0120475	0.457861	0.830047	0.0133751	0.420035	0.83082	0.00619292	0.669497	0.885894	0.0152234	0.539402	0.875131	-0.00718215	0.744136	0.923011
P35527	KRT9	Keratin, type I cytoskeletal 9	0.747065	0.0912355	0.56665	-0.0158916	0.415665	0.745826	-0.0248184	0.143545	0.55008	-0.0242877	0.196386	0.69947	0.00518863	0.749534	0.923721	-0.0089268	0.727652	0.943284	0.0294764	0.236945	0.741007
A0A087WYF1	LAMA2	Laminin subunit alpha-2	0.153245	0.583916	0.858699	0.0238493	0.0806061	0.394033	-0.000261055	0.982079	0.995649	0.01456	0.231176	0.70841	0.00730438	0.491399	0.797478	-0.0241104	0.17856	0.692876	-0.00725557	0.651991	0.897446
A0A0A0MTC7	LAMA4	Laminin subunit alpha-4	-0.16687	0.644936	0.877097	0.00304517	0.834374	0.948152	0.0113351	0.367897	0.789844	-0.00344485	0.820841	0.975338	0.0034191	0.797066	0.942476	0.00828993	0.666187	0.929774	0.00686395	0.734147	0.918868
P55268	LAMB2	Laminin subunit beta-2	-0.516726	0.133948	0.579404	-0.00258174	0.868972	0.959817	-0.00669613	0.619983	0.900089	0.001506	0.898085	0.981174	0.0092066	0.37203	0.730153	-0.00411439	0.84211	0.97144	0.0077006	0.622164	0.892973
O43813	LANCL1	Glutathione S-transferase LANCL1	-0.162486	0.654848	0.88493	0.000234384	0.985779	0.989549	0.0078172	0.488456	0.842718	-0.0117193	0.403103	0.823966	-0.0039498	0.746117	0.923721	0.00758281	0.661585	0.929774	0.0077695	0.675271	0.897446
Q14847	LASP1	LIM and SH3 domain protein 1	-0.392073	0.152722	0.612055	-0.015933	0.265474	0.659793	0.00307179	0.802411	0.932058	-0.0131523	0.28582	0.748407	0.00882513	0.412922	0.761021	0.0190048	0.313758	0.793846	0.0219774	0.180945	0.690108
O75112	LDB3	LIM domain-binding protein 3	0.0407044	0.523139	0.841332	0.00621571	0.0127362	0.165493	0.00362906	0.0820637	0.457517	0.00478432	0.074647	0.568297	0.00135348	0.556152	0.834424	-0.00258665	0.411695	0.846687	-0.00343083	0.328191	0.776031
P09382	LGALS1	Galectin-1	-0.041789	0.759323	0.916424	-0.00370799	0.31881	0.702871	-0.0101652	0.00262038	0.0986504	-0.00952202	0.0123055	0.327902	-0.00459596	0.151763	0.5476	-0.00645719	0.188963	0.700164	0.00492606	0.309411	0.76986
Q9NZU5	LMCD1	LIM and cysteine-rich domains protein 1	0.0751555	0.599997	0.864193	0.0150618	2.44138e-05	0.0128173	0.00896654	0.00167014	0.0797112	0.00543483	0.181913	0.694817	0.00333026	0.344268	0.720715	-0.00609525	0.140868	0.668938	-0.00210456	0.693114	0.897446
P02545	LMNA	Prelamin-A/C	-0.0657454	0.543281	0.844632	-0.000996863	0.821377	0.944576	0.0101975	0.0104924	0.177694	0.00737922	0.0933693	0.589425	0.00770678	0.0469431	0.346824	0.0111944	0.0607847	0.521523	0.000327564	0.95435	0.988233
Q03252	LMNB2	Lamin-B2	-0.124049	0.808502	0.930841	0.0180812	0.356423	0.726687	0.00342136	0.837288	0.949077	0.0404146	0.0305297	0.450338	0.0276049	0.0868599	0.41701	-0.0146599	0.568238	0.893188	-0.0128097	0.594015	0.892973
Q0VAK6	LMOD3	Leiomodin-3	0.33312	0.26492	0.709608	0.0163574	0.190704	0.594183	0.00326099	0.757767	0.929913	0.0209997	0.0229905	0.450094	0.00401683	0.604159	0.853302	-0.0130965	0.422347	0.846687	-0.0169829	0.155496	0.662647
P02750	LRG1	Leucine-rich alpha-2-glycoprotein	-0.709632	0.143994	0.592789	-0.0246653	0.329118	0.709598	-0.013884	0.523066	0.863058	-0.0168372	0.428513	0.831868	-0.00183724	0.921276	0.976231	0.0107813	0.745681	0.945876	0.0149999	0.595254	0.892973
P30533	LRPAP1	Alpha-2-macroglobulin receptor-associated protein	-0.108694	0.596135	0.861904	0.0117314	0.264559	0.659793	0.0058423	0.51784	0.861129	0.00563264	0.498247	0.89429	0.0142008	0.0545041	0.358914	-0.00588908	0.669951	0.930487	0.00856817	0.438703	0.833016
Q8TCA0	LRRC20	Leucine-rich repeat-containing protein 20	0.185521	0.295147	0.716151	0.0102197	0.244987	0.627405	0.00240699	0.747873	0.929913	0.00929138	0.24066	0.717879	-0.00225179	0.743188	0.923721	-0.00781267	0.497415	0.860842	-0.0115432	0.272233	0.741007
Q8N1G4	LRRC47	Leucine-rich repeat-containing protein 47	0.168849	0.594377	0.861904	0.0262608	0.0137005	0.170043	0.0131255	0.138411	0.544315	-0.0161047	0.142484	0.666805	0.00300869	0.749458	0.923721	-0.0131353	0.330196	0.813863	0.0191134	0.188015	0.69593
P09960	LTA4H	Leukotriene A-4 hydrolase	0.0155062	0.939525	0.978705	-0.011803	0.307402	0.695192	-0.00628129	0.526163	0.863058	-0.00755946	0.115375	0.614943	-0.0029038	0.483391	0.792294	0.00552172	0.715559	0.943284	0.00465566	0.459409	0.835672
P51884	LUM	Lumican	-0.218608	0.377876	0.766787	0.00444919	0.65478	0.868304	0.0199053	0.0247572	0.260179	0.0114139	0.224521	0.70841	0.00832084	0.309024	0.691646	0.0154562	0.242567	0.751312	-0.00309307	0.802195	0.94091
P52564	MAP2K6	Dual specificity mitogen-activated protein kinase kinase 6	0.172578	0.67218	0.888903	0.0121647	0.487639	0.796682	-0.0324815	0.0358395	0.311004	-0.000211155	0.990514	0.997045	0.00129594	0.933645	0.976251	-0.0446461	0.0587001	0.521523	0.0015071	0.949112	0.988233
E7EVA0	MAP4	Microtubule-associated protein	-0.0692449	0.492483	0.827433	0.00040479	0.889714	0.967081	0.0043011	0.0911021	0.464355	-0.00207598	0.520697	0.906793	-0.00121315	0.666063	0.885894	0.00389631	0.313562	0.793846	0.000862827	0.840045	0.957241
Q15691	MAPRE1	Microtubule-associated protein RP/EB family member 1	0.21076	0.445094	0.796282	0.00667229	0.652077	0.868304	0.00359592	0.777934	0.929913	0.00298399	0.772596	0.962902	0.00323675	0.720032	0.913709	-0.00307637	0.874744	0.982333	0.000252758	0.985288	0.99339
Q15555	MAPRE2	Microtubule-associated protein RP/EB family member 2	0.226931	0.579855	0.856326	-0.0269271	0.202491	0.600671	0.00272204	0.880428	0.962637	0.00428063	0.780855	0.962902	-0.00388009	0.773365	0.932988	0.0296492	0.286665	0.776002	-0.00816072	0.69003	0.897446
D6R991	MATR3	Matrin-3 (Fragment)	0.133976	0.450164	0.797087	0.00761474	0.390542	0.737974	0.00310817	0.683025	0.919228	0.00539829	0.427905	0.831868	0.00283033	0.633429	0.871691	-0.00450657	0.698969	0.941196	-0.00256796	0.775591	0.935316
P02144	MB	Myoglobin	-0.0941965	0.490763	0.827433	-0.00230904	0.525654	0.814066	-0.00041115	0.894349	0.962637	-0.00434868	0.223473	0.70841	0.00316947	0.306343	0.691646	0.00189789	0.690952	0.941196	0.00751815	0.115103	0.572786
Q9ULC4	MCTS1	Malignant T-cell-amplified sequence 1	0.165075	0.610833	0.867168	0.00170499	0.911726	0.971891	-0.0154518	0.246148	0.667708	-0.00309393	0.809292	0.975338	-0.00655197	0.559803	0.837885	-0.0171568	0.399423	0.846687	-0.00345805	0.83908	0.957241
G3V1U3	METAP2	Methionine aminopeptidase 2	0.0409322	0.883978	0.964841	0.00636636	0.661461	0.871436	0.00394175	0.752448	0.929913	0.00358049	0.706956	0.955244	-0.00244681	0.769354	0.932988	-0.00242461	0.899226	0.988678	-0.0060273	0.634206	0.897446
A0A087WU07	MICOS10	MICOS complex subunit MIC10	0.238517	0.556339	0.851539	0.00886737	0.687251	0.883247	-0.0119555	0.529323	0.863058	0.00837186	0.614279	0.936039	-0.0153291	0.294016	0.691646	-0.0208229	0.474405	0.85313	-0.023701	0.284972	0.751811
P14174	MIF	Macrophage migration inhibitory factor	0.330779	0.394258	0.77928	0.0172342	0.276943	0.676256	-0.0102574	0.449511	0.830047	-0.0117534	0.274444	0.735118	-0.0246036	0.0115452	0.192476	-0.0274916	0.190044	0.700164	-0.0128502	0.36609	0.782958
E9PCK9	MLIP	Muscular LMNA-interacting protein (Fragment)	0.146675	0.531739	0.844632	0.0125998	0.239154	0.627265	0.00870867	0.341585	0.771975	0.00480726	0.595423	0.931735	-0.000514481	0.948038	0.977845	-0.00389116	0.780572	0.958298	-0.00532174	0.657804	0.897446
P34949	MPI	Mannose-6-phosphate isomerase	0.132043	0.288458	0.713585	0.00508535	0.338615	0.716792	-0.0040384	0.374406	0.795676	0.000459289	0.933552	0.981174	-0.00300736	0.533948	0.814892	-0.00912375	0.194678	0.704087	-0.00346665	0.636288	0.897446
P26038	MSN	Moesin	0.162335	0.322164	0.73808	-0.000567045	0.941273	0.978929	0.00597366	0.368174	0.789844	0.0076951	0.220817	0.70841	-0.000558995	0.917904	0.976231	0.0065407	0.519985	0.868731	-0.0082541	0.320535	0.775984
C9JL85	MTPN	Myotrophin	-0.13938	0.725464	0.90235	0.00644912	0.714917	0.893022	0.0156678	0.303987	0.742	-0.00313414	0.823928	0.975338	-0.00348962	0.776601	0.932988	0.0092187	0.691795	0.941196	-0.000355489	0.984825	0.99339
Q8IVN3	MUSTN1	Musculoskeletal embryonic nuclear protein 1	-0.399781	0.257482	0.698595	-0.026053	0.133352	0.511022	0.0114762	0.437676	0.829878	-0.00420938	0.740274	0.958571	0.000161051	0.98844	0.993169	0.0375292	0.102431	0.655115	0.00437043	0.795654	0.936588
Q00872	MYBPC1	Myosin-binding protein C, slow-type	0.0605127	0.418925	0.7883	0.00335044	0.091722	0.426142	0.0451191	0.167769	0.583302	0.000657039	0.763579	0.961293	0.0275076	0.21915	0.637418	0.0523195	0.294541	0.777056	0.0306077	0.366518	0.782958
F8VZE0	MYBPC1	Myosin-binding protein C, slow-type	-0.380453	0.647504	0.877097	-0.0072004	0.848127	0.953219	0.00178148	0.286669	0.726636	-0.00310009	0.902872	0.981174	-0.00111055	0.560186	0.837885	-0.00156896	0.540281	0.875131	-0.00176759	0.542589	0.875144
Q14324	MYBPC2	Myosin-binding protein C, fast-type	0.286664	0.289152	0.713585	-0.00180496	0.808188	0.937677	-0.0136407	0.0373842	0.32175	0.00241859	0.717186	0.958347	-0.0142227	0.0188077	0.22874	-0.0118357	0.230659	0.744276	-0.0166413	0.0665308	0.555184
A0A087X023	MYBPH	Myosin-binding protein H	-0.0181243	0.958786	0.980289	0.00455912	0.778336	0.928696	-0.0121001	0.387961	0.806652	0.00403128	0.770072	0.962902	0.00494549	0.682512	0.891341	-0.0166592	0.437286	0.846687	0.000914213	0.960211	0.991428
P12882	MYH1	Myosin-1	0.0507056	0.902629	0.97306	-0.00900005	0.60964	0.85552	-0.011493	0.447267	0.830047	0.00233231	0.847807	0.976485	-0.00371851	0.725678	0.915819	-0.00249296	0.914259	0.990395	-0.00605082	0.707599	0.906071
P35749	MYH11	Myosin-11	-0.342231	0.568068	0.851559	-0.030419	0.272319	0.666514	0.00397925	0.865991	0.958156	-0.0202551	0.356446	0.786831	0.00204559	0.914622	0.976231	0.0343982	0.34501	0.825324	0.0223007	0.443715	0.833016
Q9UKX3	MYH13	Myosin-13	0.686932	0.57102	0.85409	-0.0720174	0.218674	0.6193	0.013882	0.780241	0.929913	0.0156188	0.742933	0.958571	-0.0162306	0.697404	0.902127	0.0858994	0.264658	0.767026	-0.0318493	0.615171	0.892973
Q9Y2K3	MYH15	Myosin-15	0.063721	0.874627	0.957742	-0.00602451	0.783355	0.929404	-0.0271418	0.156718	0.568119	-0.0149633	0.385343	0.812471	-0.00692141	0.644958	0.879787	-0.0211172	0.466713	0.851894	0.00804188	0.724286	0.915009
Q9H6N6	MYH16	Putative uncharacterized protein MYH16	-0.261313	0.683115	0.892128	0.010981	0.567371	0.824513	-0.00464398	0.776478	0.929913	-0.00880112	0.637239	0.938639	0.0185773	0.256853	0.66321	-0.015625	0.536059	0.87301	0.0273785	0.272135	0.741007
Q9UKX2	MYH2	Myosin-2	0.227125	0.141587	0.591603	0.00297079	0.511071	0.805563	-0.00284932	0.460379	0.830047	0.00470619	0.188267	0.694817	-0.00674704	0.0338696	0.2915	-0.00582011	0.329214	0.813352	-0.0114532	0.0189299	0.493407
P11055	MYH3	Myosin-3	0.297177	0.540981	0.844632	0.0197673	0.280221	0.676853	0.00730755	0.638337	0.903704	0.0282766	0.0686931	0.554829	-0.00905851	0.494905	0.797786	-0.0124597	0.602512	0.910678	-0.0373352	0.0700792	0.555184
Q9Y623	MYH4	Myosin-4	0.0795857	0.756353	0.913891	-0.00888252	0.283157	0.678093	-0.00137902	0.84394	0.951812	-0.00352342	0.65105	0.93939	-0.003578	0.598744	0.850068	0.00750351	0.488217	0.859447	-5.45737e-05	0.995781	0.996731
P13533	MYH6	Myosin-6	0.210062	0.208386	0.665062	0.00587053	0.36684	0.730895	0.000718235	0.896742	0.962637	0.00721513	0.182667	0.694817	-0.0111668	0.0212535	0.24529	-0.0051523	0.545944	0.876682	-0.0183819	0.0132628	0.493407
P12883	MYH7	Myosin-7	-0.0859783	0.398052	0.77928	0.00246992	0.453086	0.77076	0.00157568	0.574426	0.88438	-0.00120807	0.656354	0.940777	0.00278926	0.242026	0.658467	-0.000894235	0.835695	0.97144	0.00399734	0.270404	0.741007
P13535	MYH8	Myosin-8	0.465305	0.35238	0.751803	0.0284725	0.233142	0.627265	0.00375549	0.854439	0.955443	0.0153549	0.345473	0.786831	-0.00382542	0.78604	0.933123	-0.024717	0.431369	0.846687	-0.0191804	0.373875	0.790821
P05976	MYL1	Myosin light chain 1/3, skeletal muscle isoform	0.0823764	0.432177	0.794169	0.00159834	0.614081	0.856249	-0.00353534	0.196004	0.609342	0.00240384	0.351761	0.786831	-0.00579707	0.0132292	0.207323	-0.00513368	0.222228	0.737525	-0.00820091	0.0205643	0.493407
P19105	MYL12A	Myosin regulatory light chain 12A	0.920967	0.0331842	0.524089	0.0102249	0.611581	0.856213	-0.0224477	0.198475	0.610681	0.0326992	0.0683845	0.554829	-0.0233122	0.134652	0.519951	-0.0326726	0.221188	0.737525	-0.0560114	0.0206761	0.493407
P10916	MYL2	Myosin regulatory light chain 2, ventricular/cardiac muscle isoform	-0.085018	0.54383	0.844632	-0.001551	0.71836	0.893489	0.00105085	0.774567	0.929913	-0.00204831	0.590657	0.931216	0.00171634	0.604626	0.853302	0.00260185	0.645556	0.928605	0.00376465	0.456787	0.835672
P08590	MYL3	Myosin light chain 3	-0.0672957	0.667368	0.888903	0.00498343	0.341329	0.716792	-4.24035e-05	0.992384	0.998255	-0.0017943	0.677105	0.947257	0.000906729	0.808924	0.944413	-0.00502583	0.464271	0.851894	0.00270103	0.63655	0.897446
P14649	MYL6B	Myosin light chain 6B	-0.36009	0.280777	0.711543	0.00155295	0.882413	0.967081	0.0137788	0.130749	0.521838	-0.00846056	0.425875	0.831868	0.00209464	0.820302	0.94478	0.0122259	0.378462	0.836873	0.0105552	0.453684	0.835672
P24844	MYL9	Myosin regulatory light polypeptide 9	-0.162708	0.712747	0.900933	-0.0205136	0.370282	0.733577	0.0194929	0.323697	0.757446	0.000201641	0.990647	0.997045	0.00660039	0.66119	0.885894	0.0400065	0.187186	0.700164	0.00639875	0.779553	0.935316
Q15746	MYLK	Myosin light chain kinase, smooth muscle	-0.0300984	0.950815	0.978705	-0.0294288	0.167319	0.559198	-0.014579	0.420428	0.825002	-0.0148389	0.423546	0.831868	-0.00596615	0.71184	0.911502	0.0148497	0.592253	0.906323	0.00887275	0.717652	0.915009
Q9H1R3	MYLK2	Myosin light chain kinase 2, skeletal/cardiac muscle	-0.0828724	0.609097	0.867168	0.00679713	0.267325	0.662007	0.00145497	0.779475	0.929913	0.000333386	0.935021	0.981174	-8.67375e-05	0.980548	0.992312	-0.00534216	0.505081	0.862334	-0.000420123	0.938215	0.987342
Q96A32	MYLPF	Myosin regulatory light chain 2, skeletal muscle isoform	0.207139	0.23231	0.682879	0.00118687	0.797111	0.935922	-0.00366008	0.355421	0.783158	0.00400567	0.343942	0.786831	-0.00648517	0.0831974	0.41701	-0.00484695	0.42633	0.846687	-0.0104908	0.0664914	0.555184
A0A0D9SFK2	MYO18A	Unconventional myosin-XVIIIa	1.45041	0.183799	0.649207	0.112153	0.0286087	0.237615	-0.0194434	0.0771916	0.450702	0.116094	0.00862135	0.309652	-0.00805365	0.371013	0.72952	-0.0247583	0.138823	0.668938	-0.129822	0.0251108	0.506356
A0A1B0GWJ6	MYO18A	Unconventional myosin-XVIIIa (Fragment)	0.270135	0.27986	0.711543	0.00531484	0.670565	0.875709	0.0549989	0.201211	0.610681	0.0047117	0.645325	0.938664	-0.0137277	0.709578	0.910886	-0.0571544	0.383431	0.843065	-0.0127654	0.350404	0.781156
F5H6E2	MYO1C	Unconventional myosin-Ic	-0.425998	0.250201	0.690334	0.000948499	0.95634	0.978929	-0.00950807	0.52506	0.863058	-0.00471368	0.775889	0.962902	0.0147952	0.310517	0.692235	-0.0104566	0.647713	0.929774	0.0195088	0.377599	0.794546
P52179	MYOM1	Myomesin-1	0.00874454	0.889296	0.968632	0.00301631	0.148023	0.527843	0.00308608	0.0850773	0.462856	0.001675	0.424521	0.831868	0.00214393	0.243267	0.658467	6.97707e-05	0.979371	0.995052	0.000468932	0.865534	0.965518
Q5VTT5	MYOM3	Myomesin-3	-0.0091095	0.953426	0.978705	0.00404561	0.40284	0.738476	0.00862846	0.0419332	0.342406	0.00559165	0.313013	0.764439	0.00498935	0.302155	0.691646	0.00458286	0.470526	0.85313	-0.000602296	0.934238	0.986871
A0A0C4DFM5	MYOT	Myotilin	-0.00750802	0.92983	0.978705	-0.00208879	0.546289	0.822786	0.000898913	0.761304	0.929913	-0.00222364	0.493338	0.888516	-0.00150904	0.594096	0.848094	0.0029877	0.512308	0.86486	0.000714605	0.867897	0.965518
Q9NP98	MYOZ1	Myozenin-1	0.0963051	0.431039	0.794018	0.00489379	0.236506	0.627265	0.00431072	0.222264	0.644688	0.0105759	0.00802796	0.301049	0.00379682	0.254545	0.663207	-0.000583068	0.913667	0.990395	-0.00677908	0.182798	0.692915
Q9NPC6	MYOZ2	Myozenin-2	-0.276197	0.277418	0.711543	0.00743948	0.331713	0.711739	0.0137462	0.0404504	0.337087	0.0053717	0.415576	0.827904	0.0135717	0.0224406	0.250313	0.00630677	0.529637	0.86952	0.00819996	0.349291	0.780851
Q8TDC0	MYOZ3	Myozenin-3	0.0710166	0.833509	0.942307	-0.00233285	0.865783	0.958937	0.0122565	0.303161	0.742	0.0195647	0.11433	0.614943	0.00397092	0.709871	0.910886	0.0145894	0.423937	0.846687	-0.0155938	0.338413	0.779604
Q86TC9	MYPN	Myopalladin	-0.934327	0.0783667	0.546011	0.0100993	0.565692	0.824152	-0.00117191	0.937677	0.984603	-0.00634705	0.736252	0.958571	0.0338817	0.045484	0.343584	-0.0112712	0.625723	0.922243	0.0402288	0.114046	0.572
E9PAV3	NACA	Nascent polypeptide-associated complex subunit alpha, muscle-specific form	-0.0559204	0.49613	0.827433	-0.00403857	0.228325	0.627265	0.00187383	0.509905	0.858815	-0.00476867	0.169568	0.689728	-0.00228249	0.448103	0.775137	0.00591239	0.181089	0.692876	0.00248618	0.58566	0.892973
H0YH88	NAP1L1	Nucleosome assembly protein 1-like 1 (Fragment)	0.583259	0.108368	0.56665	-0.00345045	0.839311	0.948736	0.0043911	0.76447	0.929913	0.00665635	0.657974	0.940777	-0.0126826	0.33793	0.718288	0.00784155	0.726971	0.943284	-0.0193389	0.335694	0.778099
Q99733	NAP1L4	Nucleosome assembly protein 1-like 4	0.255231	0.169834	0.632101	0.00933487	0.373964	0.735323	0.00121047	0.892863	0.962637	0.00952243	0.260747	0.73481	0.0010576	0.886095	0.970177	-0.00812441	0.55618	0.884832	-0.00846482	0.450834	0.835672
M0R0Y2	NAPA	Alpha-soluble NSF attachment protein	-0.579196	0.105756	0.56665	-0.0535593	0.0019186	0.0671511	0.00295902	0.830532	0.945833	-0.0401568	0.00170438	0.162691	0.0142775	0.188164	0.602355	0.0565184	0.0110384	0.263898	0.0544343	0.00140365	0.493407
A0A7I2V428	NCL	Nucleolin	0.18814	0.123535	0.571907	0.0150029	0.0157918	0.179617	0.00887586	0.0900777	0.464355	0.0113979	0.0537388	0.503997	0.00293536	0.565478	0.840075	-0.00612701	0.43754	0.846687	-0.00846254	0.276447	0.743854
Q9UN36	NDRG2	Protein NDRG2	0.286554	0.0103002	0.432115	-0.000995422	0.746199	0.906173	-0.00970439	0.000712671	0.0680277	-0.00281323	0.311748	0.764439	-0.0124757	8.84057e-06	0.0030942	-0.00870897	0.0370095	0.479514	-0.0096625	0.0118467	0.493407
P20929	NEB	Nebulin	0.3368	0.284104	0.711543	0.00361297	0.279869	0.676853	0.00525637	0.114211	0.499673	0.0065186	0.0401614	0.450338	0.00264434	0.327942	0.714379	-0.0180068	0.338782	0.824665	-0.00387425	0.346023	0.780851
H0Y3P5	NEB	Nebulin (Fragment)	0.0716587	0.444412	0.796282	0.0054068	0.387742	0.737974	0.00388925	0.175394	0.594915	0.00617531	0.136227	0.662253	0.00392724	0.32919	0.714379	0.00334422	0.507615	0.86385	-0.00355411	0.512352	0.860092
H0Y786	NEB	Nebulin (Fragment)	0.0819353	0.535988	0.844632	0.00191215	0.618067	0.856249	-0.0164558	0.182347	0.599325	0.0055828	0.228862	0.70841	0.00262119	0.462398	0.780257	-0.00297889	0.716188	0.943284	-0.00165556	0.785699	0.935316
H7C2Z5	NEB	Nebulin (Fragment)	-0.0666581	0.703217	0.900933	0.001551	0.913094	0.972296	0.00242791	0.648451	0.903704	0.00122921	0.933569	0.981174	-0.00189	0.883736	0.970177	0.000276271	0.94945	0.990395	-0.00311921	0.873611	0.965518
P48681	NES	Nestin	-0.37775	0.238682	0.682879	0.00414159	0.806798	0.937677	0.0182732	0.213462	0.63046	0.00110996	0.928491	0.981174	0.024249	0.0305184	0.281048	0.0141316	0.527761	0.86952	0.023139	0.165048	0.662647
Q0ZGT2	NEXN	Nexilin	-0.473264	0.197787	0.654849	0.00609436	0.737318	0.899838	0.0183141	0.246243	0.667708	-0.0123442	0.333679	0.783227	0.00733331	0.509663	0.798922	0.0122198	0.610596	0.917204	0.0196775	0.247316	0.741007
P14543	NID1	Nidogen-1	-0.0485264	0.921272	0.978705	0.0283938	0.217726	0.6193	0.00794309	0.685206	0.919228	0.0209932	0.295422	0.75568	0.0168014	0.338968	0.718929	-0.0204507	0.497255	0.860842	-0.00419181	0.874604	0.965518
Q14112	NID2	Nidogen-2	-0.230635	0.447081	0.796282	0.0124963	0.390494	0.737974	0.00292258	0.815285	0.933863	0.0133089	0.259666	0.73481	0.0137799	0.18377	0.597748	-0.00957374	0.617432	0.922196	0.000471007	0.975828	0.993158
E9PLK3	NPEPPS	Aminopeptidase	0.117511	0.253308	0.690841	-0.000128545	0.95673	0.978929	-0.00579688	0.00669445	0.14279	-0.00454774	0.0752392	0.568297	-0.00791618	0.000826096	0.0542125	-0.00566834	0.0754849	0.577644	-0.00336845	0.312222	0.771527
Q8TAT6	NPLOC4	Nuclear protein localization protein 4 homolog	0.399644	0.11012	0.56665	0.00203731	0.863932	0.958627	-0.0124808	0.228044	0.653958	-0.00449611	0.670272	0.947222	-0.0102293	0.272484	0.678176	-0.0145181	0.357551	0.835421	-0.00573323	0.682983	0.897446
P06748	NPM1	Nucleophosmin	-0.302506	0.178584	0.644375	0.00564854	0.55367	0.822786	0.0200335	0.0186423	0.240322	-0.00380286	0.680071	0.947257	0.0166084	0.045076	0.343584	0.014385	0.255593	0.762597	0.0204113	0.101666	0.555184
P16083	NQO2	Ribosyldihydronicotinamide dehydrogenase [quinone]	0.903929	0.158209	0.617191	-0.00165149	0.920558	0.972617	0.0111424	0.432302	0.825865	0.0105536	0.513005	0.906343	-0.0150279	0.28687	0.691646	0.0127939	0.557619	0.884917	-0.0255815	0.235028	0.741007
Q86VF7	NRAP	Nebulin-related-anchoring protein	-0.137776	0.686227	0.893358	-0.0115542	0.369199	0.732815	0.00436213	0.690982	0.919228	-0.00751153	0.550244	0.915494	-0.00812986	0.45923	0.780257	0.0159163	0.347756	0.82799	-0.000618336	0.970361	0.992093
I3L0N3	NSF	Vesicle-fusing ATPase	0.0696752	0.831782	0.942307	0.00100865	0.936402	0.978929	0.00908906	0.403109	0.815538	-0.00338718	0.779776	0.962902	0.00175986	0.867802	0.966382	0.00808041	0.627684	0.922243	0.00514704	0.748958	0.923011
Q9UNZ2	NSFL1C	NSFL1 cofactor p47	-0.150141	0.17473	0.638641	-9.61532e-05	0.978143	0.986599	0.00167289	0.577141	0.885024	-0.00343381	0.306599	0.760981	0.00267574	0.359471	0.729189	0.00176904	0.701629	0.941196	0.00610955	0.172711	0.675597
Q9BXI3	NT5C1A	Cytosolic 5-nucleotidase 1A	0.365898	0.493984	0.827433	-0.0181625	0.293649	0.688799	-0.0288882	0.0551719	0.381262	-0.00942628	0.614607	0.936039	-0.0182143	0.268905	0.678176	-0.0107256	0.634944	0.92854	-0.008788	0.723469	0.915009
X6RM59	NT5C3A	5-nucleotidase	0.155707	0.323862	0.73808	-0.00181248	0.705989	0.891133	-0.00390991	0.343204	0.771975	-0.00385592	0.353153	0.786831	-0.00109107	0.761468	0.929469	-0.00209743	0.73978	0.944781	0.00276485	0.613948	0.892973
P61970	NUTF2	Nuclear transport factor 2	0.289885	0.664475	0.888789	0.0370365	0.230661	0.627265	0.0273482	0.30151	0.742	-0.000511361	0.983473	0.996792	-0.0139815	0.518802	0.801091	-0.00968828	0.810064	0.967653	-0.0134701	0.681716	0.897446
P20774	OGN	Mimecan	-0.346137	0.524051	0.841332	0.0105016	0.637299	0.863362	0.0569619	0.00496613	0.127181	0.0343583	0.129862	0.646233	0.0183981	0.349043	0.727313	0.0464602	0.119353	0.668938	-0.0159602	0.591112	0.892973
Q9NTK5	OLA1	Obg-like ATPase 1	0.13487	0.197905	0.654849	-0.00288381	0.426959	0.750788	-0.00491687	0.117817	0.506203	-0.00308627	0.30058	0.757247	-0.00746369	0.00619447	0.130451	-0.00203306	0.669122	0.930487	-0.00437742	0.268668	0.741007
P02763	ORM1	Alpha-1-acid glycoprotein 1	-0.480478	0.0681202	0.540776	-0.0312854	0.00171959	0.0644847	-0.0158975	0.0510665	0.37236	-0.0352617	0.00054302	0.0904183	-0.00709345	0.386729	0.741887	0.0153879	0.211781	0.721417	0.0281683	0.0281972	0.506356
P19652	ORM2	Alpha-1-acid glycoprotein 2	-0.620982	0.0524554	0.540776	-0.0359437	0.000876323	0.0483216	-0.02151	0.015275	0.22276	-0.0375059	0.00792742	0.301049	-0.012588	0.297419	0.691646	0.0144336	0.272871	0.772078	0.0249178	0.175301	0.679211
F5GYN4	OTUB1	Ubiquitinyl hydrolase 1	-0.0812096	0.682944	0.892128	0.00571201	0.55912	0.823032	0.0134708	0.1132	0.499673	-0.00344977	0.668038	0.946613	0.0052298	0.458616	0.780257	0.00775875	0.547718	0.876682	0.00867957	0.418315	0.824072
O95747	OXSR1	Serine/threonine-protein kinase OSR1	0.32382	0.0717558	0.540776	0.0107417	0.244332	0.627265	0.00234208	0.765793	0.929913	0.00511835	0.521779	0.906793	0.00169033	0.808976	0.944413	-0.00839965	0.487172	0.859447	-0.00342802	0.746628	0.923011
Q9UQ80	PA2G4	Proliferation-associated protein 2G4	-0.0142763	0.962551	0.980289	0.0130066	0.34083	0.716792	0.00600452	0.606357	0.900089	-0.00311081	0.804041	0.975338	0.00537781	0.624937	0.865678	-0.00700205	0.695397	0.941196	0.00848862	0.611079	0.892973
Q13310	PABPC4	Polyadenylate-binding protein 4	0.488128	0.163952	0.623729	0.0280478	0.114497	0.464178	-0.00113136	0.94008	0.984603	0.0148352	0.317429	0.764639	-0.00815545	0.529563	0.811532	-0.0291792	0.210511	0.719988	-0.0229906	0.244583	0.741007
A0A0C4DGG1	PACSIN3	Protein kinase C and casein kinase substrate in neurons protein 3 (Fragment)	-0.625479	0.0499874	0.540776	-0.00698011	0.667796	0.875709	0.0219205	0.122987	0.515384	0.00218085	0.862645	0.979283	0.0213347	0.0591559	0.371883	0.0289006	0.182732	0.692876	0.0191538	0.25685	0.741007
Q9Y2J8	PADI2	Protein-arginine deiminase type-2	0.154082	0.168094	0.631615	-0.000601072	0.871005	0.960667	0.00198809	0.530537	0.863058	0.001738	0.570849	0.923553	-0.00331671	0.218071	0.637418	0.00258917	0.595453	0.906323	-0.00505471	0.217809	0.72145
P43034	PAFAH1B1	Platelet-activating factor acetylhydrolase IB subunit beta	0.47214	0.129995	0.577017	0.0129716	0.330468	0.711047	0.0150542	0.190431	0.604445	0.0112492	0.396159	0.82026	0.00496018	0.668766	0.885894	0.00208259	0.904919	0.990395	-0.00628904	0.720619	0.915009
J3KNE3	PAFAH1B2	Platelet-activating factor acetylhydrolase IB subunit alpha2 (Fragment)	-0.425977	0.187835	0.649207	-0.0119325	0.446398	0.767132	0.00726399	0.589566	0.893699	0.0142793	0.189118	0.694817	0.0121746	0.199303	0.61288	0.0191965	0.354063	0.835421	-0.00210474	0.882602	0.966105
Q9NVD7	PARVA	Alpha-parvin	-0.362059	0.0636625	0.540776	-0.00807876	0.39041	0.737974	0.00325473	0.686065	0.919228	-0.00124631	0.860341	0.979283	0.00509511	0.412032	0.761021	0.0113335	0.361073	0.835421	0.00634142	0.501299	0.854488
Q96AQ6	PBXIP1	Pre-B-cell leukemia transcription factor-interacting protein 1	0.0373271	0.750939	0.910492	0.00279131	0.393791	0.738476	0.000532197	0.84797	0.953285	0.000494901	0.885381	0.981174	-0.00431909	0.154618	0.551512	-0.00225912	0.598173	0.906323	-0.00481399	0.294138	0.760123
Q15365	PCBP1	Poly(rC)-binding protein 1	-0.123932	0.167472	0.631615	-0.00292889	0.39942	0.738476	0.00101573	0.731638	0.929034	-0.00340753	0.35005	0.786831	0.00206967	0.515767	0.798922	0.00394462	0.388613	0.843065	0.0054772	0.259889	0.741007
Q9UHG3	PCYOX1	Prenylcysteine oxidase 1	0.1278	0.763204	0.916739	0.0229863	0.2368	0.627265	0.0272641	0.106332	0.485428	0.0122778	0.504133	0.900238	0.0108545	0.500347	0.798426	0.00427782	0.866128	0.9772	-0.00142325	0.953409	0.988233
Q13442	PDAP1	28 kDa heat- and acid-stable phosphoprotein	0.37886	0.0661472	0.540776	-0.0132127	0.103562	0.450996	-0.000261053	0.969458	0.992891	0.0123716	0.11309	0.614943	-0.00791481	0.245181	0.658467	0.0129516	0.221552	0.737525	-0.0202864	0.051899	0.529067
O14737	PDCD5	Programmed cell death protein 5	0.478537	0.252183	0.690841	0.0106501	0.597083	0.846069	-0.0197934	0.256956	0.677898	-0.00828062	0.626425	0.93789	-0.0199193	0.186379	0.60189	-0.0304435	0.255354	0.762597	-0.0116387	0.606952	0.892973
Q8WUM4	PDCD6IP	Programmed cell death 6-interacting protein	0.189731	0.644886	0.877097	-0.00264669	0.897756	0.968898	-0.012944	0.467018	0.830047	-0.000124337	0.992297	0.997045	0.00327032	0.771056	0.932988	-0.0102974	0.70491	0.941196	0.00339466	0.842571	0.957241
Q15084	PDIA6	Protein disulfide-isomerase A6	0.154974	0.564807	0.851559	0.000346571	0.977046	0.986583	0.0158539	0.13085	0.521838	0.0180817	0.109588	0.614943	-0.00296821	0.760228	0.929469	0.0155073	0.331416	0.814957	-0.02105	0.159448	0.662647
O00151	PDLIM1	PDZ and LIM domain protein 1	-0.0817105	0.664042	0.888789	-0.00553916	0.48002	0.790002	0.000228911	0.972727	0.992891	-0.00280597	0.590444	0.931216	0.00658448	0.152746	0.549257	0.00576807	0.575918	0.895117	0.00939045	0.179398	0.690108
Q53GG5	PDLIM3	PDZ and LIM domain protein 3	0.0696037	0.499605	0.82746	-0.00275295	0.431896	0.754753	0.0039272	0.193423	0.604445	-0.00202587	0.559305	0.917314	-0.000174106	0.953979	0.980058	0.00668014	0.151554	0.675037	0.00185176	0.687059	0.897446
H0YBI4	PDLIM5	PDZ and LIM domain protein 5 (Fragment)	0.669199	0.191993	0.653081	0.00189562	0.465501	0.779547	0.00432709	0.056694	0.389077	0.00149733	0.546572	0.914226	0.00317151	0.147897	0.540168	0.00243147	0.476352	0.853532	0.00167419	0.610963	0.892973
Q96HC4	PDLIM5	PDZ and LIM domain protein 5	-0.078541	0.344184	0.746934	-0.00448976	0.864219	0.958627	0.00575015	0.799483	0.932058	-0.0100396	0.64187	0.938639	0.00275331	0.884194	0.970177	0.0102399	0.767643	0.957789	0.0127929	0.655774	0.897446
Q9NR12	PDLIM7	PDZ and LIM domain protein 7	0.0566999	0.768315	0.916739	-0.00108751	0.862687	0.958627	-0.00801565	0.141788	0.548092	0.00514996	0.322405	0.769377	-0.0114449	0.0149776	0.21522	-0.00692814	0.40435	0.846687	-0.0165949	0.0200314	0.493407
F2Z2Y4	PDXK	Pyridoxal kinase	0.00410999	0.982285	0.987931	-0.0042032	0.665526	0.874969	-0.00360847	0.666824	0.917775	0.0017385	0.80957	0.975338	0.00750983	0.237893	0.658467	0.000594724	0.963005	0.993055	0.00577133	0.547682	0.877059
P30086	PEBP1	Phosphatidylethanolamine-binding protein 1	0.109707	0.371049	0.762399	0.00583579	0.0389284	0.274327	0.00198956	0.396021	0.813742	-7.00621e-05	0.9854	0.996792	-0.00145411	0.663478	0.885894	-0.00384624	0.288644	0.776002	-0.00138405	0.785343	0.935316
Q5SV97	PERM1	PGC-1 and ERR-induced regulator in muscle protein 1	0.769603	0.0190506	0.465189	0.0191258	0.192611	0.595497	-0.0204602	0.107304	0.485588	0.0170355	0.20247	0.69947	-0.0220932	0.0625293	0.376781	-0.039586	0.0443814	0.502705	-0.0391286	0.0311537	0.506356
Q99471	PFDN5	Prefoldin subunit 5	-0.0315983	0.874343	0.957742	0.0158488	0.129399	0.498613	0.00397001	0.656734	0.90733	0.0160288	0.0358927	0.450338	0.00847443	0.194866	0.607514	-0.0118788	0.386111	0.843065	-0.00755434	0.4436	0.833016
P08237	PFKM	ATP-dependent 6-phosphofructokinase, muscle type	0.259581	0.0728687	0.542639	0.000554119	0.89656	0.968898	-0.00853743	0.0239958	0.258981	-0.00107385	0.744034	0.958571	-0.00709124	0.0175037	0.2269	-0.00909155	0.111401	0.668354	-0.00601739	0.173082	0.675597			PFKM
P07737	PFN1	Profilin-1	0.0289039	0.79748	0.925253	0.00045019	0.895176	0.968898	0.00214397	0.463895	0.830047	0.00104612	0.764668	0.961293	-0.00357242	0.245043	0.658467	0.00169378	0.706345	0.941196	-0.00461854	0.322176	0.776031
P35080	PFN2	Profilin-2	-0.0394384	0.851083	0.950677	-0.0216178	0.0175701	0.188082	0.00221859	0.76811	0.929913	-0.00920104	0.195251	0.69947	-0.0135241	0.0329414	0.290235	0.0238364	0.0446474	0.502705	-0.00432307	0.643249	0.897446
P18669	PGAM1	Phosphoglycerate mutase 1	0.0437816	0.766597	0.916739	0.00323486	0.464148	0.778523	-0.00160807	0.669539	0.917775	-0.00267724	0.625594	0.93789	-0.00332502	0.487683	0.792674	-0.00484292	0.405326	0.846687	-0.000647771	0.928962	0.982286			PGAM1
P15259	PGAM2	Phosphoglycerate mutase 2	0.164735	0.209637	0.666508	0.000417096	0.900302	0.968898	-0.00637398	0.0303416	0.292281	-0.00749066	0.0301152	0.450338	-0.0128814	8.33752e-05	0.0155789	-0.00679107	0.127248	0.668938	-0.00539079	0.227648	0.738674			PGAM2
P52209	PGD	6-phosphogluconate dehydrogenase, decarboxylating	0.851728	0.0184767	0.46421	0.0232667	0.167071	0.559198	-0.00357309	0.803067	0.932058	0.0172395	0.20429	0.69947	-0.000592323	0.959751	0.983159	-0.0268398	0.225783	0.743174	-0.0178318	0.32074	0.775984
P07205	PGK2	Phosphoglycerate kinase 2	0.664462	0.369879	0.762399	-0.0041468	0.847061	0.953219	-0.0313233	0.0946539	0.464391	0.00633937	0.738497	0.958571	-0.0260866	0.12083	0.486056	-0.0271765	0.339488	0.824665	-0.032426	0.202814	0.69593
P36871	PGM1	Phosphoglucomutase-1	0.149218	0.163862	0.623729	0.00182074	0.615652	0.856249	-0.00518698	0.100313	0.470652	-0.00113681	0.6959	0.948904	-0.00747522	0.00534424	0.124699	-0.00700772	0.147348	0.673467	-0.00633841	0.106582	0.558663
Q15124	PGM5	Phosphoglucomutase-like protein 5	0.466075	0.29914	0.716151	-0.020418	0.37559	0.736974	-0.00134938	0.945673	0.985076	-0.0178802	0.247545	0.724016	-0.00663069	0.62024	0.861445	0.0190686	0.529993	0.86952	0.0112495	0.580674	0.892973
A6NDG6	PGP	Glycerol-3-phosphate phosphatase	-0.024784	0.949873	0.978705	-0.00319163	0.857242	0.957919	-0.0183951	0.232535	0.658117	0.0170453	0.230731	0.70841	0.0203594	0.103956	0.459366	-0.0152035	0.516828	0.867909	0.00331413	0.859192	0.963837
Q93100	PHKB	Phosphorylase b kinase regulatory subunit beta	0.73796	0.0164961	0.46421	0.0127076	0.377335	0.736974	-0.020895	0.0957934	0.464391	0.0179768	0.0846263	0.577764	-0.0167781	0.0658947	0.382262	-0.0336026	0.0814388	0.606459	-0.0347549	0.0140694	0.493407
Q16816	PHKG1	Phosphorylase b kinase gamma catalytic chain, skeletal muscle/heart isoform	0.812484	0.0929091	0.56665	0.0192212	0.218259	0.6193	-0.0122707	0.355002	0.783158	0.00402973	0.732459	0.958347	0.00588819	0.566451	0.840075	-0.031492	0.127354	0.668938	0.00185846	0.905241	0.972318
Q9NRX4	PHPT1	14 kDa phosphohistidine phosphatase	0.171232	0.0750986	0.546011	0.00754866	0.0328591	0.25184	-0.00210108	0.474574	0.832976	0.000932449	0.821859	0.975338	-0.00479307	0.189619	0.603332	-0.00964974	0.0379044	0.479514	-0.00572552	0.300433	0.763814
Q15149	PLEC	Plectin	0.0201927	0.795301	0.923745	0.00171808	0.541269	0.82129	0.00424522	0.0835847	0.459497	0.00297256	0.298426	0.75568	0.00337956	0.178015	0.585943	0.00252714	0.494871	0.860842	0.000407004	0.913914	0.976401
O60240	PLIN1	Perilipin-1	-0.139845	0.834615	0.942307	0.0245906	0.398018	0.738476	-0.00141974	0.954464	0.989326	0.0157574	0.590308	0.931216	0.0105759	0.679768	0.889971	-0.0260104	0.496782	0.860842	-0.00518146	0.893862	0.966576
Q99541	PLIN2	Perilipin-2	1.50218	0.000851988	0.298196	0.0149259	0.453674	0.77076	-0.0337029	0.0543685	0.381262	-0.00452628	0.774834	0.962902	-0.047696	0.00138365	0.0726415	-0.0486288	0.0694479	0.548273	-0.0431697	0.0458132	0.506356
O60664	PLIN3	Perilipin-3	0.176919	0.0845026	0.550012	-0.00382954	0.262302	0.657319	-0.00785881	0.00977092	0.176887	-0.00528407	0.124795	0.636089	-0.00587862	0.05261	0.358914	-0.00402927	0.368051	0.836873	-0.000594554	0.89462	0.966576
A0A0J9YXN7	PLIN4	Perilipin-4	0.0358917	0.771139	0.916983	-0.000308935	0.954651	0.978929	0.001459	0.755265	0.929913	-0.00423756	0.354642	0.786831	-0.0069426	0.0871745	0.41701	0.00176793	0.805212	0.967653	-0.00270503	0.654641	0.897446
A0A0A0MSQ0	PLS3	Plastin-3	0.0429039	0.8399	0.946641	0.00749229	0.488842	0.796682	0.0126473	0.177669	0.597362	0.00991029	0.253933	0.729305	0.00377785	0.616572	0.86016	0.00515505	0.717824	0.943284	-0.00613244	0.59257	0.892973
P27169	PON1	Serum paraoxonase/arylesterase 1	0.0809875	0.725285	0.90235	0.00472911	0.651893	0.868304	-0.0141948	0.120792	0.511008	0.0030868	0.746734	0.959188	0.00603213	0.472189	0.78264	-0.0189239	0.175792	0.692876	0.00294534	0.816687	0.946491
Q15181	PPA1	Inorganic pyrophosphatase	0.662967	0.0778835	0.546011	0.0168656	0.381751	0.736974	0.0138118	0.405925	0.818455	0.00821435	0.540678	0.914226	-0.0121613	0.30257	0.691646	-0.00305379	0.903977	0.990395	-0.0203757	0.256341	0.741007
R4GN36	PPFIA3	Liprin-alpha-3	0.430291	0.522133	0.841332	0.0113423	0.695732	0.886551	-0.00884425	0.722424	0.929034	0.0492541	0.0695257	0.557267	-0.00343444	0.882472	0.970177	-0.0201866	0.597674	0.906323	-0.0526885	0.141053	0.635698
P62937	PPIA	Peptidyl-prolyl cis-trans isomerase A	-0.194335	0.112123	0.56665	0.000574972	0.903054	0.968898	0.00204941	0.612653	0.900089	0.000843015	0.831148	0.975338	0.00658908	0.0622661	0.376781	0.00147443	0.812452	0.968126	0.00574607	0.277167	0.743854
P62140	PPP1CB	Serine/threonine-protein phosphatase PP1-beta catalytic subunit	0.0336711	0.870433	0.957742	-0.00693205	0.383928	0.736974	0.00778709	0.256091	0.677797	-0.00799345	0.375143	0.810076	-0.00339946	0.665651	0.885894	0.0147191	0.164105	0.686494	0.00459399	0.700208	0.898801
Q13522	PPP1R1A	Protein phosphatase 1 regulatory subunit 1A	0.590438	0.0467338	0.540776	0.0060344	0.66581	0.874969	-0.00918145	0.446885	0.830047	0.0089321	0.466788	0.866291	-0.0135932	0.208285	0.623076	-0.0152159	0.410775	0.846687	-0.0225253	0.169853	0.675021
E7EMN6	PPP1R2	Protein phosphatase inhibitor 2 (Fragment)	0.121267	0.585896	0.859205	0.00126755	0.90832	0.969244	0.00140871	0.881626	0.962637	0.00182844	0.833473	0.975338	-0.00134082	0.860109	0.964776	0.000141163	0.992236	0.995052	-0.00316926	0.783914	0.935316
Q16821	PPP1R3A	Protein phosphatase 1 regulatory subunit 3A	-0.0874868	0.789455	0.920007	-0.0282083	0.0844761	0.40688	-0.0164783	0.236133	0.664719	-0.0190879	0.12664	0.63792	-0.0157689	0.148732	0.540168	0.0117299	0.579132	0.898211	0.00331901	0.838993	0.957241
Q15435	PPP1R7	Protein phosphatase 1 regulatory subunit 7	0.223849	0.437448	0.796048	0.011144	0.399541	0.738476	-0.00747264	0.509971	0.858815	-0.00220097	0.824273	0.975338	-0.00263489	0.760524	0.929469	-0.0186167	0.2871	0.776002	-0.000433919	0.973667	0.993158
P30153	PPP2R1A	Serine/threonine-protein phosphatase 2A 65 kDa regulatory subunit A alpha isoform	-0.0337981	0.707689	0.900933	-0.00487131	0.122618	0.48252	0.00128194	0.628739	0.900263	-0.00501453	0.0482246	0.477696	-0.00119645	0.577678	0.847111	0.00615325	0.137544	0.668938	0.00381808	0.247234	0.741007
P63151	PPP2R2A	Serine/threonine-protein phosphatase 2A 55 kDa regulatory subunit B alpha isoform	0.42836	0.249185	0.690334	-0.00426948	0.807694	0.937677	0.00414233	0.783336	0.931851	0.0212961	0.173762	0.689728	-0.0176783	0.197257	0.609359	0.00841181	0.716055	0.943284	-0.0389744	0.0628841	0.555184
Q5F2F8	PPP3CB	Serine/threonine-protein phosphatase	-0.182938	0.572082	0.854461	0.0219356	0.200177	0.600671	0.0195571	0.185412	0.599325	0.0101228	0.409088	0.825809	0.00963818	0.368565	0.72947	-0.00237841	0.915622	0.990395	-0.000484667	0.976132	0.993158
F6U1T9	PPP3R1	Calcineurin subunit B type 1	1.10869	0.00664982	0.432115	0.027422	0.166019	0.559198	-0.0125872	0.456	0.830047	0.0210366	0.113661	0.614943	-0.0150776	0.190971	0.6058	-0.0400092	0.126749	0.668938	-0.0361142	0.0431142	0.506356
P51888	PRELP	Prolargin	-0.233032	0.63913	0.877097	-0.0122782	0.551907	0.822786	0.0259172	0.149023	0.568119	-0.00911762	0.626008	0.93789	0.0106224	0.516113	0.798922	0.0381953	0.165102	0.687923	0.01974	0.428039	0.833016
P48147	PREP	Prolyl endopeptidase	0.193788	0.0939411	0.56665	0.00157897	0.608305	0.855374	-0.00476506	0.0760703	0.450466	-0.000749973	0.796935	0.972496	-0.00409457	0.113024	0.473065	-0.00634403	0.123119	0.668938	-0.0033446	0.389077	0.805072
A0A087WXX9	PRKAA2	5-AMP-activated protein kinase catalytic subunit alpha-2	-0.646321	0.0686595	0.540776	-0.0239124	0.198316	0.599395	0.0126495	0.427976	0.825865	-0.0266022	0.0713099	0.557886	0.0245479	0.0579852	0.368997	0.0365619	0.137024	0.668938	0.0511501	0.0108288	0.493407
O43741	PRKAB2	5-AMP-activated protein kinase subunit beta-2	0.518148	0.202624	0.654849	-0.0136552	0.521168	0.811909	-0.00560165	0.759535	0.929913	0.0290654	0.0935942	0.589425	-0.018873	0.211778	0.629934	0.00805354	0.773793	0.958298	-0.0479384	0.0386834	0.506356
P10644	PRKAR1A	cAMP-dependent protein kinase type I-alpha regulatory subunit	0.276674	0.111499	0.56665	0.0102441	0.117142	0.470384	0.00358626	0.514389	0.860676	0.0107906	0.0763141	0.568297	-0.00485903	0.351804	0.728589	-0.00665784	0.432342	0.846687	-0.0156496	0.0537117	0.537117
P13861	PRKAR2A	cAMP-dependent protein kinase type II-alpha regulatory subunit	0.0742596	0.387072	0.772289	0.00368914	0.210141	0.609525	-0.00256966	0.305025	0.742	0.00032938	0.903222	0.981174	-0.00272917	0.25195	0.661368	-0.00625879	0.108626	0.663123	-0.00305855	0.396981	0.806998
P14314	PRKCSH	Glucosidase 2 subunit beta	0.124239	0.741521	0.907456	0.0336244	0.0757545	0.383601	0.0117484	0.466911	0.830047	0.00822616	0.579026	0.92821	-0.00241193	0.85237	0.959004	-0.0218759	0.376705	0.836873	-0.0106381	0.589318	0.892973
E7EW31	PROB1	Proline-rich basic protein 1	-0.515124	0.138643	0.591603	-0.034931	0.0414117	0.286068	-0.00185063	0.89726	0.962637	-0.0220358	0.101074	0.614943	-0.0149915	0.201127	0.615695	0.0330804	0.137847	0.668938	0.00704428	0.690409	0.897446
B1ALA9	PRPS1	Ribose-phosphate pyrophosphokinase 1	0.271256	0.372051	0.762399	0.00900888	0.443812	0.763938	-0.0121677	0.22982	0.653958	0.0111068	0.276805	0.735171	0.0016466	0.852149	0.959004	-0.0211766	0.175389	0.692876	-0.00946015	0.482948	0.841523
A8MZF0	PRR33	Proline-rich protein 33	0.25075	0.299072	0.716151	0.0142576	0.239791	0.627265	-0.00352231	0.734903	0.929034	0.0115936	0.176845	0.694817	-0.0067353	0.365935	0.729189	-0.0177799	0.266381	0.767026	-0.0183289	0.109815	0.562468
Q9BRX8	PRXL2A	Peroxiredoxin-like 2A	-0.0939383	0.688002	0.893358	-0.00475349	0.689778	0.883953	0.00736185	0.473687	0.832976	0.00358879	0.671597	0.947257	0.0103479	0.167767	0.575671	0.0121153	0.44189	0.846687	0.00675916	0.54843	0.877059
P25786	PSMA1	Proteasome subunit alpha type-1	0.38963	0.297951	0.716151	0.000263348	0.987256	0.990085	0.0145304	0.307409	0.743731	0.0257641	0.0403611	0.450338	-0.00327173	0.758191	0.929469	0.0142671	0.512327	0.86486	-0.0290358	0.0790973	0.555184
A0A024RA52	PSMA2	Proteasome subunit alpha type	0.146185	0.36393	0.762399	-0.00395524	0.404027	0.738476	-0.00545958	0.180541	0.599325	-0.00276222	0.500255	0.896361	-0.00594039	0.101437	0.455168	-0.00150434	0.808272	0.967653	-0.00317817	0.558165	0.881155
P25788	PSMA3	Proteasome subunit alpha type-3	-1.56914	0.216996	0.666508	9.55414e-05	0.998517	0.998517	0.00691523	0.875339	0.962637	-0.000534266	0.991498	0.997045	0.0332714	0.450499	0.776723	0.00681969	0.91977	0.990395	0.0338057	0.612635	0.892973
P25789	PSMA4	Proteasome subunit alpha type-4	0.725656	0.0576251	0.540776	0.014519	0.40131	0.738476	-0.0145782	0.328794	0.758755	-0.00931437	0.54515	0.914226	-0.023578	0.0837946	0.41701	-0.0290972	0.204157	0.715159	-0.0142636	0.486104	0.841523
P28066	PSMA5	Proteasome subunit alpha type-5	0.119288	0.512515	0.839502	-0.00394304	0.634216	0.862099	-0.0186471	0.0124507	0.195123	-0.00276517	0.648902	0.93939	-0.0117413	0.032495	0.289151	-0.0147041	0.183376	0.692876	-0.00897608	0.269647	0.741007
O14818	PSMA7	Proteasome subunit alpha type-7	0.0756681	0.550074	0.847016	-0.0038622	0.294812	0.688799	-0.00920949	0.00542236	0.131721	-0.00701029	0.0340329	0.450338	-0.0025753	0.357571	0.729189	-0.0053473	0.270227	0.771029	0.00443499	0.299172	0.763814
P20618	PSMB1	Proteasome subunit beta type-1	-0.469771	0.0970061	0.56665	-0.016005	0.22146	0.623414	0.0147471	0.191661	0.604445	-0.00365272	0.774102	0.962902	-0.00274872	0.805318	0.944413	0.0307521	0.0770192	0.577644	0.000904	0.957381	0.990394
P49721	PSMB2	Proteasome subunit beta type-2	-0.361405	0.410314	0.782459	-0.0368923	0.0905152	0.42429	-0.0116532	0.530986	0.863058	-0.00703243	0.693668	0.948904	0.00247675	0.873896	0.967922	0.025239	0.376184	0.836873	0.00950918	0.688527	0.897446
P28070	PSMB4	Proteasome subunit beta type-4	-0.98136	0.0484686	0.540776	-0.0563264	0.0187018	0.19065	0.00596742	0.763026	0.929913	-0.0389678	0.0676895	0.554829	0.0145884	0.425991	0.761994	0.0622938	0.0460985	0.504202	0.0535563	0.0593405	0.555184
P28074	PSMB5	Proteasome subunit beta type-5	-0.090079	0.861861	0.954593	-0.0229355	0.235319	0.627265	-0.0274872	0.0996569	0.470652	-0.00545499	0.726333	0.958347	0.00997529	0.464249	0.780257	-0.00455168	0.856459	0.972494	0.0154303	0.456937	0.835672
P28072	PSMB6	Proteasome subunit beta type-6	-0.292282	0.394924	0.77928	0.00275186	0.857566	0.957919	-0.00710046	0.590792	0.893849	-0.00952464	0.513385	0.906343	0.0175407	0.172118	0.579449	-0.00985231	0.626465	0.922243	0.0270653	0.165035	0.662647
P35998	PSMC2	26S proteasome regulatory subunit 7	0.0848959	0.730149	0.90235	0.00345681	0.760422	0.91355	0.00990733	0.31342	0.747935	0.00115778	0.905545	0.981174	-0.000485924	0.95454	0.980058	0.00645052	0.666415	0.929774	-0.0016437	0.899047	0.969198
E9PM69	PSMC3	26S proteasome regulatory subunit 6A	0.172724	0.384998	0.771466	-0.000947879	0.925197	0.973576	-0.0105649	0.229485	0.653958	0.00561824	0.489195	0.885611	-0.00678564	0.341983	0.720715	-0.00961702	0.471947	0.85313	-0.0124039	0.253565	0.741007
P43686	PSMC4	26S proteasome regulatory subunit 6B	0.0379229	0.899425	0.970602	-0.00646216	0.64169	0.866035	-0.00628453	0.597968	0.89475	-0.00347292	0.761307	0.961293	-0.000966621	0.922891	0.976231	0.000177636	0.992239	0.995052	0.0025063	0.868832	0.965518
P62333	PSMC6	26S proteasome regulatory subunit 10B	0.0687632	0.552577	0.847016	0.00246531	0.491954	0.796701	0.00140416	0.645713	0.903704	-0.00219591	0.552784	0.915494	-0.00216174	0.502703	0.798922	-0.00106115	0.821379	0.969043	3.41633e-05	0.99443	0.996327
A0A7I2V641	PSMD1	26S proteasome non-ATPase regulatory subunit 1	0.497616	0.0720105	0.540776	0.0261428	0.0337339	0.256671	-0.00558006	0.58554	0.892686	0.0092597	0.406727	0.824447	-0.00413736	0.671658	0.885894	-0.0317229	0.0493792	0.510864	-0.0133971	0.366872	0.782958
O00231	PSMD11	26S proteasome non-ATPase regulatory subunit 11	0.336464	0.107598	0.56665	-0.0292346	0.00958433	0.143096	-0.0165823	0.0804795	0.456149	-0.000948245	0.893672	0.981174	-0.00498399	0.423944	0.761091	0.0126523	0.375434	0.836873	-0.00403574	0.668976	0.897446
J3KNQ3	PSMD13	26S proteasome non-ATPase regulatory subunit 13	0.154584	0.71346	0.900933	-0.00223162	0.917205	0.972617	0.0151161	0.41527	0.824991	-0.00163721	0.921887	0.981174	0.0160394	0.275308	0.678176	0.0173477	0.540914	0.875131	0.0176767	0.427048	0.833016
Q13200	PSMD2	26S proteasome non-ATPase regulatory subunit 2	0.104226	0.818902	0.936513	0.020533	0.225868	0.627265	0.00363959	0.799669	0.932058	0.00394877	0.835075	0.975338	0.00831661	0.617342	0.86016	-0.0168934	0.445747	0.850131	0.00436784	0.862477	0.964431
P51665	PSMD7	26S proteasome non-ATPase regulatory subunit 7	0.425148	0.240269	0.684864	0.0180728	0.333653	0.712064	-0.000377151	0.981258	0.995649	0.0109409	0.384539	0.812471	-0.00307524	0.77845	0.933123	-0.01845	0.453865	0.851894	-0.0140162	0.401198	0.806998
K7EJR3	PSMD8	26S proteasome non-ATPase regulatory subunit 8 (Fragment)	0.13969	0.545612	0.844632	-0.000713963	0.954653	0.978929	-0.00357993	0.740945	0.929913	-0.000910638	0.921831	0.981174	-0.000821715	0.919522	0.976231	-0.00286597	0.862696	0.9772	8.89229e-05	0.99425	0.996327
Q06323	PSME1	Proteasome activator complex subunit 1	-0.0359733	0.826307	0.942044	-0.00549426	0.297286	0.688799	-0.00937094	0.042067	0.342406	-0.00642297	0.167704	0.689728	0.00128508	0.747779	0.923721	-0.00387669	0.573781	0.894801	0.00770805	0.210502	0.713284
A0A087WYT3	PTGES3	Prostaglandin E synthase 3	0.73499	0.0896613	0.56665	-0.00742278	0.650123	0.868304	-0.0070127	0.616909	0.900089	-0.00174768	0.888707	0.981174	-0.0182297	0.100534	0.455002	0.000410085	0.984788	0.995052	-0.0164821	0.323103	0.776031
Q8N8N7	PTGR2	Prostaglandin reductase 2	-0.0996427	0.709749	0.900933	0.0130876	0.287696	0.683752	0.0141079	0.183217	0.599325	0.00652835	0.403285	0.823966	0.0109539	0.11317	0.473065	0.00102032	0.94938	0.990395	0.00442558	0.668405	0.897446
F6WIT2	PTPA	Serine/threonine-protein phosphatase 2A activator	0.444627	0.0950077	0.56665	0.0155352	0.104803	0.450996	-0.00702228	0.384454	0.804138	0.0133063	0.24739	0.724016	0.00721745	0.472565	0.78264	-0.0225575	0.0746126	0.577644	-0.00608883	0.689157	0.897446
Q08623	PUDP	Pseudouridine-5-phosphatase	-0.257741	0.591869	0.861904	0.00555445	0.711668	0.891133	0.0232695	0.0763648	0.450466	0.000465085	0.976571	0.996792	0.0181192	0.194983	0.607514	0.017715	0.372328	0.836873	0.0176542	0.403165	0.807869
P11217	PYGM	Glycogen phosphorylase, muscle form	0.344033	0.012051	0.432115	-0.000661647	0.880393	0.966959	-0.0102293	0.00971432	0.176887	1.92205e-05	0.99529	0.999096	-0.00713533	0.0159936	0.21522	-0.00956764	0.104796	0.656008	-0.00715455	0.104173	0.555184
H3BMH2	RAB11A	Ras-related protein Rab-11A (Fragment)	-0.114697	0.787032	0.920007	-0.0280029	0.0782433	0.389256	0.015423	0.250501	0.66968	-0.025121	0.107152	0.614943	-0.0109028	0.416749	0.761021	0.0434259	0.0396296	0.489542	0.0142182	0.485515	0.841523
E7END7	RAB1A	Ras-related protein Rab-1A	-0.553103	0.167869	0.631615	-0.0504474	0.00888115	0.139182	0.00284717	0.856544	0.956161	-0.03167	0.0471273	0.471273	0.00589977	0.668298	0.885894	0.0532946	0.0329383	0.467014	0.0375698	0.0755896	0.555184
P61019	RAB2A	Ras-related protein Rab-2A	0.259707	0.552268	0.847016	0.0193647	0.291532	0.688799	0.00404559	0.795603	0.932058	-0.000671453	0.95893	0.991087	-0.00981864	0.39002	0.741887	-0.0153191	0.524162	0.86952	-0.00914718	0.597585	0.892973
P54725	RAD23A	UV excision repair protein RAD23 homolog A	0.366641	0.466355	0.815694	0.0233248	0.238765	0.627265	0.0041633	0.804038	0.932058	0.0233655	0.213838	0.69947	-0.0115372	0.479389	0.789958	-0.0191615	0.459301	0.851894	-0.0349027	0.163357	0.662647
P54727	RAD23B	UV excision repair protein RAD23 homolog B	-0.49915	0.0306691	0.524089	0.00527128	0.671272	0.875709	0.017999	0.0984452	0.470652	-0.00421285	0.70028	0.951222	0.0105559	0.273125	0.678176	0.0127278	0.438517	0.846687	0.0147687	0.311849	0.771527
P62826	RAN	GTP-binding nuclear protein Ran	-0.206434	0.75321	0.911818	0.0300504	0.26916	0.663422	-0.0194651	0.401735	0.814971	-0.0275076	0.267882	0.735118	-0.0255834	0.238867	0.658467	-0.0495156	0.168839	0.692876	0.00192423	0.953045	0.988233
P35241	RDX	Radixin	0.0302311	0.830469	0.942307	0.00941217	0.179233	0.573764	-0.00215291	0.718065	0.929034	0.00391745	0.516586	0.906343	-0.00224411	0.670317	0.885894	-0.0115651	0.210234	0.719988	-0.00616156	0.443002	0.833016
Q00765	REEP5	Receptor expression-enhancing protein 5	-0.247052	0.579129	0.856326	-0.00152609	0.940556	0.978929	-0.000635258	0.971104	0.992891	-0.0154965	0.307629	0.760981	0.0104516	0.429931	0.765131	0.000890832	0.973625	0.994647	0.0259481	0.20039	0.69593
Q5XPI4	RNF123	E3 ubiquitin-protein ligase RNF123	0.287198	0.319015	0.7379	0.0074029	0.602782	0.852994	0.000870448	0.943353	0.984613	0.00950938	0.405459	0.823966	0.00545688	0.58534	0.847111	-0.00653245	0.727711	0.943284	-0.00405249	0.789228	0.935316
P13489	RNH1	Ribonuclease inhibitor	-0.690395	0.0699438	0.540776	-0.0210347	0.217557	0.6193	-0.0044825	0.75674	0.929913	-0.00752063	0.596831	0.931888	0.0136887	0.273722	0.678176	0.0165522	0.458026	0.851894	0.0212094	0.263754	0.741007
Q5VVC8	RPL11	60S ribosomal protein L11	-0.0898486	0.767768	0.916739	0.00845369	0.6219	0.856249	0.00677849	0.646322	0.903704	-0.00729354	0.453862	0.850991	0.00695833	0.415052	0.761021	-0.0016752	0.940867	0.990395	0.0142519	0.273114	0.741007
E7EPB3	RPL14	60S ribosomal protein L14	0.911604	0.00827386	0.432115	0.0298793	0.0620456	0.348385	0.00429964	0.74874	0.929913	0.0275659	0.0440766	0.460041	-0.00882618	0.449592	0.776433	-0.0255796	0.218908	0.734356	-0.0363921	0.0453618	0.506356
P61313	RPL15	60S ribosomal protein L15	-0.369344	0.492398	0.827433	-0.0127964	0.630064	0.860295	-0.0236935	0.303061	0.742	-0.0158014	0.450254	0.845736	-0.00576468	0.752224	0.924778	-0.0108971	0.755567	0.948977	0.0100367	0.717373	0.915009
A0A087WXM6	RPL17	60S ribosomal protein L17 (Fragment)	-0.233338	0.279959	0.711543	0.00429835	0.700989	0.89077	0.000590038	0.951217	0.988889	-0.000532432	0.94698	0.988399	0.0068823	0.329295	0.714379	-0.00370831	0.801734	0.967653	0.00741473	0.487324	0.841596
K7EJT5	RPL22	60S ribosomal protein L22 (Fragment)	-0.376878	0.505066	0.82992	0.0116729	0.654924	0.868304	0.0478526	0.0386783	0.330181	-0.00306915	0.889665	0.981174	0.0223189	0.253328	0.662502	0.0361797	0.29643	0.780078	0.0253881	0.390191	0.805072
P62750	RPL23A	60S ribosomal protein L23a	1.10477	0.0605343	0.540776	0.0259617	0.308257	0.695192	-0.00853843	0.694307	0.919228	0.0182594	0.37921	0.810076	-0.0307727	0.0946184	0.439529	-0.0345001	0.304145	0.7897	-0.0490322	0.0803165	0.555184
E9PJD9	RPL27A	60S ribosomal protein L27a	-0.11548	0.694241	0.895226	0.017386	0.296305	0.688799	-0.00771152	0.58861	0.893699	-0.00702527	0.364389	0.797101	0.00444893	0.510409	0.798922	-0.0250975	0.253913	0.762597	0.0114742	0.266317	0.741007
Q92901	RPL3L	60S ribosomal protein L3-like	0.475798	0.324052	0.73808	0.0190788	0.372782	0.735323	-0.0122105	0.505333	0.857188	0.0365953	0.0349083	0.450338	-0.0113094	0.442625	0.772459	-0.0312893	0.268806	0.769774	-0.0479047	0.0374178	0.506356
P62424	RPL7A	60S ribosomal protein L7a	0.377308	0.368157	0.762399	-0.0160537	0.366458	0.730895	-0.0150418	0.324388	0.757446	-1.52302e-05	0.999348	0.999348	-0.00761601	0.641426	0.877859	0.00101196	0.965315	0.993055	-0.00760078	0.759225	0.92804
A0A2R8Y6L3	RPS10-NUDT3	RPS10-NUDT3 readthrough (Fragment)	0.381532	0.497706	0.827433	-0.0119052	0.64035	0.865338	0.0116511	0.594102	0.89475	0.00483539	0.809122	0.975338	0.0229806	0.193845	0.607514	0.0235563	0.483613	0.858594	0.0181452	0.495955	0.85125
P25398	RPS12	40S ribosomal protein S12	-0.165022	0.527507	0.843048	-0.0129538	0.260831	0.655198	-0.0183268	0.068202	0.42374	-0.0038219	0.657309	0.940777	-0.00828509	0.274423	0.678176	-0.00537307	0.721151	0.943284	-0.00446319	0.696747	0.897649
H0YEN5	RPS2	40S ribosomal protein S2 (Fragment)	0.127017	0.716839	0.901414	0.0103003	0.332326	0.711739	-0.0012869	0.88635	0.962637	0.0031367	0.717836	0.958347	0.00270149	0.720525	0.913709	-0.0115872	0.405865	0.846687	-0.000435211	0.969796	0.992093
P60866	RPS20	40S ribosomal protein S20	-0.384503	0.217091	0.666508	0.00725752	0.65495	0.868304	0.0192998	0.170937	0.588471	-0.0111877	0.337843	0.786552	0.0207477	0.0472342	0.346824	0.0120423	0.574377	0.894801	0.0319354	0.0441798	0.506356
P62851	RPS25	40S ribosomal protein S25	0.348261	0.378773	0.766787	0.0319192	0.141106	0.523296	0.0113305	0.541574	0.87084	0.0197476	0.153658	0.677901	0.00101001	0.932391	0.976251	-0.0205887	0.46899	0.85313	-0.0187376	0.304353	0.769335
P62854	RPS26	40S ribosomal protein S26	0.220535	0.269647	0.710055	-0.00149201	0.885214	0.967081	-0.0114359	0.203913	0.613492	0.00436783	0.607094	0.936039	-0.00600145	0.421275	0.761091	-0.0099439	0.467325	0.851894	-0.0103693	0.360436	0.782958
P62857	RPS28	40S ribosomal protein S28	0.569184	0.12079	0.571907	0.0149362	0.423236	0.749372	-0.00374128	0.815574	0.933863	0.00784435	0.593615	0.931303	-0.0080954	0.529949	0.811532	-0.0186775	0.44785	0.851889	-0.0159397	0.415502	0.821614
P61247	RPS3A	40S ribosomal protein S3a	-0.0719523	0.874737	0.957742	0.0167773	0.470269	0.782717	0.00779649	0.695529	0.919228	-0.0182083	0.243956	0.724016	-0.00984505	0.467638	0.781277	-0.00898085	0.768669	0.957789	0.00836323	0.684187	0.897446
P62701	RPS4X	40S ribosomal protein S4, X isoform	-0.197825	0.578411	0.856326	-0.0209238	0.19446	0.595497	0.00943211	0.49102	0.842718	-0.0172588	0.21992	0.708331	-0.00341805	0.779338	0.933123	0.0303559	0.153914	0.681897	0.0138408	0.45625	0.835672
B1AXG1	RPS6KA3	Non-specific serine/threonine protein kinase	-0.471284	0.0795785	0.546011	-0.0143008	0.324854	0.704297	0.00283521	0.820218	0.938158	-0.0141618	0.166133	0.689341	-0.00278238	0.753033	0.924778	0.017136	0.37104	0.836873	0.0113795	0.398565	0.806998
P62081	RPS7	40S ribosomal protein S7	-0.15345	0.448951	0.796282	-0.00609452	0.427592	0.750788	0.00024655	0.969896	0.992891	0.00378369	0.506345	0.901123	0.01165	0.0235481	0.250313	0.00634107	0.529535	0.86952	0.00786632	0.300091	0.763814
C9J9K3	RPSA	40S ribosomal protein SA (Fragment)	0.251789	0.234757	0.682879	0.00930139	0.319463	0.702871	0.000816759	0.918663	0.971396	-0.00628005	0.543791	0.914226	-0.00732677	0.419514	0.761091	-0.00848463	0.48981	0.860035	-0.00104672	0.939248	0.987342
Q9Y3I0	RTCB	RNA-splicing ligase RtcB homolog	-0.111079	0.749709	0.910417	0.000626323	0.971456	0.984584	0.017855	0.239345	0.667708	0.00937677	0.54276	0.914226	0.00131372	0.922373	0.976231	0.0172286	0.456787	0.851894	-0.00806306	0.693599	0.897446
K7EMR7	RTN2	Reticulon	0.171636	0.372486	0.762399	0.015079	0.0127727	0.165493	0.00415296	0.402052	0.814971	0.00637206	0.206846	0.69947	-0.00149133	0.731695	0.920341	-0.010926	0.156402	0.683987	-0.00786339	0.239455	0.741007
Q9NQC3	RTN4	Reticulon-4	0.481283	0.545495	0.844632	0.0222877	0.365762	0.730895	0.00965714	0.644771	0.903704	-0.000806416	0.974994	0.996792	-0.0194115	0.389349	0.741887	-0.0126305	0.695221	0.941196	-0.0186051	0.586468	0.892973
Q9Y224	RTRAF	RNA transcription, translation and transport factor protein	0.536691	0.0408279	0.540776	0.0130973	0.233919	0.627265	0.00831888	0.374962	0.795676	-0.00426895	0.641185	0.938639	0.000750334	0.925183	0.976251	-0.00477837	0.739005	0.944781	0.00501928	0.679741	0.897446
P21817	RYR1	Ryanodine receptor 1	0.173819	0.033873	0.524089	0.0076178	0.0178846	0.188082	0.00341776	0.200556	0.610681	0.00284776	0.224462	0.70841	-0.00234843	0.249548	0.658467	-0.00420004	0.304415	0.7897	-0.00519618	0.0977874	0.555184
P23297	S100A1	Protein S100-A1	0.426469	0.0721035	0.540776	0.003856	0.360725	0.729817	-0.0045425	0.20883	0.622931	-0.00462497	0.313784	0.764439	-0.0106731	0.010417	0.182943	-0.0083985	0.133852	0.668938	-0.0060481	0.320075	0.775984
P60903	S100A10	Protein S100-A10	-0.311476	0.492759	0.827433	-0.0170448	0.447357	0.767524	0.0158221	0.413343	0.824991	-0.00233458	0.906828	0.981174	0.0182688	0.298081	0.691646	0.0328669	0.269054	0.769774	0.0206034	0.438328	0.833016
P31949	S100A11	Protein S100-A11	-0.338805	0.33601	0.742157	-0.0176153	0.307186	0.695192	0.015871	0.286056	0.726636	0.00160964	0.907373	0.981174	-0.000258841	0.982901	0.992987	0.0334863	0.143112	0.670836	-0.00186848	0.918956	0.978604
Q99584	S100A13	Protein S100-A13	-0.295795	0.414327	0.782459	-0.00182654	0.908055	0.969244	-0.00565038	0.677576	0.919228	0.0105614	0.355316	0.786831	-0.000809188	0.934795	0.976251	-0.00382384	0.854409	0.972494	-0.0113706	0.452056	0.835672
P26447	S100A4	Protein S100-A4	0.0298286	0.943205	0.978705	0.009186	0.613842	0.856249	-0.0293238	0.0666932	0.419329	0.00241562	0.87171	0.981174	0.0119699	0.361638	0.729189	-0.0385098	0.114238	0.668938	0.00955432	0.63073	0.897446
R4GN98	S100A6	Protein S100 (Fragment)	-0.0470743	0.936747	0.978705	-0.0193161	0.513259	0.805563	-0.0363325	0.15745	0.568119	-0.00629336	0.7087	0.955244	0.00549287	0.708298	0.910886	-0.0170164	0.661639	0.929774	0.0117862	0.598237	0.892973
P05109	S100A8	Protein S100-A8	-0.0528396	0.910986	0.977671	0.00317332	0.883909	0.967081	-0.0359942	0.0603113	0.404782	-0.0267312	0.101808	0.614943	-0.00509735	0.715334	0.91168	-0.0391675	0.1771	0.692876	0.0216338	0.312285	0.771527
P06702	S100A9	Protein S100-A9	0.099388	0.892119	0.968692	-0.0169273	0.617777	0.856249	-0.0407886	0.167428	0.583302	-0.0402737	0.185918	0.694817	0.00649087	0.805516	0.944413	-0.0238613	0.593828	0.906323	0.0467646	0.246661	0.741007
Q9Y3A5	SBDS	Ribosome maturation protein SBDS	-0.0562053	0.785077	0.920007	-0.00705201	0.398932	0.738476	-0.000124158	0.986215	0.996657	-0.011003	0.231837	0.70841	0.00478868	0.549355	0.829128	0.00692785	0.52953	0.86952	0.0157917	0.197458	0.69593
Q13228	SELENBP1	Methanethiol oxidase	-0.0369736	0.760848	0.916739	-0.00921706	0.050888	0.307957	-0.0126304	0.00268208	0.0986504	-0.0106054	0.00478102	0.239051	-0.00758212	0.0183226	0.227765	-0.00341338	0.572715	0.894801	0.00302325	0.520604	0.863441
Q15019	SEPTIN2	Septin-2	-0.0951714	0.734793	0.904494	-0.000873671	0.952207	0.978929	0.00056042	0.964428	0.992891	0.016226	0.185546	0.694817	0.00601977	0.572952	0.844944	0.00143409	0.940575	0.990395	-0.0102062	0.528856	0.866301
P01009	SERPINA1	Alpha-1-antitrypsin	-0.521449	0.0320928	0.524089	-0.0128567	0.060261	0.343554	-0.00804302	0.163176	0.576884	-0.0147359	0.14867	0.675326	0.00943803	0.288021	0.691646	0.00481367	0.583308	0.899373	0.0241739	0.0769662	0.555184
P01011	SERPINA3	Alpha-1-antichymotrypsin	-0.982968	0.0137507	0.46421	-0.0343199	0.0245938	0.220713	-0.0207606	0.105612	0.484246	-0.0293336	0.0583747	0.515071	0.0130861	0.330079	0.714604	0.0135593	0.484901	0.858594	0.0424197	0.0400319	0.506356
P30740	SERPINB1	Leukocyte elastase inhibitor	0.594533	0.213208	0.666508	0.028462	0.112045	0.463139	-0.0125022	0.407863	0.818846	0.0145334	0.314516	0.764448	0.00165621	0.89457	0.972359	-0.0409642	0.0832548	0.610365	-0.0128772	0.499872	0.854488
P35237	SERPINB6	Serpin B6	-0.210724	0.235579	0.682879	-0.000774529	0.899778	0.968898	0.00571045	0.281993	0.718673	-0.00262206	0.728939	0.958347	-0.0013647	0.836554	0.952692	0.00648498	0.425073	0.846687	0.00125736	0.900385	0.969646
P01008	SERPINC1	Antithrombin-III	-0.662762	0.0054774	0.432115	-0.00812532	0.380781	0.736974	0.00303557	0.700729	0.920858	-0.00895086	0.396662	0.82026	0.0209499	0.0279882	0.265287	0.0111609	0.360554	0.835421	0.0299007	0.0379206	0.506356
P36955	SERPINF1	Pigment epithelium-derived factor	0.256241	0.405477	0.78209	0.0045884	0.751456	0.909466	-0.0444839	0.00100137	0.070096	-0.00715062	0.590228	0.931216	-0.0219795	0.062263	0.376781	-0.0490723	0.0139319	0.27601	-0.0148289	0.401745	0.806998
P08697	SERPINF2	Alpha-2-antiplasmin	-0.568923	0.116028	0.56665	-0.00409316	0.743144	0.904173	-0.00526767	0.622208	0.900089	-0.000901646	0.948935	0.989455	0.0180621	0.148191	0.540168	-0.00117451	0.942973	0.990395	0.0189638	0.313936	0.772339
A0A7I2V2D2	SERPING1	Plasma protease C1 inhibitor	-0.956274	0.0262176	0.515922	-0.025235	0.193532	0.595497	-0.0231398	0.165827	0.580866	-0.056472	0.00264515	0.188894	0.0116265	0.464597	0.780257	0.0020952	0.9339	0.990395	0.0680985	0.00607702	0.493407
A0A0C4DFV9	SET	Protein SET	-0.648147	0.113571	0.56665	0.00130571	0.947454	0.978929	-0.00595745	0.72736	0.929034	-0.0153782	0.203876	0.69947	0.00728344	0.486009	0.792375	-0.00726316	0.781241	0.958298	0.0226616	0.159151	0.662647
P23246	SFPQ	Splicing factor, proline- and glutamine-rich	0.0104246	0.974488	0.982913	0.00493261	0.754739	0.909846	0.00808573	0.55274	0.87084	0.00327293	0.774823	0.962902	0.00444469	0.656639	0.885894	0.00315312	0.879602	0.984629	0.00117176	0.938469	0.987342
Q16586	SGCA	Alpha-sarcoglycan	0.494013	0.26122	0.70373	0.0111718	0.565918	0.824152	0.0237772	0.159099	0.572104	0.0493889	0.000395499	0.0904183	0.0196272	0.0821314	0.41701	0.0126055	0.622514	0.922243	-0.0297617	0.0832539	0.555184
Q16585	SGCB	Beta-sarcoglycan	0.334312	0.376534	0.766787	0.0249847	0.114411	0.464178	0.00827279	0.537147	0.869036	0.0145529	0.387477	0.815333	-0.0132477	0.369477	0.72947	-0.0167119	0.417065	0.846687	-0.0278006	0.215829	0.718377
Q92629	SGCD	Delta-sarcoglycan	-0.854154	0.0853828	0.550012	-0.010506	0.581336	0.835025	0.027707	0.0953866	0.464391	0.0166251	0.337218	0.786552	0.021572	0.157248	0.553031	0.038213	0.1331	0.668938	0.00494695	0.828636	0.951935
Q13326	SGCG	Gamma-sarcoglycan	1.23698	0.0657448	0.540776	0.0752127	0.0103163	0.143096	0.0204735	0.395057	0.813742	0.0550801	0.0413942	0.450338	-0.0304248	0.194093	0.607514	-0.0547391	0.142928	0.670836	-0.0855048	0.0179221	0.493407
P55822	SH3BGR	SH3 domain-binding glutamic acid-rich protein	0.0832212	0.268551	0.710055	0.00463121	0.104176	0.450996	0.00358797	0.139417	0.546224	0.00412608	0.145834	0.66841	0.00039694	0.870721	0.966446	-0.00104325	0.776617	0.958298	-0.00372914	0.318106	0.775984
O75368	SH3BGRL	SH3 domain-binding glutamic acid-rich-like protein	-0.162081	0.496636	0.827433	-0.00899479	0.483354	0.794243	0.00215022	0.845611	0.952476	-0.0109149	0.320829	0.769111	-0.00053038	0.95579	0.980058	0.011145	0.510393	0.864375	0.0103845	0.475978	0.841374
E5RJR5	SKP1	S-phase kinase-associated protein 1	-0.64115	0.215251	0.666508	-0.00789456	0.720031	0.893656	-0.0142274	0.454413	0.830047	0.0164053	0.428298	0.831868	0.0314199	0.0877706	0.41701	-0.00633279	0.827332	0.97144	0.0150146	0.584208	0.892973
P11166	SLC2A1	Solute carrier family 2, facilitated glucose transporter member 1	-0.957688	0.0963855	0.56665	-0.0454797	0.0444229	0.287845	-0.0457061	0.0197419	0.240322	-0.0264329	0.313495	0.764439	0.013105	0.567459	0.840384	-0.000226376	0.993752	0.995052	0.0395379	0.257355	0.741007
P02730	SLC4A1	Band 3 anion transport protein	-1.23623	0.0322702	0.524089	-0.0556512	0.00235659	0.0750487	-0.0171603	0.243133	0.667708	-0.0324162	0.156395	0.679805	0.025329	0.205605	0.620359	0.0384909	0.0927103	0.636247	0.0577452	0.0591757	0.555184
H7BZK0	SLMAP	Sarcolemmal membrane-associated protein (Fragment)	0.0892979	0.645103	0.877097	0.00484815	0.379411	0.736974	0.00830677	0.0840624	0.459716	0.000536276	0.952867	0.990521	-0.00719474	0.367115	0.72947	0.00345862	0.632536	0.926309	-0.00773101	0.522291	0.863441
Q9UHP9	SMPX	Small muscular protein	0.127929	0.75001	0.910417	0.0159529	0.332823	0.711739	0.00595091	0.67107	0.918675	0.0260065	0.0814117	0.577764	0.0109118	0.395528	0.749648	-0.010002	0.642679	0.928605	-0.0150946	0.438592	0.833016
A8MU46	SMTNL1	Smoothelin-like protein 1	0.00946245	0.96077	0.980289	-0.00170941	0.820433	0.944576	0.00739777	0.256272	0.677797	-0.00274179	0.665296	0.945279	0.00551384	0.320699	0.704465	0.00910719	0.36122	0.835421	0.00825563	0.328695	0.776031
Q2TAL5	SMTNL2	Smoothelin-like protein 2	-0.0219916	0.928597	0.978705	-0.00222021	0.860201	0.958627	-0.00451491	0.677991	0.919228	-0.0088869	0.409805	0.825809	0.012509	0.18745	0.601904	-0.00229469	0.890293	0.988127	0.0213959	0.137997	0.629984
Q8NB12	SMYD1	Histone-lysine N-methyltransferase SMYD1	-0.00386831	0.96627	0.981314	0.000126701	0.965535	0.980476	0.000965792	0.70017	0.920858	-0.00385369	0.213367	0.69947	-5.51019e-05	0.98353	0.992987	0.000839091	0.827803	0.97144	0.00379859	0.352767	0.782958
Q13424	SNTA1	Alpha-1-syntrophin	0.111935	0.567893	0.851559	0.00487956	0.28041	0.676853	0.00467355	0.227708	0.653958	-0.0103501	0.289201	0.751729	-0.00616688	0.470078	0.78264	-0.000206008	0.972126	0.994647	0.00418317	0.746307	0.923011
Q13884	SNTB1	Beta-1-syntrophin	0.741078	0.0481992	0.540776	0.0240528	0.155854	0.538311	0.0283435	0.0551922	0.381262	0.0246917	0.0842193	0.577764	-0.00885684	0.470786	0.78264	0.00429069	0.845648	0.97144	-0.0335485	0.0776509	0.555184
O60493	SNX3	Sorting nexin-3	0.240748	0.688934	0.893358	0.0190056	0.520901	0.811909	0.0163931	0.519138	0.861129	0.00117709	0.956561	0.990521	-0.000812517	0.965757	0.985467	-0.00261251	0.946452	0.990395	-0.00198961	0.94478	0.988233
A0A0U1RQI5	SORBS1	Sorbin and SH3 domain-containing protein 1 (Fragment)	-0.31728	0.411576	0.782459	-0.00713949	0.678473	0.878418	-0.0172817	0.246734	0.667708	-0.00912095	0.585383	0.929883	-4.59773e-05	0.997489	0.998742	-0.0101423	0.655005	0.929774	0.00907497	0.682736	0.897446
P02549	SPTA1	Spectrin alpha chain, erythrocytic 1	-1.48334	0.0533899	0.540776	-0.0654802	0.00373964	0.100683	-0.0254095	0.165962	0.580866	-0.0343152	0.30362	0.757247	0.0329966	0.259433	0.663418	0.0400707	0.156282	0.683987	0.0673118	0.13101	0.619643
A0A0D9SF54	SPTAN1	Spectrin alpha chain, non-erythrocytic 1	-0.179923	0.481901	0.827433	-0.00167717	0.86459	0.958627	0.00995035	0.244861	0.667708	0.00730163	0.523256	0.906793	-0.00530592	0.595598	0.848094	0.0116275	0.372852	0.836873	-0.0126075	0.407698	0.813847
P11277	SPTB	Spectrin beta chain, erythrocytic	-0.561932	0.0123461	0.432115	-0.0203638	0.00450719	0.105216	2.22242e-05	0.996922	0.998824	-0.0109821	0.268744	0.735118	0.0168163	0.0557127	0.361101	0.020386	0.0267632	0.407266	0.0277984	0.0376147	0.506356
Q01082	SPTBN1	Spectrin beta chain, non-erythrocytic 1	-0.554224	0.197048	0.654849	-0.0377028	0.0459606	0.292476	0.0118696	0.459828	0.830047	0.000621631	0.974066	0.996792	0.00128117	0.939061	0.976251	0.0495725	0.0467488	0.506044	0.000659542	0.979304	0.99339
Q86TD4	SRL	Sarcalumenin	0.153504	0.120521	0.571907	0.00654528	0.0297363	0.238344	0.0146061	0.125594	0.515384	0.00385253	0.29597	0.75568	0.0145972	0.0549521	0.358914	-0.00461202	0.23229	0.745886	-0.00589976	0.229123	0.738674
I3L4D6	SRL	Sarcalumenin	-0.120869	0.609989	0.867168	0.0117674	0.284397	0.678675	0.00193326	0.437859	0.829878	0.00611045	0.471747	0.866291	-0.00204723	0.522524	0.804473	0.0028387	0.843457	0.97144	0.00848671	0.452146	0.835672
A0A087X2D0	SRSF3	Serine/arginine-rich-splicing factor 3	0.0615664	0.830455	0.942307	0.000288723	0.98399	0.989549	-0.00902803	0.467664	0.830047	0.0094756	0.402972	0.823966	-0.00200382	0.839153	0.954616	-0.00931675	0.624014	0.922243	-0.0114794	0.445466	0.833016
P50502	ST13	Hsc70-interacting protein	-0.0856436	0.420883	0.788694	-0.00398451	0.235357	0.627265	-9.58926e-05	0.973033	0.992891	-0.00561886	0.0816298	0.577764	0.003166	0.253644	0.662502	0.00388862	0.376169	0.836873	0.00878487	0.0417707	0.506356
O95210	STBD1	Starch-binding domain-containing protein 1	0.25439	0.157512	0.617191	-0.00650455	0.380305	0.736974	-0.00461197	0.467989	0.830047	0.000785704	0.905607	0.981174	-0.0102254	0.0843192	0.41701	0.00189258	0.845574	0.97144	-0.0110111	0.215981	0.718377
Q13586	STIM1	Stromal interaction molecule 1	0.88373	0.237606	0.682879	0.0674955	0.0597384	0.342761	0.00392691	0.897434	0.962637	0.0460283	0.104772	0.614943	-0.0131238	0.591267	0.847111	-0.0635686	0.176041	0.692876	-0.0591521	0.116431	0.576663
P31948	STIP1	Stress-induced-phosphoprotein 1	-0.0922644	0.345533	0.746934	-0.00533485	0.112412	0.463139	-0.00524273	0.069507	0.424316	-0.00640081	0.0164308	0.39392	-0.00229496	0.305303	0.691646	9.21119e-05	0.983051	0.995052	0.00410586	0.230082	0.738674
Q9Y3F4	STRAP	Serine-threonine kinase receptor-associated protein	-0.418803	0.285973	0.711543	-0.00381152	0.827712	0.945699	0.0132488	0.380656	0.799597	-0.000389854	0.978479	0.996792	-0.0118694	0.350496	0.727313	0.0170603	0.461284	0.851894	-0.0114795	0.550807	0.878948
Q5T8U5	SURF4	Surfeit locus protein 4	-0.0963411	0.677782	0.890702	-0.00469054	0.678454	0.878418	-0.00884574	0.365709	0.788785	-0.00515487	0.617786	0.936039	0.000702177	0.938084	0.976251	-0.0041552	0.780714	0.958298	0.00585704	0.669685	0.897446
A0A7I2V4Z0	SYNCRIP	Heterogeneous nuclear ribonucleoprotein Q	0.429994	0.127308	0.575625	0.0156645	0.228696	0.627265	-0.00269453	0.807587	0.932058	0.0234871	0.0117238	0.327902	-0.00836232	0.284795	0.691145	-0.0183591	0.283366	0.776002	-0.0318494	0.0101609	0.493407
A0A075B7B1	SYNM	Desmuslin, isoform CRA_a	-0.0345905	0.753769	0.911818	0.00243847	0.418773	0.74654	0.00484054	0.0654176	0.416857	0.00571249	0.0657073	0.543761	0.00602041	0.0275657	0.265287	0.00240207	0.543626	0.876682	0.000307921	0.938816	0.987342
Q8N3V7	SYNPO	Synaptopodin	-0.00717962	0.933425	0.978705	-0.0015244	0.677899	0.878418	0.010485	0.00191017	0.0872032	0.00390729	0.246365	0.724016	0.00669644	0.0267577	0.261067	0.0120094	0.0170711	0.320328	0.00278914	0.530307	0.867133
Q9UMS6	SYNPO2	Synaptopodin-2	-0.0453723	0.634422	0.877097	0.00659859	0.0303187	0.239358	0.00904412	0.000941528	0.070096	0.00609998	0.0249149	0.450094	0.00663791	0.0059692	0.130451	0.00244553	0.52828	0.86952	0.000537927	0.876872	0.965518
Q9H987	SYNPO2L	Synaptopodin 2-like protein	0.0198944	0.85455	0.95217	-0.0060883	0.16776	0.559198	0.00344055	0.358881	0.78342	-0.00151804	0.68167	0.947257	0.00530382	0.10713	0.466747	0.00952885	0.102947	0.655115	0.00682186	0.170362	0.675021
Q5VXT5	SYPL2	Synaptophysin-like protein 2	-0.0258696	0.939552	0.978705	-0.00164525	0.89427	0.968898	0.0186461	0.0867518	0.464355	-0.029905	0.024343	0.450094	-0.00259988	0.81594	0.944644	0.0202914	0.218876	0.734356	0.0273051	0.1144	0.572
Q01995	TAGLN	Transgelin	-0.887557	0.12582	0.571907	-0.00539137	0.851791	0.955535	0.0462707	0.0691792	0.424316	0.0156757	0.558693	0.917314	0.0212904	0.36571	0.729189	0.051662	0.180263	0.692876	0.00561479	0.874662	0.965518
P37802	TAGLN2	Transgelin-2	-0.235074	0.320143	0.73808	-0.0179546	0.0734886	0.37825	0.00841215	0.320598	0.757446	-0.00258404	0.758605	0.961293	0.00681876	0.355363	0.729189	0.0263668	0.0472706	0.50647	0.0094028	0.401534	0.806998
P37837	TALDO1	Transaldolase	-0.449904	0.16047	0.617191	-0.0265619	0.139381	0.522774	0.0203565	0.186938	0.600258	0.00928764	0.37864	0.810076	0.0174602	0.0633177	0.376781	0.0469184	0.0505415	0.510864	0.00817254	0.558431	0.881155
E5RIW3	TBCA	Tubulin-specific chaperone A	-0.204301	0.6325	0.877097	0.0103799	0.621337	0.856249	0.0107027	0.554819	0.871668	0.00771631	0.658544	0.940777	0.00753537	0.622475	0.863406	0.0003228	0.990704	0.995052	-0.000180939	0.993777	0.996327
O15273	TCAP	Telethonin	-0.0929996	0.415909	0.784029	0.00667323	0.113575	0.464024	0.00866453	0.0187805	0.240322	0.00273157	0.551949	0.915494	0.00700763	0.0869846	0.41701	0.0019913	0.714679	0.943284	0.00427607	0.483846	0.841523
P02787	TF	Serotransferrin	-0.476925	0.0486685	0.540776	-0.0149918	0.0449268	0.287845	-0.0109706	0.0832986	0.459497	-0.0115599	0.279962	0.738594	0.0102069	0.276399	0.678176	0.00402112	0.673593	0.930851	0.0217668	0.127784	0.615472
Q15582	TGFBI	Transforming growth factor-beta-induced protein ig-h3	-0.243388	0.427031	0.791883	-0.0228304	0.109391	0.462635	0.004413	0.714976	0.928068	0.0022118	0.830927	0.975338	0.00752526	0.407357	0.756186	0.0272434	0.146537	0.673467	0.00531346	0.699354	0.898801
Q9Y490	TLN1	Talin-1	0.281437	0.518793	0.841332	-0.0208593	0.239659	0.627265	0.00445124	0.76729	0.929913	0.00298377	0.850204	0.976485	-0.00142216	0.917871	0.976231	0.0253106	0.277655	0.772078	-0.00440593	0.833617	0.95661
Q9Y4G6	TLN2	Talin-2	-0.262667	0.249269	0.690334	0.0162838	0.116343	0.469845	0.0116592	0.190789	0.604445	0.000462144	0.952524	0.990521	0.00765284	0.262391	0.668715	-0.00462458	0.732976	0.943284	0.0071907	0.48648	0.841523
Q9H6F2	TMEM38A	Trimeric intracellular cation channel type A	-0.284489	0.435638	0.796048	0.00118361	0.944974	0.978929	-0.00325273	0.825676	0.942347	-0.00363003	0.780655	0.962902	0.00877047	0.442956	0.772459	-0.00443634	0.844549	0.97144	0.0124005	0.475124	0.841374
Q9BTV4	TMEM43	Transmembrane protein 43	-0.21922	0.466888	0.815694	-0.0109116	0.337381	0.715658	0.00685798	0.479596	0.835706	-0.00238668	0.816671	0.975338	0.00499907	0.57843	0.847111	0.0177696	0.236799	0.748578	0.00738575	0.589384	0.892973
P28289	TMOD1	Tropomodulin-1	0.055694	0.789858	0.920007	0.00659909	0.535621	0.814472	0.000328193	0.971449	0.992891	0.00493258	0.490192	0.885888	0.00121949	0.844559	0.955878	-0.00627089	0.655332	0.929774	-0.00371309	0.69488	0.897446
Q9NZQ9	TMOD4	Tropomodulin-4	-0.10771	0.136075	0.583177	0.000149056	0.957171	0.978929	-5.44122e-05	0.98172	0.995649	-0.00110825	0.690359	0.948904	0.00340757	0.16659	0.575393	-0.000203468	0.955572	0.992034	0.00451583	0.226008	0.738674
Q9H1E5	TMX4	Thioredoxin-related transmembrane protein 4	-0.0475024	0.865153	0.95723	-0.00593572	0.659217	0.870718	-0.00464939	0.688606	0.919228	-0.00013976	0.990347	0.997045	0.0140851	0.16742	0.575671	0.00128632	0.942228	0.990395	0.0142249	0.356046	0.782958
P63316	TNNC1	Troponin C, slow skeletal and cardiac muscles	-0.125864	0.396511	0.77928	0.00473917	0.350282	0.719873	0.00258181	0.54997	0.87084	0.00283371	0.480399	0.87725	0.0072575	0.0433825	0.34	-0.00215736	0.745057	0.945876	0.00442379	0.406751	0.813502
P02585	TNNC2	Troponin C, skeletal muscle	0.335272	0.068261	0.540776	0.00509871	0.334977	0.713439	-0.0045037	0.318356	0.756275	0.00916316	0.0367065	0.450338	-0.00654947	0.0831042	0.41701	-0.00960241	0.170207	0.692876	-0.0157126	0.00810839	0.493407
P19237	TNNI1	Troponin I, slow skeletal muscle	-0.0764275	0.712682	0.900933	0.00806356	0.230298	0.627265	0.00214568	0.705843	0.924109	-0.00351912	0.530156	0.911013	0.00332793	0.495387	0.797786	-0.00591788	0.499976	0.860842	0.00684705	0.358474	0.782958
A0A087WXS0	TNNI2	Troponin I, fast skeletal muscle	0.18238	0.331929	0.738402	0.00162536	0.768114	0.920685	-0.00111594	0.812403	0.933602	0.00609685	0.224769	0.70841	-0.00510351	0.242837	0.658467	-0.00274131	0.705303	0.941196	-0.0112004	0.0958084	0.555184
K7EQL4	TNNT1	Troponin T, slow skeletal muscle (Fragment)	-0.134328	0.34264	0.746934	0.0037879	0.449032	0.769141	0.00100929	0.812678	0.933602	0.00152945	0.721919	0.958347	0.00680593	0.075644	0.401142	-0.00277861	0.671946	0.930795	0.00527648	0.357182	0.782958
H9KVA2	TNNT3	Troponin T, fast skeletal muscle	0.211301	0.198764	0.654849	0.00280297	0.546036	0.822786	0.0121313	0.325325	0.757446	0.00751578	0.0533069	0.503997	-0.00482325	0.149021	0.540168	-0.00475271	0.436912	0.846687	-0.012339	0.0182832	0.493407
A0A286YFB1	TNNT3	Troponin T, fast skeletal muscle	-0.0965746	0.730473	0.90235	-0.00247557	0.861643	0.958627	-0.00194975	0.622209	0.900089	0.00471886	0.627047	0.93789	0.00691438	0.415902	0.761021	0.0146069	0.437793	0.846687	0.00219552	0.864522	0.965518
A0A2R8Y4T1	TNS1	Tensin-1	-0.0725917	0.775647	0.91715	0.0080289	0.546238	0.822786	-0.000447877	0.968751	0.992891	0.00555186	0.612263	0.936039	0.0140488	0.14636	0.540168	-0.00847678	0.628882	0.922243	0.00849695	0.559743	0.881155
A0A140TA52	TNXB	Tenascin-X	-0.219012	0.524831	0.841332	-0.0131391	0.346296	0.718655	0.0108101	0.368594	0.789844	-0.00847671	0.517045	0.906343	0.0117017	0.308084	0.691646	0.0239492	0.194782	0.704087	0.0201784	0.248522	0.741007
O60784	TOM1	Target of Myb protein 1	-0.021924	0.946803	0.978705	0.0113641	0.417286	0.746422	0.00693016	0.562903	0.879535	0.013791	0.187933	0.694817	0.0152554	0.0975361	0.44918	-0.00443391	0.809228	0.967653	0.00146433	0.915028	0.976401
A0A087WYR3	TPD52L2	Tumor protein D54	0.000561491	0.99857	0.99857	0.0121938	0.38865	0.737974	0.00564937	0.639793	0.903704	-0.00259629	0.827267	0.975338	0.00485412	0.641787	0.877859	-0.00654443	0.724057	0.943284	0.00745041	0.637911	0.897446
A0A0S2Z4G6	TPM1	Tropomyosin 1 (Alpha), isoform CRA_o (Fragment)	0.280759	0.17517	0.638641	0.0119697	0.099745	0.449494	0.003956	0.516983	0.861129	0.0103489	0.0608612	0.523805	-0.00164398	0.725643	0.915819	0.003727	0.228039	0.744276	-0.0119929	0.0992854	0.555184
Q6ZN40	TPM1	Tropomyosin 1 (Alpha), isoform CRA_f	0.0148669	0.908566	0.976517	-0.00282345	0.230253	0.627265	0.00090355	0.649131	0.903704	0.00286929	0.298088	0.75568	0.000465689	0.844814	0.955878	-0.00801372	0.394924	0.846687	-0.0024036	0.508637	0.858631
A7XZE4	TPM2	Beta tropomyosin isoform	-0.415842	0.319054	0.7379	-0.0254771	0.239248	0.627265	0.00113907	0.594945	0.89475	-0.0302477	0.104364	0.614943	0.00140414	0.511915	0.798922	0.0282148	0.321449	0.803623	0.0314959	0.20018	0.69593
P07951	TPM2	Tropomyosin beta chain	0.0684211	0.482667	0.827433	-0.00135474	0.589849	0.83992	0.00273776	0.881886	0.962637	0.00276771	0.263132	0.73481	0.00124824	0.937862	0.976251	0.00249381	0.451103	0.851894	-0.00136357	0.675145	0.897446
P06753	TPM3	Tropomyosin alpha-3 chain	-0.150497	0.302546	0.717095	0.00326189	0.493987	0.796701	0.00174413	0.667651	0.917775	0.0029607	0.478104	0.874581	0.00926728	0.0144638	0.21522	-0.00151775	0.808132	0.967653	0.00630658	0.257263	0.741007
A0A2R8Y5V9	TPM4	Tropomyosin alpha-4 chain	0.0162706	0.967934	0.981314	-0.00668383	0.725505	0.894537	0.0224082	0.176021	0.594915	0.00489425	0.751254	0.961293	0.00991335	0.463865	0.780257	0.029092	0.250338	0.762597	0.0050191	0.80655	0.941452
Q9BW30	TPPP3	Tubulin polymerization-promoting protein family member 3	-0.202592	0.691519	0.893836	-0.0221185	0.321003	0.702871	-0.00151538	0.936524	0.984603	-0.00410402	0.812486	0.975338	0.00211409	0.888519	0.971515	0.0206031	0.481663	0.858594	0.00621811	0.786491	0.935316
Q15661	TPSAB1	Tryptase alpha/beta-1	-0.129202	0.775136	0.91715	-0.00750494	0.653651	0.868304	0.0188698	0.192585	0.604445	0.00874003	0.628904	0.938639	0.0102927	0.515505	0.798922	0.0263748	0.235094	0.748025	0.00155265	0.948371	0.988233
P13693	TPT1	Translationally-controlled tumor protein	0.0278815	0.795173	0.923745	0.000287705	0.941599	0.978929	-0.00209169	0.534461	0.867363	-0.00082223	0.832222	0.975338	-0.00426728	0.213023	0.63039	-0.0023794	0.645602	0.928605	-0.00344505	0.50495	0.855632
Q13061	TRDN	Triadin	-0.422989	0.269644	0.710055	-0.00517183	0.770991	0.92308	0.0245181	0.115765	0.500217	-0.0238865	0.163203	0.682721	0.0219214	0.145015	0.538042	0.0296899	0.210288	0.719988	0.0458079	0.0474168	0.51842
Q9BYV2	TRIM54	Tripartite motif-containing protein 54	-0.154188	0.634604	0.877097	0.00361178	0.827493	0.945699	0.0149231	0.29831	0.742	0.00831738	0.469123	0.866291	0.0151691	0.135809	0.522343	0.0113113	0.605386	0.913295	0.00685171	0.652679	0.897446
Q6ZMU5	TRIM72	Tripartite motif-containing protein 72	0.150712	0.139478	0.591603	0.00393761	0.205837	0.605159	-0.00201039	0.445531	0.830047	8.15246e-05	0.982061	0.996792	-0.00550929	0.0884811	0.418492	-0.00594799	0.147521	0.673467	-0.00559081	0.249955	0.741007
Q15642	TRIP10	Cdc42-interacting protein 4	0.748859	0.0307439	0.524089	0.0233549	0.197871	0.599395	-0.00489618	0.752666	0.929913	0.0278161	0.0328783	0.450338	-0.000384623	0.972178	0.988177	-0.0282511	0.237406	0.748578	-0.0282007	0.0989331	0.555184
A0A0A0MTS7	TTN	Titin	0.0456191	0.694866	0.895226	0.00309314	0.452527	0.77076	0.00488008	0.169608	0.586591	0.00752225	0.0429894	0.460041	0.00508494	0.112242	0.473065	0.00178694	0.740528	0.944781	-0.00243731	0.610969	0.892973
A0A087WT59	TTR	Transthyretin	-0.448693	0.168431	0.631615	-0.0224482	0.0651965	0.354696	-0.00820583	0.42193	0.825002	-0.0218434	0.0124915	0.327902	-0.00735834	0.313849	0.695234	0.0142424	0.365025	0.836873	0.0144851	0.195499	0.69593
P68363	TUBA1B	Tubulin alpha-1B chain	-0.0828256	0.742676	0.907811	-0.014453	0.177482	0.573404	0.0101155	0.269218	0.701436	-0.000197703	0.982232	0.996792	-0.00890647	0.255273	0.66321	0.0245684	0.0844878	0.61154	-0.00870876	0.461763	0.835672
P68366	TUBA4A	Tubulin alpha-4A chain	-0.026187	0.765615	0.916739	-0.00280853	0.219409	0.6193	0.000467129	0.808629	0.932058	-0.00406103	0.0401572	0.450338	-0.00114711	0.492597	0.797786	0.00327566	0.274582	0.772078	0.00291392	0.255791	0.741007
A0A7P0T945	TUBA8	Tubulin alpha-8 chain	-0.210011	0.688034	0.893358	0.0192412	0.471559	0.782717	0.0488019	0.0394402	0.331298	0.00229691	0.894392	0.981174	-0.00551882	0.714767	0.91168	0.0295607	0.402646	0.846687	-0.00781573	0.733697	0.918868
P68371	TUBB4B	Tubulin beta-4B chain	-0.0553286	0.500984	0.82746	-0.00335155	0.208188	0.607215	-0.000763313	0.734286	0.929034	-0.00568501	0.0277802	0.450094	-0.00399974	0.0720605	0.396074	0.00258823	0.456293	0.851894	0.00168526	0.610727	0.892973
Q6IBS0	TWF2	Twinfilin-2	0.0372851	0.924536	0.978705	-0.0088288	0.620512	0.856249	0.00882944	0.564189	0.880235	-0.000276246	0.983853	0.996792	-0.0123945	0.302397	0.691646	0.0176582	0.453282	0.851894	-0.0121183	0.505107	0.855632
Q8N3L3	TXLNB	Beta-taxilin	-0.488685	0.134198	0.579404	0.00421272	0.773605	0.925154	0.0247768	0.0547693	0.381262	0.00383838	0.782381	0.962902	0.0121747	0.319253	0.703464	0.0205641	0.289941	0.776002	0.00833627	0.652025	0.897446
P10599	TXN	Thioredoxin	1.12203	0.103322	0.56665	0.0294774	0.368651	0.732815	-0.00413447	0.882744	0.962637	0.0284966	0.302962	0.757247	-0.0273496	0.259681	0.663418	-0.0336119	0.436187	0.846687	-0.0558463	0.130843	0.619643
Q9BRA2	TXNDC17	Thioredoxin domain-containing protein 17	-0.209487	0.501204	0.82746	-0.0321855	0.038141	0.270595	0.0120848	0.35427	0.783158	-0.00513974	0.678527	0.947257	-0.00117091	0.914144	0.976231	0.0442703	0.0311494	0.46066	0.00396883	0.809692	0.942218
O43396	TXNL1	Thioredoxin-like protein 1	0.409278	0.307546	0.725671	0.0182313	0.362465	0.729817	-0.00966809	0.573587	0.88438	0.0141879	0.179667	0.694817	-0.0162434	0.0804983	0.41701	-0.0278994	0.291834	0.776002	-0.0304313	0.0334827	0.506356
Q9BSL1	UBAC1	Ubiquitin-associated domain-containing protein 1	-0.0343984	0.908626	0.976517	-0.0158698	0.170708	0.560903	0.000717392	0.941448	0.984603	-0.00825772	0.404835	0.823966	0.00639327	0.460102	0.780257	0.0165872	0.273971	0.772078	0.014651	0.267635	0.741007
P68036	UBE2L3	Ubiquitin-conjugating enzyme E2 L3	1.33043	0.0122417	0.432115	0.0296848	0.244294	0.627265	-0.0375509	0.0908007	0.464355	0.0312454	0.108202	0.614943	0.00228673	0.891334	0.971515	-0.0672357	0.0496512	0.510864	-0.0289587	0.258468	0.741007
Q13404	UBE2V1	Ubiquitin-conjugating enzyme E2 variant 1	0.0719816	0.821631	0.937731	-0.00730427	0.622959	0.856249	-0.00899973	0.482016	0.837941	0.0134375	0.324277	0.772088	-0.000891157	0.940306	0.976579	-0.00169546	0.930905	0.990395	-0.0143286	0.428576	0.833016
Q15819	UBE2V2	Ubiquitin-conjugating enzyme E2 variant 2	0.361373	0.270879	0.710055	0.00566202	0.71549	0.893022	-0.0101894	0.447543	0.830047	-0.00629242	0.616596	0.936039	-0.011474	0.299146	0.691646	-0.0158514	0.440254	0.846687	-0.00518154	0.756348	0.926681
A0A087WTJ9	UBR1	E3 ubiquitin-protein ligase	-0.867331	0.0700573	0.540776	-0.0352655	0.148117	0.527843	0.013419	0.518352	0.861129	-0.0272444	0.0793532	0.577764	0.0151727	0.256501	0.66321	0.0486845	0.13095	0.668938	0.0424171	0.041204	0.506356
P09936	UCHL1	Ubiquitin carboxyl-terminal hydrolase isozyme L1	-0.100178	0.841158	0.946641	-0.0404228	0.0762343	0.383601	-0.00560822	0.769627	0.929913	-0.0212685	0.186517	0.694817	-0.0183162	0.191737	0.606397	0.0348146	0.240529	0.751312	0.00295226	0.88866	0.966105
P15374	UCHL3	Ubiquitin carboxyl-terminal hydrolase isozyme L3	0.0359975	0.722895	0.90235	-0.00759664	0.0703544	0.372086	-0.00144136	0.68154	0.919228	-0.0147016	0.00054607	0.0904183	-0.00873412	0.0142443	0.21522	0.00615527	0.258224	0.762597	0.00596744	0.253701	0.741007
Q16851	UGP2	UTP--glucose-1-phosphate uridylyltransferase	0.0898061	0.448559	0.796282	0.00413076	0.190013	0.59379	0.000916354	0.73002	0.929034	-0.00388513	0.201452	0.69947	-0.00211426	0.421004	0.761091	-0.0032144	0.433875	0.846687	0.00177087	0.657068	0.897446
Q8IWX7	UNC45B	Protein unc-45 homolog B	0.114178	0.581418	0.857321	0.016526	0.0893392	0.42429	0.0147307	0.0781146	0.453151	0.0116669	0.184032	0.694817	0.00263183	0.728447	0.91821	-0.00179529	0.886204	0.987257	-0.0090351	0.434617	0.833016
O60763	USO1	General vesicular transport factor p115	0.318934	0.327137	0.738402	0.00656978	0.632755	0.861729	-0.00355402	0.762782	0.929913	-0.00184415	0.885014	0.981174	-0.0127604	0.257073	0.66321	-0.0101238	0.576285	0.895117	-0.0109163	0.520538	0.863441
A6NJA2	USP14	Ubiquitin carboxyl-terminal hydrolase	0.074295	0.340038	0.745386	-0.00301301	0.364213	0.729817	-0.00478247	0.0973501	0.468888	-0.00555397	0.0799816	0.577764	-0.00149619	0.586252	0.847111	-0.00176946	0.68411	0.938974	0.00405778	0.331846	0.776031
P45974	USP5	Ubiquitin carboxyl-terminal hydrolase 5	0.177074	0.433389	0.794169	0.000464408	0.956795	0.978929	-0.000308809	0.966432	0.992891	-0.00437061	0.570235	0.923553	-0.00162181	0.808596	0.944413	-0.000773217	0.945359	0.990395	0.0027488	0.787395	0.935316
Q9P0L0	VAPA	Vesicle-associated membrane protein-associated protein A	0.0909555	0.32988	0.738402	0.00688128	0.0583523	0.336648	-0.00223692	0.461996	0.830047	0.0027561	0.442644	0.840408	-0.00263813	0.400879	0.754341	-0.0091182	0.0567625	0.512567	-0.00539423	0.260209	0.741007
P61758	VBP1	Prefoldin subunit 3	0.0955879	0.738083	0.905358	0.000688511	0.953733	0.978929	0.00147567	0.884868	0.962637	0.00385212	0.757726	0.961293	-0.000291364	0.978752	0.992312	0.000787162	0.959851	0.992949	-0.00414348	0.80291	0.94091
P18206	VCL	Vinculin	-0.138769	0.202241	0.654849	-0.00623888	0.140979	0.523296	-0.000942276	0.791799	0.932058	-0.00565636	0.159148	0.679805	-0.00136822	0.692406	0.898672	0.00529661	0.337722	0.824665	0.00428814	0.416735	0.822503
I3L4J1	Vesicle-fusing	Vesicle-fusing ATPase (Fragment)	0.427932	0.360209	0.759476	0.0158766	0.393256	0.738476	-0.00660796	0.676825	0.919228	0.0120421	0.505654	0.901123	0.00191428	0.903599	0.975471	-0.0224845	0.358697	0.835421	-0.0101278	0.673143	0.897446
P04004	VTN	Vitronectin	-0.496426	0.104682	0.56665	-0.0130143	0.318365	0.702871	-0.00382313	0.730698	0.929034	-0.0190949	0.109544	0.614943	0.0199361	0.057729	0.368997	0.00919122	0.590606	0.906323	0.0390309	0.0161483	0.493407
P23381	WARS1	Tryptophan--tRNA ligase, cytoplasmic	0.848509	0.102264	0.56665	0.0350348	0.109249	0.462635	0.000405132	0.982445	0.995649	0.00389554	0.824274	0.975338	0.00291544	0.848947	0.957474	-0.0346297	0.225688	0.743174	-0.000980105	0.966411	0.991931
O75083	WDR1	WD repeat-containing protein 1	-0.0330539	0.689162	0.893358	-0.00483346	0.175265	0.569747	0.00356874	0.24062	0.667708	-0.00329142	0.207604	0.69947	0.00158358	0.48305	0.792294	0.00840219	0.0762373	0.577644	0.00487501	0.160584	0.662647
Q702N8	XIRP1	Xin actin-binding repeat-containing protein 1	-0.164772	0.327806	0.738402	0.00360029	0.490149	0.796682	0.00894583	0.0505786	0.371381	-0.00383221	0.515041	0.906343	0.00535467	0.29928	0.691646	0.00534553	0.436477	0.846687	0.00918689	0.242766	0.741007
A0A5F9ZH43	XIRP2	Xin actin-binding repeat-containing protein 2	1.24132	0.0680878	0.540776	0.0547247	0.0514048	0.308429	-0.0138633	0.555377	0.871668	0.020905	0.356552	0.786831	-0.0106556	0.588388	0.847111	-0.0685881	0.0632395	0.531211	-0.0315606	0.295007	0.760123
P13010	XRCC5	X-ray repair cross-complementing protein 5	-0.308315	0.331747	0.738402	-0.00278223	0.837728	0.948736	0.0100374	0.391706	0.811225	-0.000281156	0.980447	0.996792	0.00967788	0.337161	0.718288	0.0128197	0.475315	0.85313	0.00995904	0.514417	0.860092
P16989	YBX3	Y-box-binding protein 3	0.0902893	0.511635	0.839402	0.013172	0.00789052	0.135139	0.00441482	0.275063	0.709875	0.00621672	0.281981	0.740406	0.00411247	0.415791	0.761021	-0.00875714	0.162288	0.683987	-0.00210425	0.783242	0.935316
