# Supplementary material for: Human Skeletal Muscle Mitochondria Responses to Weight Loss Induced by Bariatric Surgery or Lifestyle Intervention
Source: Acta Physiol (Oxf). 2026 Jan 8;242(2):e70150. doi: 10.1111/apha.70150 (PMC12783452; doi:10.1111/apha.70150)
Supplement: Supplementary file 9 — Table S8: apha70150‐sup‐0009‐TableS8.xlsx. [file APHA-242-e70150-s007.xlsx]

## Sheet: Table S8; T2D baseline
Supplemental Table 8. Baseline biological pathways for skeletal muscle proteome differences comparing people with diabetes to people without diabetes in the surgery cohort
Protein enrichment for biological pathways using differentially expressed proteins (P < 0.05) comparing people without diabetes (n = 18) with type 2 diabetes (n = 15) in the surgery cohort. Findings from the ingenuity pathway analysis (IPA) tool (P < 0.05) are shown. For several pathways, IPA provided z-scores for pathway directionality by calculating the observed number of “activated” genes (z-s…
Ingenuity Canonical Pathways	-log(p-value)	z-score	Molecules
Neutrophil Extracellular Trap Signaling Pathway	8.86	0.302	ATP5F1A,IGHG1,IGHG2,IGHG3,IGKC,IGLC3,MT-ND4,NDUFA11,NDUFB3,NDUFB8,NDUFS6,NDUFS8,PPP3R1
Oxidative Phosphorylation	8.47	2.449	ATP5F1A,MT-ND4,NDUFA11,NDUFB3,NDUFB8,NDUFS6,NDUFS8,UQCRQ
Response to elevated platelet cytosolic Ca2+	7.75	-2.828	A2M,ALB,ANXA5,APOA1,SERPINA1,SERPINA3,SERPING1,TF
Respiratory electron transport	7.66	2.646	MT-ND4,NDUFA11,NDUFB3,NDUFB8,NDUFS6,NDUFS8,UQCRQ
Sirtuin Signaling Pathway	7.11	-1.633	ATP5F1A,BPGM,H3-3B,LDHB,MT-ND4,NDUFA11,NDUFB3,NDUFB8,NDUFS6,NDUFS8
Complex I biogenesis	6.9	2.449	MT-ND4,NDUFA11,NDUFB3,NDUFB8,NDUFS6,NDUFS8
Granzyme A Signaling	6.61	-2	MT-ND4,NDUFA11,NDUFB3,NDUFB8,NDUFS6,NDUFS8
Acute Phase Response Signaling	6.51	#NUM!	A2M,ALB,APOA1,CP,SERPINA1,SERPINA3,SERPING1,TF
Erythrocytes take up oxygen and release carbon dioxide	5.87	#NUM!	CA1,HBB,SLC4A1
IL-12 Signaling and Production in Macrophages	5.73	2.449	ALB,APOA1,H3-3B,IGHG1,IGHG2,IGHG3,IGKC,SERPINA1
Post-translational protein phosphorylation	5.73	-2.449	ALB,APOA1,CP,SERPINA1,SERPINC1,TF
Hematoma Resolution Signaling Pathway	5.5	1.633	CA1,CAT,MT-ND4,NDUFA11,NDUFB3,NDUFB8,NDUFS6,NDUFS8
Regulation of Insulin-like Growth Factor (IGF) transport and uptake by IGFBPs	5.36	-2.449	ALB,APOA1,CP,SERPINA1,SERPINC1,TF
Erythrocytes take up carbon dioxide and release oxygen	5.2	#NUM!	CA1,HBB,SLC4A1
Complement cascade	5.13	-2.449	IGHG1,IGHG2,IGHG3,IGKC,IGLC3,SERPING1
Formation of Fibrin Clot (Clotting Cascade)	5.02	-1	A2M,C1QBP,SERPINC1,SERPING1
Glutaryl-CoA Degradation	4.68	#NUM!	CA1,HADHB,HSD17B10
Fcgamma receptor (FCGR) dependent phagocytosis	4.66	-2.449	IGHG1,IGHG2,IGHG3,IGKC,IGLC3,MYH9
Mitochondrial protein degradation	4.66	2.236	ACOT2,ATP5F1A,HSD17B10,MDH2,UQCRQ
Neutrophil degranulation	4.42	-1	AGL,CAT,GSN,HBB,PKM,PTGES2,SERPINA1,SERPINA3,TUBB
Intrinsic Pathway for Apoptosis	4.42	1	C1QBP,DYNLL2,PPP3R1,YWHAG
Glucocorticoid Receptor Signaling	4.4	#NUM!	A2M,ATP5F1A,H3-3B,MT-ND4,NDUFA11,NDUFB3,NDUFB8,NDUFS6,NDUFS8,PPP3R1
Binding and Uptake of Ligands by Scavenger Receptors	4.34	-2.236	ALB,APOA1,HBB,IGKC,IGLC3
Macrophage Alternative Activation Signaling Pathway	4.28	-2.236	H3-3B,IGHG1,IGHG2,IGHG3,IGKC,IGLC3
Tryptophan Degradation III (Eukaryotic)	4.19	#NUM!	CA1,HADHB,HSD17B10
Glycogen metabolism	4.07	#NUM!	AGL,PHKB,PYGM
Estrogen Receptor Signaling	4.07	#NUM!	ATP5F1A,MT-ND4,MYL12A,NDUFA11,NDUFB3,NDUFB8,NDUFS6,NDUFS8
Glycolysis I	3.88	#NUM!	BPGM,ENO1,PKM
Iron homeostasis signaling pathway	3.84	#NUM!	CP,HBA1,HBB,HBD,TF
Gluconeogenesis I	3.83	#NUM!	BPGM,ENO1,MDH2
Fatty Acid β-oxidation I	3.67	#NUM!	ACSL1,HADHB,HSD17B10
Coagulation System	3.63	#NUM!	A2M,SERPINA1,SERPINC1
NAP1L1 Transcription Regulation Signaling Pathway	3.6	#NUM!	H3-3B,MYH9,PDHX,TUBB
Mitochondrial Fatty Acid Beta-Oxidation	3.56	#NUM!	ACADVL,ACOT2,HADHB
Protein Kinase A Signaling	3.35	2.236	H3-3B,MYL12A,PHKB,PPP3R1,PYGM,RYR1,YWHAG
Glycogen Degradation II	3.29	#NUM!	AGL,PYGM
Pyruvate metabolism	3.2	#NUM!	LDHB,PDHX,PKM
Glycogen Degradation III	3.13	#NUM!	AGL,PYGM
Regulation of lipid metabolism by PPARalpha	3.12	1	ACSL1,APOA1,CPT2,PLIN2
Clathrin-mediated Endocytosis Signaling	3.12	#NUM!	ALB,APOA1,PPP3R1,SERPINA1,TF
HIF1α Signaling	3.11	0.447	ELOB,LDHB,PKM,PPP3R1,TF
Activin Inhibin Signaling Pathway	3.09	-2.236	IGHG1,IGHG2,IGHG3,IGKC,IGLC3
Carnitine metabolism	2.99	#NUM!	CPT2,SLC25A20
Cytoprotection by HMOX1	2.98	#NUM!	ALB,BLVRB,HBB
LXR/RXR Activation	2.98	#NUM!	ALB,APOA1,SERPINA1,TF
Mitochondrial protein import	2.84	#NUM!	ATP5F1A,MTX1,NDUFB8
DHCR24 Signaling Pathway	2.83	#NUM!	ALB,APOA1,SERPINA1,TF
Isoleucine Degradation I	2.77	#NUM!	HADHB,HSD17B10
GAIT Translation Signaling Pathway	2.76	2	ALB,APOA1,CP,RPL14,SERPINA1
Mitochondrial L-carnitine Shuttle Pathway	2.72	#NUM!	ACSL1,CPT2
Valine Degradation I	2.68	#NUM!	ALDH6A1,HADHB
Plasma lipoprotein assembly, remodeling, and clearance	2.64	#NUM!	A2M,ALB,APOA1
Branched-chain amino acid catabolism	2.63	#NUM!	ALDH6A1,HSD17B10
Citric acid cycle (TCA cycle)	2.63	#NUM!	DLST,MDH2
Chaperone Mediated Autophagy	2.59	#NUM!	HBB,PLIN2
Signaling by the B Cell Receptor (BCR)	2.55	-1	IGKC,IGLC3,PPP3R1,PSMB4
TCA Cycle II (Eukaryotic)	2.55	#NUM!	DLST,MDH2
Germ Cell-Sertoli Cell Junction Signaling	2.55	#NUM!	A2M,GSN,ILK,TUBB
Glucose metabolism	2.48	#NUM!	BPGM,ENO1,PKM
ABRA Signaling Pathway	2.46	#NUM!	GSN,MYH9,PPP3R1
Amyloid fiber formation	2.46	#NUM!	APOA1,GSN,SNCA
LPS/IL-1 Mediated Inhibition of RXR Function	2.45	#NUM!	ACSL1,ALDH6A1,CAT,CPT2,FABP3
Metabolism of porphyrins	2.45	#NUM!	ALB,BLVRB
Ethanol Degradation IV	2.45	#NUM!	ACSL1,CAT
RHO GTPases activate PKNs	2.38	#NUM!	MYH9,YWHAG
Production of Nitric Oxide and Reactive Oxygen Species in Macrophages	2.37	#NUM!	ALB,APOA1,CAT,SERPINA1
RHO GTPase cycle	2.35	0	ARHGDIA,C1QBP,CAVIN1,CCT7,MTX1,TRIP10
COPI-mediated anterograde transport	2.28	#NUM!	ANK1,DYNLL2,SPTB
Cilium Assembly	2.27	-1	CCT7,DYNLL2,TUBB,YWHAG
S100 Family Signaling Pathway	2.27	-1.414	ATP5F1A,IGHG1,IGHG2,IGHG3,IGKC,IGLC3,ILK,MYH9
rRNA processing	2.27	#NUM!	HSD17B10,MT-ND4
Fc epsilon receptor (FCERI) signaling	2.26	#NUM!	IGKC,IGLC3,PPP3R1,PSMB4
Cristae formation	2.24	#NUM!	ATP5F1A,MTX1
Late endosomal microautophagy	2.19	#NUM!	HBB,PLIN2
Regulation of Actin-based Motility by Rho	2.18	#NUM!	ARHGDIA,GSN,MYL12A
β-alanine Degradation I	2.17	#NUM!	ALDH6A1
Detoxification of Reactive Oxygen Species	2.15	#NUM!	CAT,PRDX2
Complement System	2.1	#NUM!	C1QBP,SERPING1
tRNA processing in the mitochondrion	2.06	#NUM!	HSD17B10,MT-ND4
Clathrin-mediated endocytosis	2	#NUM!	PACSIN3,TF,TRIP10
Warburg Effect Signaling Pathway	1.99	#NUM!	MDH2,PKM,PRDX2
Pyrophosphate hydrolysis	1.99	#NUM!	PPA2
14-3-3-mediated Signaling	1.98	#NUM!	SNCA,TUBB,YWHAG
Phagosome Formation	1.97	-2.236	IGHG1,IGHG2,IGHG3,IGKC,IGLC3,MYH9,MYL12A
Docosahexaenoic Acid (DHA) Signaling	1.96	-1	ALB,CAT,FABP3,SPTB
Heme signaling	1.95	#NUM!	APOA1,HBB
nNOS Signaling in Skeletal Muscle Cells	1.9	#NUM!	RYR1,SNTB1
TRIM21 Intracellular Antibody Signaling Pathway	1.88	-2.449	IGHG1,IGHG2,IGHG3,IGKC,IGLC3,PSMB4
2-ketoglutarate Dehydrogenase Complex	1.87	#NUM!	DLST
Heme Degradation	1.87	#NUM!	BLVRB
Rapoport-Luebering Glycolytic Shunt	1.87	#NUM!	BPGM
Eukaryotic Translation Elongation	1.84	#NUM!	EEF1B2,EEF1D,RPL14
p70S6K Signaling	1.83	#NUM!	IGHG1,IGHG2,IGHG3,IGKC,IGLC3,YWHAG
NAD Signaling Pathway	1.82	#NUM!	AIFM1,LDHB,RYR1
Sensory processing of sound by outer hair cells of the cochlea	1.82	#NUM!	GSN,MYH9
PI3K Signaling in B Lymphocytes	1.79	#NUM!	IGHG1,IGHG2,IGHG3,IGKC,IGLC3,PPP3R1
Pyruvate Fermentation to Lactate	1.77	#NUM!	LDHB
Pentose Phosphate Pathway (Oxidative Branch)	1.77	#NUM!	PGD
Myo-inositol Biosynthesis	1.77	#NUM!	IMPA1
Acetate Conversion to Acetyl-CoA	1.77	#NUM!	ACSL1
Iron uptake and transport	1.74	#NUM!	CP,TF
Hematopoiesis from Pluripotent Stem Cells	1.72	#NUM!	IGHG1,IGHG2,IGHG3,IGKC,IGLC3
Peroxisomal protein import	1.69	#NUM!	ACOT2,CAT
Acyl-CoA Hydrolysis	1.69	#NUM!	ACOT2
Phagosome Maturation	1.68	#NUM!	DYNLL2,PRDX2,TUBB
B Cell Receptor Signaling	1.65	#NUM!	IGHG1,IGHG2,IGHG3,IGKC,IGLC3,PPP3R1
Stearate Biosynthesis I (Animals)	1.64	#NUM!	ACOT2,ACSL1
Aspartate Degradation II	1.63	#NUM!	MDH2
Erythropoietin Signaling Pathway	1.61	#NUM!	HBA1,HBB,HBD
Translocation of SLC2A4 (GLUT4) to the plasma membrane	1.6	#NUM!	MYH9,YWHAG
B Cell Development	1.57	#NUM!	IGHG1,IGHG2,IGHG3,IGKC,IGLC3
NFE2L2 regulates pentose phosphate pathway genes	1.57	#NUM!	PGD
Superoxide Radicals Degradation	1.57	#NUM!	CAT
Cellular response to hypoxia	1.55	#NUM!	ELOB,PSMB4
Caveolar-mediated Endocytosis Signaling	1.52	#NUM!	ALB,CAVIN1
Lipophagy	1.52	#NUM!	PLIN2
Malate-aspartate shuttle	1.52	#NUM!	MDH2
Mitotic G2-G2/M phases	1.5	#NUM!	PSMB4,TUBB,YWHAG
Role of JAK family kinases in IL-6-type Cytokine Signaling	1.5	#NUM!	SERPINA1,SERPINA3
Mitotic Prometaphase	1.48	#NUM!	DYNLL2,TUBB,YWHAG
Prednisone ADME	1.47	#NUM!	ALB
Protein lipoylation	1.47	#NUM!	DLST
Calcium Transport I	1.47	#NUM!	ANXA5
TP53 Regulates Metabolic Genes	1.46	#NUM!	PRDX2,YWHAG
IL-15 Signaling	1.46	#NUM!	IGHG1,IGHG2,IGHG3,IGKC,IGLC3
Integrin Signaling	1.45	#NUM!	GSN,ILK,MYL12A
FcγRIIB Signaling in B Lymphocytes	1.44	#NUM!	IGHG1,IGHG2,IGHG3,IGKC,IGLC3
Prostanoid Biosynthesis	1.43	#NUM!	PTGES2
Pentose Phosphate Pathway	1.43	#NUM!	PGD
Ketolysis	1.43	#NUM!	HADHB
Calcium Signaling	1.41	#NUM!	MYH9,PPP3R1,RYR1
RHOGDI Signaling	1.4	#NUM!	ARHGDIA,MYH9,MYL12A
Reversible hydration of carbon dioxide	1.4	#NUM!	CA1
Lysine catabolism	1.4	#NUM!	DLST
Ketogenesis	1.4	#NUM!	HADHB
Oleate Biosynthesis II (Animals)	1.4	#NUM!	ALDH6A1
EPH-Ephrin signaling	1.39	#NUM!	MYH9,MYL12A
Factors involved in megakaryocyte development and platelet production	1.39	#NUM!	HBB,HBD
Apelin Adipocyte Signaling Pathway	1.38	#NUM!	CAT,CP
Apelin Cardiomyocyte Signaling Pathway	1.34	#NUM!	CAT,MYL12A
Sumoylation Pathway	1.33	#NUM!	ARHGDIA,SNCA
ABC-family proteins mediated transport	1.31	#NUM!	APOA1,PSMB4
Synthesis of Prostaglandins (PG) and Thromboxanes (TX)	1.3	#NUM!	PTGES2
Pentose phosphate pathway	1.3	#NUM!	PGD
Fatty Acid Activation	1.3	#NUM!	ACSL1
Actin Cytoskeleton Signaling	1.3	#NUM!	GSN,MYH9,MYL12A
