# Supplementary material for: Human Skeletal Muscle Mitochondria Responses to Weight Loss Induced by Bariatric Surgery or Lifestyle Intervention
Source: Acta Physiol (Oxf). 2026 Jan 8;242(2):e70150. doi: 10.1111/apha.70150 (PMC12783452; doi:10.1111/apha.70150)
Supplement: Supplementary file 10 — Table S9: apha70150‐sup‐0010‐TableS9.xlsx. [file APHA-242-e70150-s005.xlsx]

## Sheet: Table S9; T2D pathways
Supplemental Table 9. Biological pathways for skeletal muscle proteome changes in the surgery cohort stratified for type 2 diabetes status
Protein enrichment for biological pathways using differentially expressed proteins (FDR P < 0.05) comparing weight loss percentage at respective timepoints to baseline in the surgery cohort stratified for people without type 2 diabetes (n = 18) and with type 2 diabetes (n = 15). Findings from the ingenuity pathway analysis (IPA) tool (P < 0.05) are shown. For several pathways, IPA provided z-scor…
No T2DM	Ingenuity Canonical Pathways	-log(p-value)	z-score	Molecules					with T2DM - Surgery cohort 6m vs baseline
Surgery cohort 6m vs baseline									Ingenuity Canonical Pathways	-log(p-value)	z-score	Molecules
	Oxidative Phosphorylation	31.8	4.583	ATP5F1A,ATP5F1B,ATP5F1C,ATP5MG,ATP5PB,ATP5PD,ATP5PF,ATP5PO,COX4I1,COX6B1,CYCS,MT-CO2,NDUFA10,NDUFB10,NDUFB3,NDUFB4,NDUFB7,NDUFB8,NDUFS1,NDUFS2,NDUFS3,NDUFS6,SDHA,SDHB,UQCRB					Oxidative Phosphorylation	17	-3.317	ATP5F1A,ATP5F1C,ATP5MG,ATP5PB,ATP5PD,ATP5PF,COX5B,COX6C,CYC1,CYCS,NDUFA11,NDUFB4,UQCRB,UQCRC2,UQCRFS1
	Mitochondrial protein degradation	25.9	4.583	ACO2,ACOT2,ATP5F1A,ATP5F1B,ATP5F1C,ATP5MG,ATP5PD,ATP5PF,ATP5PO,COX4I1,CS,DLD,ECI1,HSD17B10,MDH2,MT-CO2,NDUFS1,NDUFS3,OGDH,PDHA1,PDHB					Sirtuin Signaling Pathway	13.7	1.414	ATP5F1A,ATP5F1C,ATP5PB,ATP5PF,CYC1,GOT2,H1-0,IDH2,LDHA,NDUFA11,NDUFB4,PFKM,PGAM2,SLC25A4,SLC2A1,TUBA8,UQCRC2,UQCRFS1
	Sirtuin Signaling Pathway	24	-1	ATP5F1A,ATP5F1B,ATP5F1C,ATP5PB,ATP5PF,BPGM,CPT1B,GOT2,H1-2,LDHA,NDUFA10,NDUFB10,NDUFB3,NDUFB4,NDUFB7,NDUFB8,NDUFS1,NDUFS2,NDUFS3,NDUFS6,PDHA1,SDHA,SDHB,SLC25A4,SLC2A1,VDAC1,VDAC2,VDAC3					Cristae formation	13.2	-2.333	ATP5F1A,ATP5F1C,ATP5MG,ATP5PB,ATP5PD,ATP5PF,IMMT,MTX1,SAMM50
	Respiratory electron transport	23.5	4.359	COX4I1,COX6B1,CYCS,ETFA,ETFB,MT-CO2,NDUFA10,NDUFB10,NDUFB3,NDUFB4,NDUFB7,NDUFB8,NDUFS1,NDUFS2,NDUFS3,NDUFS6,SDHA,SDHB,UQCRB					Respiratory electron transport	12	-2.111	COX5B,COX6C,CYC1,CYCS,ETFDH,NDUFA11,NDUFB4,NDUFC2,UQCRB,UQCRC2,UQCRFS1
	Neutrophil Extracellular Trap Signaling Pathway	18.1	2.4	ATP5F1A,ATP5F1B,ATP5F1C,ATP5PB,ATP5PF,IGHA1,IGHG1,IGKC,IGLC3,NDUFA10,NDUFB10,NDUFB3,NDUFB4,NDUFB7,NDUFB8,NDUFS1,NDUFS2,NDUFS3,NDUFS6,SDHA,SDHB,SLC25A4,SLC2A1,VDAC1,VDAC2,VDAC3					Neutrophil Extracellular Trap Signaling Pathway	10.4	-3.606	ATP5F1A,ATP5F1C,ATP5PB,ATP5PF,CASQ1,COL6A3,CYC1,IGHG1,IGHG3,IGKC,MAP2K6,NDUFA11,NDUFB4,SLC25A4,SLC2A1,UQCRC2,UQCRFS1
	Formation of ATP by chemiosmotic coupling	12.6	2.828	ATP5F1A,ATP5F1B,ATP5F1C,ATP5MG,ATP5PB,ATP5PD,ATP5PF,ATP5PO					Formation of ATP by chemiosmotic coupling	9.22	-2.449	ATP5F1A,ATP5F1C,ATP5MG,ATP5PB,ATP5PD,ATP5PF
	Citric acid cycle (TCA cycle)	12.4	2.828	ACO2,CS,DLD,DLST,MDH2,OGDH,SDHA,SDHB					Mitochondrial protein degradation	8.68	-3	ATP5F1A,ATP5F1C,ATP5MG,ATP5PD,ATP5PF,COX5B,ECH1,IDH2,UQCRC2
	TCA Cycle II (Eukaryotic)	12	2.828	ACO2,CS,DLD,DLST,MDH2,OGDH,SDHA,SDHB					Glycolysis I	8.14	-2.236	ENO3,GAPDH,GPI,PFKM,PGAM2,PKM
	Granzyme A Signaling	11.8	-2.828	H1-2,NDUFA10,NDUFB10,NDUFB3,NDUFB4,NDUFB7,NDUFB8,NDUFS1,NDUFS2,NDUFS3,NDUFS6					Warburg Effect Signaling Pathway	7.6	-2.646	GOT2,IDH2,LDHA,NNT,PFKM,PKM,PRDX2,PRDX5,SLC2A1
	Complex I biogenesis	10.8	3.162	NDUFA10,NDUFB10,NDUFB3,NDUFB4,NDUFB7,NDUFB8,NDUFS1,NDUFS2,NDUFS3,NDUFS6					Neutrophil degranulation	7.57	-1.807	AGL,AHSG,ALAD,C3,FTH1,GDI2,GPI,GYG1,HP,HSPA1B,HSPA8,NDUFC2,ORM2,PKM,PSMA5
	Acute Phase Response Signaling	10.7	-1.342	A2M,ALB,APCS,APOA1,C3,C4B,CP,HP,HPX,HRG,ORM1,ORM2,SERPINA3,TF					TP53 Regulates Metabolic Genes	5.28	-1.633	COX5B,COX6C,CYCS,GPI,PRDX2,PRDX5
	Cristae formation	10.6	2.828	ATP5F1A,ATP5F1B,ATP5F1C,ATP5MG,ATP5PB,ATP5PD,ATP5PF,ATP5PO					Glucose metabolism	5.22	-2.449	ENO3,GAPDH,GPI,PFKM,PGAM2,PKM
	LXR/RXR Activation	10.4	-3.317	ALB,APOA1,APOB,APOC3,APOE,C3,C4B,CLU,HPX,ORM1,ORM2,TF					Acute Phase Response Signaling	5.16	-2	AGT,AHSG,C3,CP,HP,MAP2K6,ORM2,SERPINF1
	DHCR24 Signaling Pathway	9.92	-3.317	ALB,APOA1,APOB,APOC3,APOE,C3,C4B,CLU,HPX,ORM1,ORM2,TF					Complex III assembly	5.11	-2	CYC1,UQCRB,UQCRC2,UQCRFS1
	Binding and Uptake of Ligands by Scavenger Receptors	9.79	-2.714	ALB,APOA1,APOB,APOE,FTH1,HBB,HP,HPX,IGHA1,IGKC,IGLC3					Glucocorticoid Receptor Signaling	4.85		AGT,ATP5F1A,ATP5F1C,ATP5PB,ATP5PF,CYC1,HP,HSPA1B,HSPA8,NDUFA11,NDUFB4,UQCRC2,UQCRFS1
	Estrogen Receptor Signaling	8.97		ATP5F1A,ATP5F1B,ATP5F1C,ATP5PB,ATP5PF,NDUFA10,NDUFB10,NDUFB3,NDUFB4,NDUFB7,NDUFB8,NDUFS1,NDUFS2,NDUFS3,NDUFS6,SDHA,SDHB					Creatine metabolism	4.81		CKM,CKMT2,GAMT
	Hematoma Resolution Signaling Pathway	8.92	2.714	C3,CA1,CAT,FTH1,NDUFA10,NDUFB10,NDUFB3,NDUFB4,NDUFB7,NDUFB8,NDUFS1,NDUFS2,NDUFS3,NDUFS6					Gluconeogenesis I	4.78		ENO3,GAPDH,GPI,PGAM2
	Glucocorticoid Receptor Signaling	8.84		A2M,ATP5F1A,ATP5F1B,ATP5F1C,ATP5PB,ATP5PF,HP,HSPA1B,NDUFA10,NDUFB10,NDUFB3,NDUFB4,NDUFB7,NDUFB8,NDUFS1,NDUFS2,NDUFS3,NDUFS6,SDHA,SDHB					Post-translational protein phosphorylation	4.71	-1.633	AHSG,APOB,C3,CP,LGALS1,P4HB
	Fatty Acid β-oxidation I	8.8	1.633	ACAA2,ACSL3,ECI1,ECI2,HADHA,HADHB,HSD17B10					Mitochondrial protein import	4.66	-1.342	ATP5F1A,CYC1,MTX1,SAMM50,SLC25A4
	Mitochondrial Fatty Acid Beta-Oxidation	8.52	2.646	ACAA2,ACADS,ACADVL,ACOT2,ECI1,HADHA,HADHB					Striated Muscle Contraction	4.46	1	ACTN2,DMD,MYBPC2,TCAP
	Neutrophil degranulation	8	-1.698	ALAD,C3,CAT,CCT8,CTSD,DYNC1H1,FTH1,GYG1,HBB,HP,HSPA1B,ORM1,ORM2,PNP,PSMD1,PSMD11,SERPINA3					Detoxification of Reactive Oxygen Species	4.41	-1	CYCS,P4HB,PRDX2,PRDX5
	Warburg Effect Signaling Pathway	7.99	0	CPT1B,CS,GOT1,GOT2,LDHA,MDH2,PDHA1,PRDX2,PRDX3,SLC2A1					Regulation of Insulin-like Growth Factor (IGF) transport and uptake by IGFBPs	4.34	-1.633	AHSG,APOB,C3,CP,LGALS1,P4HB
	Acetyl-CoA Biosynthesis I (Pyruvate Dehydrogenase Complex)	7.65	2	DLAT,DLD,PDHA1,PDHB					PKR-mediated signaling	4.28	0.447	HSPA1B,HSPA8,MAP2K6,NPM1,TUBA8
	Pyruvate metabolism	7.63	1.89	DLAT,DLD,LDHA,PDHA1,PDHB,PDHX,VDAC1					Estrogen Receptor Signaling	4.25	-2.449	AGT,ATP5F1A,ATP5F1C,ATP5PB,ATP5PF,CYC1,NDUFA11,NDUFB4,UQCRC2,UQCRFS1
	Iron homeostasis signaling pathway	7.53		ACO2,CP,FTH1,HBA1,HBB,HBD,HBG1,HP,HPX,TF					LXR/RXR Activation	4.23	-2.449	AGT,AHSG,APOB,C3,ORM2,SERPINF1
	Glutaryl-CoA Degradation	7.42	1	ACAA2,CA1,HADHA,HADHB,HSD17B10					Role of PKR in Interferon Induction and Antiviral Response	4.09	-1	CYC1,CYCS,HSPA1B,HSPA8,MAP2K6,NPM1
	GAIT Translation Signaling Pathway	7.13	2.714	ALB,APOA1,APOB,APOC3,APOE,CLU,CP,EIF4A2,GAPDH,ORM1,ORM2,RPL13					BAG2 Signaling Pathway	4.08		HSPA1B,HSPA8,PSMA5,PSMA7,PSME1
	Isoleucine Degradation I	7.13	2	ACAA2,DLD,HADHA,HADHB,HSD17B10					ABRA Signaling Pathway	4.03	-0.447	CKM,CKMT2,DMD,MYH9,NOL3
	Cytoprotection by HMOX1	7.1	0	ALB,BLVRB,COX4I1,COX6B1,CYCS,HBB,MT-CO2					Regulation of mRNA stability by proteins that bind AU-rich elements	4.01	-2.236	HSPA8,HSPB1,PSMA5,PSMA7,PSME1
	Valine Degradation I	6.88	1.342	DLD,HADHA,HADHB,HIBADH,HIBCH					DHCR24 Signaling Pathway	4	-2.449	AGT,AHSG,APOB,C3,ORM2,SERPINF1
	Response to elevated platelet cytosolic Ca2+	6.79	-3	A2M,ALB,APOA1,CLU,HRG,ORM1,ORM2,SERPINA3,TF					HIF1α Signaling	3.95	-1.633	GPI,HSPA1B,HSPA8,LDHA,MAP2K6,PKM,SLC2A1
	Mitochondrial protein import	6.76	2.646	ACO2,ATP5F1A,ATP5F1B,CS,NDUFB8,SLC25A4,VDAC1					Cachexia Signaling Pathway	3.9	-1.414	AGT,CASQ1,EIF1,HSPA1B,HSPA8,P4HB,PSMA5,PSMA7,PSME1
	Malate-aspartate shuttle	6.73	2	GOT1,GOT2,MDH2,SLC25A11					Extracellular matrix organization	3.63	2.236	COL6A3,DCN,DMD,HSPG2,LUM
	Tryptophan Degradation III (Eukaryotic)	6.55	1	ACAA2,CA1,HADHA,HADHB,HSD17B10					IL-12 Signaling and Production in Macrophages	3.57	1.89	APOB,C3,IGHG1,IGHG3,IGKC,MAP2K6,ORM2
	Post-translational protein phosphorylation	6.4	-2.121	ALB,APOA1,APOB,APOE,C3,CP,P4HB,TF					Glycogen metabolism	3.55		AGL,GYG1,PYGM
	IL-12 Signaling and Production in Macrophages	6.38	3.317	ALB,APOA1,APOB,APOC3,APOE,C3,CLU,IGHG1,IGKC,ORM1,ORM2					Hedgehog ligand biogenesis	3.45	-1	P4HB,PSMA5,PSMA7,PSME1
	Signaling by Retinoic Acid	6.37	2.449	CPT1B,DLAT,DLD,PDHA1,PDHB,PDHX					Creatine-phosphate Biosynthesis	3.41		CKM,CKMT2
	Plasma lipoprotein assembly, remodeling, and clearance	6.28	-1.89	A2M,ALB,APOA1,APOB,APOC3,APOE,P4HB					Fructose metabolism	3.27		AKR1B1,ALDH1A1
	2-ketoglutarate Dehydrogenase Complex	6.01		DLD,DLST,OGDH					Protein Ubiquitination Pathway	3.21	-2.449	CRYAB,HSPA1B,HSPA8,HSPB1,PSMA5,PSMA7,PSME1
	Regulation of Insulin-like Growth Factor (IGF) transport and uptake by IGFBPs	5.91	-2.121	ALB,APOA1,APOB,APOE,C3,CP,P4HB,TF					Complement cascade	3.15	-2.236	C3,CFH,IGHG1,IGHG3,IGKC
	Macrophage Classical Activation Signaling Pathway	5.5	-3	ACO2,DLAT,DLD,NDUFS1,PDHA1,PDHB,PDHX,SDHA,SDHB					Lipophagy	3.03		HSPA8,PLIN3
	Detoxification of Reactive Oxygen Species	5.47	0.447	CAT,CYCS,P4HB,PRDX2,PRDX3					Glycogen Degradation II	2.94		AGL,PYGM
	Production of Nitric Oxide and Reactive Oxygen Species in Macrophages	5.43	-2.333	ALB,APOA1,APOB,APOC3,APOE,CAT,CLU,ORM1,ORM2					MAPK6/MAPK4 signaling	2.88		HSPB1,PSMA5,PSMA7,PSME1
	COPI-mediated anterograde transport	5.42	-2.646	ANK1,DYNC1H1,NAPA,RAB1A,SPTA1,SPTB,SPTBN1					Microautophagy Signaling Pathway	2.85	-2	COL6A3,HSPA8,PSMA5,PSMA7,PSME1
	Glyoxylate metabolism and glycine degradation	5.27	2	DLD,DLST,GOT2,OGDH					Mitotic Metaphase and Anaphase	2.85	0	BANF1,LMNA,PSMA5,PSMA7,PSME1,TUBA8
	Maturation of TCA enzymes and regulation of TCA cycle	5.17	2	ACO2,CS,SDHA,SDHB					Retinoid metabolism and transport	2.82		AKR1C1,APOB,HSPG2
	Clathrin-mediated Endocytosis Signaling	5.13		ALB,APOA1,APOB,APOC3,APOE,CLU,ORM1,ORM2,TF					Death Receptor Signaling	2.79		CYC1,CYCS,HSPB1,LMNA
	Branched-chain amino acid catabolism	5.08	1	DLD,HIBADH,HIBCH,HSD17B10					Glycogen Degradation III	2.78		AGL,PYGM
	Erythrocytes take up oxygen and release carbon dioxide	5.08		CA1,HBB,SLC4A1					Cyclophilin Signaling Pathway	2.74	-0.816	AGT,CYC1,CYCS,HSPA8,PRDX2,SLC25A4
	Aspartate Degradation II	5.08		GOT1,GOT2,MDH2					Cellular response to heat stress	2.73	-1	CRYAB,HSPA1B,HSPA8,HSPB1
	TP53 Regulates Metabolic Genes	4.79	1.633	COX4I1,COX6B1,CYCS,MT-CO2,PRDX2,YWHAG					GAIT Translation Signaling Pathway	2.7	0.447	APOB,CP,EIF1,GAPDH,ORM2,RPL22
	Complement cascade	4.6	-2.646	C3,C4B,CFH,CLU,IGHG1,IGKC,IGLC3					Pyruvate metabolism	2.68		GLO1,LDHA,PKM
	Cyclophilin Signaling Pathway	4.54	1	AIFM1,APOE,CYCS,HNRNPA1,PRDX2,SLC25A4,VDAC1,VDAC2,VDAC3					PFKFB4 Signaling Pathway	2.68		GPI,MAP2K6,PFKM
	Gluconeogenesis I	4.44		BPGM,ENO2,GAPDH,MDH2					Xenobiotic Metabolism AHR Signaling Pathway	2.62		ALDH1A1,ALDH5A1,ALDH6A1,GSTM3
	Erythrocytes take up carbon dioxide and release oxygen	4.41		CA1,HBB,SLC4A1					Aryl Hydrocarbon Receptor Signaling	2.59		ALDH1A1,ALDH5A1,ALDH6A1,GSTM3,HSPB1
	Ketolysis	4.41		ACAA2,HADHA,HADHB					Regulation of Apoptosis	2.59		PSMA5,PSMA7,PSME1
	Ketogenesis	4.29		ACAA2,HADHA,HADHB					Somitogenesis	2.54		PSMA5,PSMA7,PSME1
	Mitochondrial calcium ion transport	4.18		VDAC1,VDAC2,VDAC3					Binding and Uptake of Ligands by Scavenger Receptors	2.54	-1	APOB,FTH1,HP,IGKC
	Insulin Secretion Signaling Pathway	4.14	1	DLAT,DLD,EIF4A2,NAPA,PDHA1,PDHB,PDHX,RYR1,SLC2A1					CD27 Signaling in Lymphocytes	2.52		CYC1,CYCS,MAP2K6
	Phenylalanine Degradation IV (Mammalian, via Side Chain)	3.98		GOT1,GOT2,MAOB					FAT10 Signaling Pathway	2.52		PSMA5,PSMA7,PSME1
	Glutamate Degradation II	3.93		GOT1,GOT2					HSP90 chaperone cycle for steroid hormone receptors in the presence of ligand	2.5		HSPA1B,HSPA8,TUBA8
	Aspartate Biosynthesis	3.93		GOT1,GOT2					Cytoprotection by HMOX1	2.48		COX5B,COX6C,CYCS
	Mevalonate Pathway I	3.89		ACAA2,HADHA,HADHB					Metabolism of polyamines	2.45		PSMA5,PSMA7,PSME1
	Retinoid metabolism and transport	3.77	-2	APOA1,APOB,APOC3,APOE					NIK-->noncanonical NF-kB signaling	2.43		PSMA5,PSMA7,PSME1
	L-cysteine Degradation I	3.63		GOT1,GOT2					Iron uptake and transport	2.43		ALAD,CP,FTH1
	Fatty Acid β-oxidation III (Unsaturated, Odd Number)	3.63		ECI1,ECI2					Glyoxylate metabolism and glycine degradation	2.37		GOT2,GRHPR
	NAP1L1 Transcription Regulation Signaling Pathway	3.6		DLAT,DLD,PDHA1,PDHB,PDHX					GABA synthesis, release, reuptake and degradation	2.37		ALDH5A1,HSPA8
	Superpathway of Geranylgeranyldiphosphate Biosynthesis I (via Mevalonate)	3.59		ACAA2,HADHA,HADHB					Glycosaminoglycan metabolism	2.36	2	DCN,HSPG2,LUM,OGN
	ABC-family proteins mediated transport	3.31	-0.447	APOA1,ERLIN2,PSMB4,PSMD1,PSMD11					Interleukin-1 family signaling	2.35	-2	MAP2K6,PSMA5,PSMA7,PSME1
	Iron uptake and transport	3.25	-1	ALAD,CP,FTH1,TF					Valine Degradation I	2.33		ALDH6A1,HIBCH
	Metabolism of porphyrins	3.24		ALAD,ALB,BLVRB					TR/RXR Activation	2.32		AKR1C1,COL6A3,HP,SLC2A1
	LPS/IL-1 Mediated Inhibition of RXR Function	3.23		ACSL3,APOE,CAT,CES2,CPT1B,FABP3,GSTM2,MAOB					Response to elevated platelet cytosolic Ca2+	2.31	-1	ACTN2,AHSG,ENDOD1,ORM2
	Hedgehog ligand biogenesis	3.12	0	P4HB,PSMB4,PSMD1,PSMD11					Branched-chain amino acid catabolism	2.29		ALDH6A1,HIBCH
	Glycolysis I	3.1		BPGM,ENO2,GAPDH					Citric acid cycle (TCA cycle)	2.29		IDH2,NNT
	Superpathway of Cholesterol Biosynthesis	3.02		ACAA2,HADHA,HADHB					TNFR2 non-canonical NF-kB pathway	2.28		PSMA5,PSMA7,PSME1
	RAF/MAP kinase cascade	2.86	-1	PEBP1,PSMB4,PSMD1,PSMD11,SPTA1,SPTB,SPTBN1					Complex I biogenesis	2.28		NDUFA11,NDUFB4,NDUFC2
	Superpathway of Methionine Degradation	2.83		DLD,GOT1,GOT2					Chaperone Mediated Autophagy	2.25		HSPA8,PLIN3
	Protein lipoylation	2.77		DLAT,DLST					Regulation of RUNX2 expression and activity	2.21		PSMA5,PSMA7,PSME1
	Ferroptosis Signaling Pathway	2.75	1	FTH1,HSPB1,PEBP1,TF,VDAC2					Xenobiotic Metabolism CAR Signaling Pathway	2.15		ALDH1A1,ALDH5A1,ALDH6A1,GSTM3,MAP2K6
	Complement System	2.72		C3,C4B,CFH					Cellular response to hypoxia	2.15		PSMA5,PSMA7,PSME1
	Mitophagy	2.69		VDAC1,VDAC2,VDAC3					Granzyme A Signaling	2.15		H1-0,NDUFA11,NDUFB4
	Aspartate and asparagine metabolism	2.68		GOT1,GOT2					Metabolism of cofactors	2.14		COQ3,COQ8A
	BAG2 Signaling Pathway	2.67		HSPA1B,PSMB4,PSMD1,PSMD11					Integrin cell surface interactions	2.01		COL6A3,HSPG2,LUM
	Glucose metabolism	2.65	-1	BPGM,ENO2,GAPDH,HK1					β-alanine Degradation I	1.99		ALDH6A1
	Cachexia Signaling Pathway	2.63	0.378	ALB,CAPN3,HSPA1B,P4HB,PSMB4,PSMD1,PSMD11,RYR1					Glycerol-3-phosphate Shuttle	1.99		GPD1
	Regulation of mRNA stability by proteins that bind AU-rich elements	2.61	-1	HSPB1,PSMB4,PSMD1,PSMD11					Glycine Degradation (Creatine Biosynthesis)	1.99		GAMT
	Lysine catabolism	2.6		DLD,DLST					Fcgamma receptor (FCGR) dependent phagocytosis	1.98	-1	IGHG1,IGHG3,IGKC,MYH9
	NAD Signaling Pathway	2.57	1.342	AIFM1,ETFA,H1-2,LDHA,RYR1					Regulation of mitotic cell cycle	1.97		PSMA5,PSMA7,PSME1
	MAPK6/MAPK4 signaling	2.56		HSPB1,PSMB4,PSMD1,PSMD11					Hematoma Resolution Signaling Pathway	1.95		C3,FTH1,NDUFA11,NDUFB4,TUBA8
	Unfolded protein response	2.56		CANX,DNAJA4,HSPA1B,P4HB					Degradation of beta-catenin by the destruction complex	1.93		PSMA5,PSMA7,PSME1
	Factors involved in megakaryocyte development and platelet production	2.55	-1	AK3,HBB,HBD,HBG1					Signaling by the B Cell Receptor (BCR)	1.93	-2	IGKC,PSMA5,PSMA7,PSME1
	Senescence Pathway	2.52	2.646	CAPN3,CAT,DLAT,DLD,PDHA1,PDHB,PDHX					Aldosterone Signaling in Epithelial Cells	1.92		CRYAB,HSPA1B,HSPA8,HSPB1
	Heme signaling	2.49		APOA1,APOB,HBB					Unfolded protein response	1.92		HSPA1B,HSPA8,P4HB
	Carnitine metabolism	2.47		CPT1B,SLC25A20					Transcriptional regulation by RUNX3	1.87		PSMA5,PSMA7,PSME1
	Complex IV assembly	2.46		COX4I1,COX6B1,MT-CO2					Late endosomal microautophagy	1.85		HSPA8,PLIN3
	Necroptosis Signaling Pathway	2.44	2.236	CAPN3,SLC25A4,VDAC1,VDAC2,VDAC3					Methylglyoxal Degradation III	1.85		AKR1B1,AKR1C1
	nNOS Signaling in Skeletal Muscle Cells	2.41		CAPN3,DMD,RYR1					S Phase	1.82		PSMA5,PSMA7,PSME1
	Signaling by the B Cell Receptor (BCR)	2.35	-1.342	IGKC,IGLC3,PSMB4,PSMD1,PSMD11					Lactose synthesis	1.81		SLC2A1
	Regulation of Apoptosis	2.34		PSMB4,PSMD1,PSMD11					NADH Repair	1.81		GAPDH
	Phagosome Maturation	2.34		CANX,CTSD,DYNC1H1,NAPA,PRDX2					Methylglyoxal Degradation I	1.81		GLO1
	Somitogenesis	2.3		PSMB4,PSMD1,PSMD11					Glutamate Degradation II	1.81		GOT2
	Docosahexaenoic Acid (DHA) Signaling	2.28	-1.633	ALB,CAT,CYCS,FABP3,SPTB,SPTBN1					4-aminobutyrate Degradation I	1.81		ALDH5A1
	FAT10 Signaling Pathway	2.28		PSMB4,PSMD1,PSMD11					Aspartate Biosynthesis	1.81		GOT2
	HSP90 chaperone cycle for steroid hormone receptors in the presence of ligand	2.25		DNAJA4,DYNC1H1,HSPA1B					Mitochondrial Fatty Acid Beta-Oxidation	1.81		DBI,DECR1
	Metabolism of polyamines	2.21		PSMB4,PSMD1,PSMD11					ABC-family proteins mediated transport	1.79		PSMA5,PSMA7,PSME1
	Mitochondrial L-carnitine Shuttle Pathway	2.2		ACSL3,CPT1B					DNA Replication Pre-Initiation	1.78		PSMA5,PSMA7,PSME1
	NIK-->noncanonical NF-kB signaling	2.19		PSMB4,PSMD1,PSMD11					Complement System	1.76		C3,CFH
	Deubiquitination	2.17	0.816	PSMB4,PSMD1,PSMD11,VDAC1,VDAC2,VDAC3					Chaperone Mediated Autophagy Signaling Pathway	1.76	1.134	EEF1A2,HSPA1B,HSPA8,IDH2,PLIN3,PSMA5,PSMA7,PSME1
	Interleukin-12 family signaling	2.16		CANX,P4HB					Apoptosis Signaling	1.76		CYC1,CYCS,LMNA
	NCAM signaling for neurite out-growth	2.13		SPTA1,SPTB,SPTBN1					LPS/IL-1 Mediated Inhibition of RXR Function	1.73		ALDH1A1,ALDH5A1,ALDH6A1,CRAT,GSTM3
	Peroxisomal protein import	2.11		ACOT2,CAT,ECI2					Mitotic G2-G2/M phases	1.7	-1	PSMA5,PSMA7,PSME1,TUBA8
	L1CAM interactions	2.1		ANK1,SPTA1,SPTB,SPTBN1					S100 Family Signaling Pathway	1.7	-1.414	AHNAK,ATP5F1A,ATP5F1C,IGHG1,IGHG3,IGKC,MAP2K6,MYH9,SERPINF1
	FXR/RXR Activation	2.1	1	APOA1,APOB,APOC3,APOE,GSTM2					D-glucuronate Degradation I	1.69		AKR1B1
	Protein Ubiquitination Pathway	2.07	-1.342	CRYAB,HSPA1B,HSPB1,PSMB4,PSMD1,PSMD11					Rapoport-Luebering Glycolytic Shunt	1.69		PGAM2
	Mitotic G2-G2/M phases	2.06	-0.447	DYNC1H1,PSMB4,PSMD1,PSMD11,YWHAG					L-cysteine Degradation I	1.69		GOT2
	TNFR2 non-canonical NF-kB pathway	2.04		PSMB4,PSMD1,PSMD11					Hedgehog 'off' state	1.67		PSMA5,PSMA7,PSME1
	Tumoricidal Function of Hepatic Natural Killer Cells	2		AIFM1,CYCS					Assembly and cell surface presentation of NMDA receptors	1.67		ACTN2,TUBA8
	Fc epsilon receptor (FCERI) signaling	2		IGKC,IGLC3,PSMB4,PSMD1,PSMD11					Fc epsilon receptor (FCERI) signaling	1.66		IGKC,PSMA5,PSMA7,PSME1
	Regulation of RUNX2 expression and activity	1.97		PSMB4,PSMD1,PSMD11					Activin Inhibin Signaling Pathway	1.62	-2	IGHG1,IGHG3,IGKC,MAP2K6
	HIF1α Signaling	1.97	-1	HK1,HSPA1B,LDHA,SLC2A1,TF					Synthesis of DNA	1.6		PSMA5,PSMA7,PSME1
	Mitochondrial RNA degradation	1.97		LRPPRC,MT-CO2					Complex IV assembly	1.59		COX5B,COX6C
	Cellular response to hypoxia	1.91		PSMB4,PSMD1,PSMD11					Pyruvate Fermentation to Lactate	1.59		LDHA
	Thyroid Hormone Biosynthesis	1.9		CTSD					Tetrapyrrole Biosynthesis II	1.59		ALAD
	Glycine Degradation (Creatine Biosynthesis)	1.9		GAMT					Myo-inositol Biosynthesis	1.59		IMPA2
	Sulfur amino acid metabolism	1.87		GOT1,GOT2					Glutamate Degradation III (via 4-aminobutyrate)	1.59		ALDH5A1
	Glutathione Redox Reactions I	1.82		CP,GSTM2					Xenobiotic Metabolism PXR Signaling Pathway	1.57		ALDH1A1,ALDH5A1,ALDH6A1,GSTM3
	Mitotic Metaphase and Anaphase	1.77	-0.447	BANF1,DYNC1H1,PSMB4,PSMD1,PSMD11					Retinoate Biosynthesis I	1.56		AKR1B1,ALDH1A1
	rRNA processing	1.76		HSD17B10,MT-CO2					TCR signaling	1.56		PSMA5,PSMA7,PSME1
	Regulation of mitotic cell cycle	1.74		PSMB4,PSMD1,PSMD11					Xenobiotic Metabolism Signaling	1.54		ALDH1A1,ALDH5A1,ALDH6A1,GSTM3,MAP2K6
	Amyloid fiber formation	1.74		APCS,APOA1,APOE					Clathrin-mediated endocytosis	1.54		APOB,BIN1,HSPA8
	Lactose synthesis	1.73		SLC2A1					RHO GTPase cycle	1.53	1.633	ARHGDIA,CAVIN1,CDC37,MTX1,OBSCN,SAMM50
	NADH Repair	1.73		GAPDH					Apoptotic execution phase	1.53		H1-0,LMNA
	L-cysteine Degradation III	1.73		GOT1					Glycerol Degradation I	1.52		GPD1
	Xanthine and Xanthosine Salvage	1.73		PNP					GDP-mannose Biosynthesis	1.52		GPI
	Inhibition of ARE-Mediated mRNA Degradation Pathway	1.71		PSMB4,PSMD1,PSMD11,YWHAG					Mitotic G1 phase and G1/S transition	1.51		PSMA5,PSMA7,PSME1
	Degradation of beta-catenin by the destruction complex	1.7		PSMB4,PSMD1,PSMD11					Centrosomal KIAA0586 Signaling Pathway	1.51		PSMA5,PSMA7,PSME1
	Sertoli Cell-Sertoli Cell Junction Signaling	1.69	-1	A2M,SPTA1,SPTB,SPTBN1,YBX3					Lymphotoxin β Receptor Signaling	1.49		CYC1,CYCS
	Striated Muscle Contraction	1.67		DES,DMD					Erythrocytes take up oxygen and release carbon dioxide	1.45		CA2
	Apelin Adipocyte Signaling Pathway	1.67		CAT,CP,GSTM2					Mitochondrial Uncoupling	1.45		SLC25A4
	Transcriptional regulation by RUNX3	1.64		PSMB4,PSMD1,PSMD11					Glycogen Biosynthesis II (from UDP-D-Glucose)	1.45		GYG1
	Heme Degradation	1.6		BLVRB					Aspartate Degradation II	1.45		GOT2
	Branched-chain α-keto acid Dehydrogenase Complex	1.6		DLD					Signaling by NOTCH4	1.43		PSMA5,PSMA7,PSME1
	Guanine and Guanosine Salvage I	1.6		PNP					AMPK Signaling	1.42		AK1,CKM,PFKM,SLC2A1
	Eumelanin Biosynthesis	1.6		DDT					Hedgehog 'on' state	1.41		PSMA5,PSMA7,PSME1
	D-glucuronate Degradation I	1.6		AKR1B1					C-type lectin receptors (CLRs)	1.41		PSMA5,PSMA7,PSME1
	Adenine and Adenosine Salvage I	1.6		PNP					Iron homeostasis signaling pathway	1.41		CP,FTH1,HP
	Rapoport-Luebering Glycolytic Shunt	1.6		BPGM					PTEN Regulation	1.37		PSMA5,PSMA7,PSME1
	S Phase	1.6		PSMB4,PSMD1,PSMD11					Mitochondrial biogenesis	1.37		CYCS,IDH2
	Cellular response to heat stress	1.59		CRYAB,HSPA1B,HSPB1					Peroxisomal protein import	1.37		CRAT,ECH1
	tRNA processing in the mitochondrion	1.56		HSD17B10,MT-CO2					NAD Signaling Pathway	1.36		H1-0,IDH2,LDHA
	Erythropoietin Signaling Pathway	1.56		HBA1,HBB,HBD,HBG1					Transcriptional regulation by RUNX1	1.36		PSMA5,PSMA7,PSME1
	DNA Replication Pre-Initiation	1.55		PSMB4,PSMD1,PSMD11					KEAP1-NFE2L2 pathway	1.36		PSMA5,PSMA7,PSME1
	Cargo recognition for clathrin-mediated endocytosis	1.54		APOB,COPS7A,TF					Malate-aspartate shuttle	1.34		GOT2
	Signaling by ROBO receptors	1.54	-1	PFN2,PSMB4,PSMD1,PSMD11,RPL13					Heme Biosynthesis II	1.34		ALAD
	Cell Cycle Checkpoints	1.54	-0.447	DYNC1H1,PSMB4,PSMD1,PSMD11,YWHAG					RAF/MAP kinase cascade	1.33		ACTN2,PSMA5,PSMA7,PSME1
	Apoptosis Signaling	1.53		AIFM1,CAPN3,CYCS					Collagen biosynthesis and modifying enzymes	1.33		COL6A3,P4HB
	Pyruvate Fermentation to Lactate	1.51		LDHA					Stress Granule Signaling Pathway	1.31	0	EIF1,HSPA1B,HSPA8,MAP2K6
	Tetrapyrrole Biosynthesis II	1.51		ALAD					RHOBTB3 ATPase cycle	1.3		PLIN3
	Myo-inositol Biosynthesis	1.51		IMPA2					Prednisone ADME	1.3		AKR1C1
	2-oxobutanoate Degradation I	1.51		DLD
	Melatonin Degradation II	1.51		MAOB
	Aspirin ADME	1.5		ALB,CES2
	Hedgehog 'off' state	1.45		PSMB4,PSMD1,PSMD11
	Protein repair	1.43		PCMT1
	Trehalose Degradation II (Trehalase)	1.43		HK1
	Acyl-CoA Hydrolysis	1.43		ACOT2
	Glycine Cleavage Complex	1.43		DLD
	Synthesis of DNA	1.38		PSMB4,PSMD1,PSMD11
	Fructose metabolism	1.36		AKR1B1
	Mitochondrial Uncoupling	1.36		SLC25A4
	Arsenate Detoxification I (Glutaredoxin)	1.36		PNP
	Glycogen Biosynthesis II (from UDP-D-Glucose)	1.36		GYG1
	TCR signaling	1.34		PSMB4,PSMD1,PSMD11
	Cell surface interactions at the vascular wall	1.33	-2	APOB,IGHA1,IGKC,IGLC3
	Intrinsic Pathway for Apoptosis	1.33		CYCS,YWHAG
	Sensory processing of sound by outer hair cells of the cochlea	1.33		CLIC5,SPTBN1
	Glycerophospholipid biosynthesis	1.33		GPD1L,HADHA,HADHB
	MHC class II antigen presentation	1.33		CANX,CTSD,DYNC1H1
	Interleukin-1 family signaling	1.32		PSMB4,PSMD1,PSMD11
	Superoxide Radicals Degradation	1.31		CAT
	Adenine and Adenosine Salvage III	1.31		PNP
	Purine Ribonucleosides Degradation to Ribose-1-phosphate	1.31		PNP
	Xenobiotic Metabolism PXR Signaling Pathway	1.3		CAT,CES2,GSTM2,MAOB
No T2DM - Surgery cohort 12m vs baseline									with T2DM - Surgery cohort 12m vs baseline
	DHCR24 Signaling Pathway	12.4	-2.714	AGT,APOB,APOC3,APOE,C3,C4B,HPX,ITIH4,ORM1,ORM2,RAP1B,TTR					Glycolysis I	13.6	-2.646	ENO1,ENO3,GAPDH,GPI,PFKM,PGAM2,PGK1,PKM,TPI1
	LXR/RXR Activation	11.5	-3.162	AGT,APOB,APOC3,APOE,C3,C4B,HPX,ITIH4,ORM1,ORM2,TTR					Mitochondrial Fatty Acid Beta-Oxidation	10.7	-2.828	ACAA2,ACADM,ACADVL,DBI,DECR1,HADH,HADHA,HADHB
	Response to elevated platelet cytosolic Ca2+	10	-1.897	ACTN2,ALDOA,CYB5R1,ITIH4,ORM1,ORM2,SERPING1,SOD1,TTN,TUBA4A					Glucose metabolism	10.4	-3.162	ENO1,ENO3,GAPDH,GPI,HK1,PFKM,PGAM2,PGK1,PKM,TPI1
	Acute Phase Response Signaling	9.67	-0.447	AGT,C3,C4B,HP,HPX,ITIH4,ORM1,ORM2,RAP1B,SERPING1,TTR					Gluconeogenesis I	9.69	-2.236	ENO1,ENO3,GAPDH,GPI,MDH2,PGAM2,PGK1
	Neutrophil degranulation	8.34	-2.138	ALDOA,C3,CAB39,CSTB,FTH1,HP,HSPA8,NDUFC2,ORM1,ORM2,PNP,RAP1B,TTR,TUBB4B					Striated Muscle Contraction	9.09	0.378	ACTN2,DMD,MYBPC2,MYH6,MYL1,TNNC1,TPM3
	Glycolysis I	7.07	-2	ALDOA,ENO2,ENO3,GAPDH,PGAM2					Neutrophil degranulation	8.17	-1.5	AGL,CAB39,FTH1,GPI,GSN,GYG1,HSP90AA1,HSP90AB1,HSPA1B,HSPA8,KRT1,MIF,PGM1,PKM,PSMA5,XRCC6
	HSP90 chaperone cycle for steroid hormone receptors in the presence of ligand	7.05	-2.449	DNAJA4,HSPA2,HSPA8,STIP1,TUBA4A,TUBB4B					Glutaryl-CoA Degradation	7.76	-2	ACAA2,HADH,HADHA,HADHB,PARK7
	Gluconeogenesis I	6.99	-2	ALDOA,ENO2,ENO3,GAPDH,PGAM2					Respiratory electron transport	7.6	-2.828	COX5B,ETFB,ETFDH,NDUFA11,NDUFB5,UQCRC1,UQCRFS1,UQCRQ
	Mitochondrial protein degradation	6.97	2.646	ALDH1B1,COX5A,ECI1,HSD17B10,LONP1,MT-CO1,NDUFA2					Fatty Acid β-oxidation I	7.59	-2.449	ACAA2,ACADM,ACSL1,HADH,HADHA,HADHB
	Protein Ubiquitination Pathway	6.89	-1.897	CRYAB,ELOB,HSP90B1,HSPA2,HSPA8,HSPB1,PSMA1,PSMA6,PSMA7,UCHL3					Warburg Effect Signaling Pathway	7.44	-2.646	IDH2,LDHA,MDH2,NNT,PFKM,PGK1,PKM,PRDX1,PRDX5
	Striated Muscle Contraction	6.57	2.236	ACTN2,DMD,NEB,TNNC2,TTN					Mitochondrial protein degradation	7.23	-2.828	ATP5F1A,ATP5PO,COX5B,ECH1,HADH,IDH2,MDH2,UQCRQ
	Binding and Uptake of Ligands by Scavenger Receptors	6.51	-1.134	APOB,APOE,FTH1,HP,HPX,HSP90B1,IGKC					Sirtuin Signaling Pathway	7.1	1.134	ATP5F1A,H1-0,IDH2,LDHA,NDUFA11,NDUFB5,PFKM,PGAM2,PGK1,SLC25A4,UQCRFS1,XRCC6
	PKR-mediated signaling	6.23	-2.449	HSPA2,HSPA8,PPP2R1A,SNCA,TUBA4A,TUBB4B					Chaperone Mediated Autophagy	6.99	-2.236	HSP90AA1,HSP90AB1,HSPA8,PARK7,PLIN2
	GAIT Translation Signaling Pathway	6.22	1.89	APOB,APOC3,APOE,GAPDH,ORM1,ORM2,RPL14,RPL3L,SYNCRIP					Oxidative Phosphorylation	6.93	-2.646	ATP5F1A,ATP5PO,COX5B,NDUFA11,NDUFB5,UQCRC1,UQCRFS1,UQCRQ
	Retinoid metabolism and transport	6.13	-2.236	AKR1C1,APOB,APOC3,APOE,TTR					Tryptophan Degradation III (Eukaryotic)	6.89	-2	ACAA2,HADH,HADHA,HADHB,PARK7
	Glucose metabolism	5.95	-2.449	ALDOA,ENO2,ENO3,GAPDH,PGAM2,PPP2R1A					Glycogen metabolism	6.69	-2.236	AGL,GYG1,PGM1,PHKA1,PYGM
	Unfolded protein response	5.81	-0.447	CANX,DNAJA4,HSP90B1,HSPA2,HSPA8,P4HB					ABRA Signaling Pathway	6.31	-0.378	CKM,CKMT2,DMD,GSN,MYL1,NOL3,TPM3
	Cachexia Signaling Pathway	5.78	-0.632	AGT,CAPN3,CAPNS1,HSP90B1,HSPA2,HSPA8,P4HB,PSMA1,PSMA6,PSMA7					Mevalonate Pathway I	5.86		ACAA2,HADHA,HADHB,IDI2
	Post-translational protein phosphorylation	5.42	-0.816	APOB,APOE,C3,HSP90B1,LGALS1,P4HB					Valine Degradation I	5.44	-1	ALDH6A1,HADHA,HADHB,HIBCH
	Regulation of Insulin-like Growth Factor (IGF) transport and uptake by IGFBPs	5.05	-0.816	APOB,APOE,C3,HSP90B1,LGALS1,P4HB					Superpathway of Geranylgeranyldiphosphate Biosynthesis I (via Mevalonate)	5.44		ACAA2,HADHA,HADHB,IDI2
	Production of Nitric Oxide and Reactive Oxygen Species in Macrophages	5	-1.633	APOB,APOC3,APOE,ORM1,ORM2,PPP2R1A,RAP1B					Citric acid cycle (TCA cycle)	5.35	-2	IDH2,MDH2,NNT,SUCLA2
	NRF2-mediated Oxidative Stress Response	4.99		CBR1,DNAJA4,FTH1,GSTO1,HSP90B1,RAP1B,SOD1,STIP1					Apoptotic execution phase	5.05	2.236	BCAP31,DNM1L,GSN,H1-0,LMNA
	Complement System	4.81		C3,C4B,CFH,SERPING1					Immunogenic Cell Death Signaling Pathway	4.9	-1.342	BCAP31,HSP90AA1,HSP90AB1,HSPA1B,HSPA2,HSPA8
	LPS/IL-1 Mediated Inhibition of RXR Function	4.7		ACSL3,ALDH1A1,ALDH1B1,APOE,CES2,CPT2,CRAT,GSTO1					HSP90 chaperone cycle for steroid hormone receptors in the presence of ligand	4.86	-1.342	HSP90AA1,HSP90AB1,HSPA1B,HSPA2,HSPA8
	BAG2 Signaling Pathway	4.67		HSPA2,HSPA8,PSMA1,PSMA6,PSMA7					Stress Granule Signaling Pathway	4.83	1.667	EIF4G1,HSP90AA1,HSP90AB1,HSPA1B,HSPA2,HSPA8,RPS19,RPS20,RPS7
	Respiratory electron transport	4.63	1.342	COX5A,MT-CO1,NDUFA2,NDUFC2,UQCR10					Glycogen Degradation II	4.75		AGL,PGM1,PYGM
	Regulation of mRNA stability by proteins that bind AU-rich elements	4.6	-1.342	HSPA8,HSPB1,PSMA1,PSMA6,PSMA7					Cellular response to heat stress	4.75	-1.633	HSP90AA1,HSP90AB1,HSPA1B,HSPA2,HSPA8,HSPB1
	nNOS Signaling in Skeletal Muscle Cells	4.38	2	CACNA1S,CAPN3,DAG1,DMD					HIF1α Signaling	4.73	-1.134	GPI,HK1,HSP90AA1,HSPA1B,HSPA2,HSPA8,LDHA,PKM
	IL-12 Signaling and Production in Macrophages	4.36	2.646	APOB,APOC3,APOE,C3,IGKC,ORM1,ORM2					Superpathway of Cholesterol Biosynthesis	4.65		ACAA2,HADHA,HADHB,IDI2
	Hedgehog 'off' state	4.09		PSMA1,PSMA6,PSMA7,TUBA4A,TUBB4B					Ketolysis	4.62		ACAA2,HADHA,HADHB
	Signaling by ROBO receptors	4.04	-0.447	DAG1,ELOB,PSMA1,PSMA6,PSMA7,RPL14,RPL3L					Glycerol-3-phosphate Shuttle	4.54		GPD1,GPD2
	Hedgehog ligand biogenesis	3.93	0	P4HB,PSMA1,PSMA6,PSMA7					Ketogenesis	4.49		ACAA2,HADHA,HADHB
	Mitotic G2-G2/M phases	3.89	-1.633	PPP2R1A,PSMA1,PSMA6,PSMA7,TUBA4A,TUBB4B					Glycogen Degradation III	4.49		AGL,PGM1,PYGM
	Pyruvate Fermentation to Lactate	3.83		LDHA,LDHB					Methylglyoxal Degradation III	4.44		AKR1A1,AKR1B1,AKR1C1,DHRS7
	Clathrin-mediated Endocytosis Signaling	3.79		APOB,APOC3,APOE,HSPA8,ORM1,ORM2					BAG2 Signaling Pathway	3.99		HSP90AA1,HSPA1B,HSPA2,HSPA8,PSMA5
	HIF1α Signaling	3.77	0.816	ELOB,HSPA2,HSPA8,LDHA,LDHB,RAP1B					Role of PKR in Interferon Induction and Antiviral Response	3.99	1.342	HSP90AA1,HSP90AB1,HSPA1B,HSPA2,HSPA8,NPM1
	Complement cascade	3.73	-2.236	C3,C4B,CFH,IGKC,SERPING1					Isoleucine Degradation I	3.93		ACAA2,HADHA,HADHB
	SNARE Signaling Pathway	3.7	-1.342	HSPA8,MYO18A,NAPA,RAB1A,SNCA					Protein Ubiquitination Pathway	3.87	-2.646	HSP90AA1,HSP90AB1,HSPA1B,HSPA2,HSPA8,HSPB1,PSMA5,UCHL3
	Cellular response to hypoxia	3.66	-1	ELOB,PSMA1,PSMA6,PSMA7					D-glucuronate Degradation I	3.77		AKR1A1,AKR1B1
	Plasma lipoprotein assembly, remodeling, and clearance	3.66	-1	APOB,APOC3,APOE,P4HB					Calcium Signaling	3.74		ATP2A1,CASQ2,MYH2,MYH6,MYL1,TNNC1,TPM3
	Xenobiotic Metabolism Signaling	3.52		ALDH1A1,ALDH1B1,CES2,GSTO1,HSP90B1,PPP2R1A,RAP1B					Xenobiotic Metabolism AHR Signaling Pathway	3.53	0.447	ALDH5A1,ALDH6A1,GSTT1,HSP90AA1,HSP90AB1
	Arsenate Detoxification I (Glutaredoxin)	3.51		GSTO1,PNP					Complex III assembly	3.5		UQCRC1,UQCRFS1,UQCRQ
	Fatty Acid β-oxidation I	3.51		ACSL3,ECI1,HSD17B10					Aldosterone Signaling in Epithelial Cells	3.48		HSP90AA1,HSP90AB1,HSPA1B,HSPA2,HSPA8,HSPB1
	Mitotic Metaphase and Anaphase	3.5	-1.633	PPP2R1A,PSMA1,PSMA6,PSMA7,TUBA4A,TUBB4B					Creatine-phosphate Biosynthesis	3.37		CKM,CKMT2
	Detoxification of Reactive Oxygen Species	3.4		P4HB,PRDX2,SOD1					Glycerol Degradation I	3.37		GPD1,GPD2
	Gene and protein expression by JAK-STAT signaling after IL-12 stimulation	3.4		GSTO1,RAP1B,SOD1					Nonsense-Mediated Decay (NMD)	3.37	-0.447	EIF4G1,RPLP2,RPS19,RPS20,RPS7
	Regulation of Cellular Mechanics by Calpain Protease	3.4		ACTN2,CAPN3,CAPNS1,RAP1B					Aryl Hydrocarbon Receptor Signaling	3.34		ALDH5A1,ALDH6A1,GSTT1,HSP90AA1,HSP90AB1,HSPB1
	Degradation of beta-catenin by the destruction complex	3.36	-1	PPP2R1A,PSMA1,PSMA6,PSMA7					NRF2-mediated Oxidative Stress Response	3.18		AKR1A1,EPHX1,FTH1,GSTT1,HSP90AA1,HSP90AB1,PRDX1
	MAPK6/MAPK4 signaling	3.35		HSPB1,PSMA1,PSMA6,PSMA7					Signaling by ROBO receptors	3.16		EIF4G1,PFN2,PSMA5,RPLP2,RPS19,RPS20,RPS7
	Aldosterone Signaling in Epithelial Cells	3.27		CRYAB,HSP90B1,HSPA2,HSPA8,HSPB1					Granzyme A Signaling	3.12		H1-0,NDUFA11,NDUFB5,XRCC6
	Phagosome Maturation	3.27		CANX,NAPA,PRDX2,TUBA4A,TUBB4B					PKR-mediated signaling	3.08	0	HSPA1B,HSPA2,HSPA8,NPM1
	RAF/MAP kinase cascade	3.26		ACTN2,PPP2R1A,PSMA1,PSMA6,PSMA7,RAP1B					Late endosomal microautophagy	3.06		HSPA8,PARK7,PLIN2
	Cellular response to heat stress	3.19	-2	CRYAB,HSPA2,HSPA8,HSPB1					Lipophagy	3		HSPA8,PLIN2
	Assembly and cell surface presentation of NMDA receptors	3.18		ACTN2,TUBA4A,TUBB4B					GDP-glucose Biosynthesis	3		HK1,PGM1
	COPI-mediated anterograde transport	3.18	-2	NAPA,RAB1A,TUBA4A,TUBB4B					TP53 Regulates Metabolic Genes	2.94	-2	COX5B,GPI,PRDX1,PRDX5
	ABC-family proteins mediated transport	3.16	0	ERLIN2,PSMA1,PSMA6,PSMA7					Eukaryotic Translation Elongation	2.91	-0.447	EEF1A2,RPLP2,RPS19,RPS20,RPS7
	Aryl Hydrocarbon Receptor Signaling	3.15		ALDH1A1,ALDH1B1,GSTO1,HSP90B1,HSPB1					Creatine metabolism	2.9		CKM,CKMT2
	Oxidative Phosphorylation	3.1	1	COX5A,MT-CO1,NDUFA2,UQCR10					Glucose and Glucose-1-phosphate Degradation	2.9		HK1,PGM1
	Xenobiotic Metabolism AHR Signaling Pathway	3.08		ALDH1A1,ALDH1B1,GSTO1,HSP90B1					NAD Signaling Pathway	2.87	-1.342	ACADM,AIFM1,H1-0,IDH2,LDHA
	Sirtuin Signaling Pathway	2.97	-0.447	LDHA,LDHB,NDUFA2,PGAM2,SOD1,TUBA4A					Regulation of mRNA stability by proteins that bind AU-rich elements	2.86	-2	EIF4G1,HSPA8,HSPB1,PSMA5
	Regulation of Apoptosis	2.94		PSMA1,PSMA6,PSMA7					NAD Phosphorylation and Dephosphorylation	2.82		ACP1,NNT
	Somitogenesis	2.9		PSMA1,PSMA6,PSMA7					Glucocorticoid Receptor Signaling	2.81		ATP5F1A,HSP90AA1,HSP90AB1,HSPA1B,HSPA2,HSPA8,KRT1,NDUFA11,NDUFB5,UQCRFS1
	FAT10 Signaling Pathway	2.87		PSMA1,PSMA6,PSMA7					eNOS Signaling	2.74		HSP90AA1,HSP90AB1,HSPA1B,HSPA2,HSPA8
	Integrin Signaling	2.87	1.342	ACTN2,CAPN3,CAPNS1,RAP1B,TTN					UDP-N-acetyl-D-galactosamine Biosynthesis II	2.74		GPI,HK1
	Metabolism of polyamines	2.81		PSMA1,PSMA6,PSMA7					Actin Cytoskeleton Signaling	2.7	-1.633	ACTN2,GSN,MYH2,MYH6,MYL1,PFN2
	Calcium Signaling	2.8	1	CACNA1S,CASQ2,MYO18A,RAP1B,TNNC2					Pyruvate metabolism	2.63		HAGH,LDHA,PKM
	NIK-->noncanonical NF-kB signaling	2.79		PSMA1,PSMA6,PSMA7					PFKFB4 Signaling Pathway	2.63		GPI,HK1,PFKM
	Xenobiotic Metabolism PXR Signaling Pathway	2.78		ALDH1A1,ALDH1B1,CES2,GSTO1,HSP90B1					Response of EIF2AK4 (GCN2) to amino acid deficiency	2.63	0	RPLP2,RPS19,RPS20,RPS7
	Mitotic G1 phase and G1/S transition	2.76	-1	PPP2R1A,PSMA1,PSMA6,PSMA7					Chaperone Mediated Autophagy Signaling Pathway	2.62	-0.333	EEF1A2,HSP90AA1,HSP90AB1,HSPA1B,HSPA2,HSPA8,IDH2,PARK7,PLIN2,PSMA5
	14-3-3-mediated Signaling	2.76		RAP1B,SNCA,TUBA4A,TUBB4B					GAIT Translation Signaling Pathway	2.61	-0.447	EIF4G1,GAPDH,RPLP2,RPS19,RPS20,RPS7
	Xenobiotic Metabolism CAR Signaling Pathway	2.68	0	ALDH1A1,ALDH1B1,GSTO1,HSP90B1,PPP2R1A					Eukaryotic Translation Initiation	2.58	-0.447	EIF4G1,RPLP2,RPS19,RPS20,RPS7
	TNFR2 non-canonical NF-kB pathway	2.63		PSMA1,PSMA6,PSMA7					RHO GTPase cycle	2.52	0	BCAP31,DNMBP,HINT2,HSP90AA1,HSP90AB1,NIPSNAP2,TPM3,VAPB
	Mitochondrial L-carnitine Shuttle Pathway	2.62		ACSL3,CPT2					Protein methylation	2.43		ETFB,HSPA8
	Remodeling of Epithelial Adherens Junctions	2.58		ACTN2,TUBA4A,TUBB4B					NOD1/2 Signaling Pathway	2.41	-2	HSP90AA1,HSP90AB1,HSPA1B,HSPA2,HSPA8
	Interleukin-12 family signaling	2.57		CANX,P4HB					GABA synthesis, release, reuptake and degradation	2.34		ALDH5A1,HSPA8
	Neddylation	2.57	-1.342	ELOB,PSMA1,PSMA6,PSMA7,UCHL3					Glycerophospholipid biosynthesis	2.29	-2	GPD1,GPD2,HADHA,HADHB
	Regulation of RUNX2 expression and activity	2.56		PSMA1,PSMA6,PSMA7					Formation of ATP by chemiosmotic coupling	2.29		ATP5F1A,ATP5PO
	trans-Golgi Network Vesicle Budding	2.51		FTH1,HSPA8,NAPA					LPS/IL-1 Mediated Inhibition of RXR Function	2.27		ACSL1,ALDH5A1,ALDH6A1,CRAT,FABP3,GSTT1
	Fatty Acid α-oxidation	2.49		ALDH1A1,ALDH1B1					TR/RXR Activation	2.26		AKR1C1,ATP2A1,ENO1,MYH6
	Chaperone Mediated Autophagy Signaling Pathway	2.48	0	HSP90B1,HSPA2,HSPA8,PSMA1,PSMA6,PSMA7,SNCA,STIP1					Branched-chain amino acid catabolism	2.25		ALDH6A1,HIBCH
	Microautophagy Signaling Pathway	2.47	-1	HSPA8,PSMA1,PSMA6,PSMA7					SNARE Signaling Pathway	2.18	-2	HSPA8,MYH2,MYH6,MYL1
	Hematoma Resolution Signaling Pathway	2.47	1	C3,FTH1,NDUFA2,SOD1,TUBA4A					TCA Cycle II (Eukaryotic)	2.17		MDH2,SUCLA2
	Hypoxia Signaling in the Cardiovascular System	2.46		HSP90B1,LDHA,P4HB					Xenobiotic Metabolism PXR Signaling Pathway	2.17	0.447	ALDH5A1,ALDH6A1,GSTT1,HSP90AA1,HSP90AB1
	Histamine Degradation	2.45		ALDH1A1,ALDH1B1					Estrogen Receptor Signaling	2.16		ATP5F1A,HSP90AA1,HSP90AB1,MYL1,NDUFA11,NDUFB5,UQCRFS1
	Inhibition of ARE-Mediated mRNA Degradation Pathway	2.44		PPP2R1A,PSMA1,PSMA6,PSMA7					Metabolism of cofactors	2.1		COQ8A,HSP90AA1
	Putrescine Degradation III	2.41		ALDH1A1,ALDH1B1					Eukaryotic Translation Termination	2.07	0	RPLP2,RPS19,RPS20,RPS7
	Mitochondrial Division Signaling Pathway	2.4	0	CACNA1S,P4HB,PPP2R1A,RAP1B					Xenobiotic Metabolism CAR Signaling Pathway	2.07	-1.342	ALDH5A1,ALDH6A1,GSTT1,HSP90AA1,HSP90AB1
	Signaling by the B Cell Receptor (BCR)	2.37	-1	IGKC,PSMA1,PSMA6,PSMA7					Hypoxia Signaling in the Cardiovascular System	2.07		HSP90AA1,HSP90AB1,LDHA
	Activation of NMDA receptors and postsynaptic events	2.36		ACTN2,TUBA4A,TUBB4B					ER-Mitochondrial Communication Signaling Pathway	2.01		BCAP31,DNM1L,VAPB
	TP53 Regulates Metabolic Genes	2.36		COX5A,MT-CO1,PRDX2					AMPK Signaling	1.99		AK1,AK3,CAB39,CKM,PFKM
	Germ Cell-Sertoli Cell Junction Signaling	2.36		ACTN2,RAP1B,TUBA4A,TUBB4B					β-alanine Degradation I	1.97		ALDH6A1
	Ethanol Degradation IV	2.35		ALDH1A1,ALDH1B1					Fcgamma receptor (FCGR) dependent phagocytosis	1.92	-1	HSP90AA1,HSP90AB1,IGHG2,MYH2
	Regulation of mitotic cell cycle	2.32		PSMA1,PSMA6,PSMA7					SRP-dependent cotranslational protein targeting to membrane	1.89	0	RPLP2,RPS19,RPS20,RPS7
	Amyloid fiber formation	2.32		APOE,SNCA,TTR					Unfolded protein response	1.87		HSPA1B,HSPA2,HSPA8
	Ribosomal Quality Control Signaling Pathway	2.27	0.447	PSMA1,PSMA6,PSMA7,RPL14,RPL3L					Cristae formation	1.87		ATP5F1A,ATP5PO
	Immunogenic Cell Death Signaling Pathway	2.22		HSP90B1,HSPA2,HSPA8					Selenoamino acid metabolism	1.85	0	RPLP2,RPS19,RPS20,RPS7
	Tryptophan Degradation X (Mammalian, via Tryptamine)	2.22		ALDH1A1,ALDH1B1					EIF2 Signaling	1.84		EIF4G1,RPLP2,RPS19,RPS20,RPS7
	Transcriptional regulation by RUNX3	2.21		PSMA1,PSMA6,PSMA7					Cachexia Signaling Pathway	1.83	-2.236	HSP90AA1,HSP90AB1,HSPA1B,HSPA2,HSPA8,PSMA5
	Senescence Pathway	2.2	0.447	CACNA1S,CAPN3,CAPNS1,PPP2R1A,RAP1B					Ethanol Degradation II	1.8		ACSL1,AKR1A1
	Protein folding	2.17		PFDN5,TUBA4A,TUBB4B					NADH Repair	1.8		GAPDH
	RHO GTPases activate IQGAPs	2.17		TUBA4A,TUBB4B					Methylglyoxal Degradation I	1.8		HAGH
	rRNA processing	2.17		HSD17B10,MT-CO1					4-aminobutyrate Degradation I	1.8		ALDH5A1
	S Phase	2.16		PSMA1,PSMA6,PSMA7					Detoxification of Reactive Oxygen Species	1.77		PRDX1,PRDX5
	FXR/RXR Activation	2.16	0	APOB,APOC3,APOE,GSTO1					Triglyceride metabolism	1.75		FABP3,GPD2
	TCF dependent signaling in response to WNT	2.13	-1	PPP2R1A,PSMA1,PSMA6,PSMA7					MicroRNA Biogenesis Signaling Pathway	1.73	-2	DDX1,HSP90AA1,HSP90AB1,HSPA8
	DNA Replication Pre-Initiation	2.12		PSMA1,PSMA6,PSMA7					Ribosomal Quality Control Signaling Pathway	1.7	-0.447	PSMA5,RPLP2,RPS19,RPS20,RPS7
	Synaptogenesis Signaling Pathway	2.11	-1.342	APOE,HSPA8,NAPA,RAP1B,SNCA					Galactose catabolism	1.67		PGM1
	Adrenomedullin signaling pathway	2.1		C3,CFH,RAP1B,TTN					Eumelanin Biosynthesis	1.67		MIF
	Apoptosis Signaling	2.09		CAPN3,CAPNS1,RAP1B					Rapoport-Luebering Glycolytic Shunt	1.67		PGAM2
	Intra-Golgi and retrograde Golgi-to-ER traffic	2.09	-2	NAPA,RAB1A,TUBA4A,TUBB4B					Phenylalanine Degradation I (Aerobic)	1.67		QDPR
	Extracellular matrix organization	2.08		DAG1,DMD,TTR					ILK Signaling	1.66	-1	ACTN2,MYH2,MYH6,MYL1
	Fc epsilon receptor (FCERI) signaling	2.07		IGKC,PSMA1,PSMA6,PSMA7					Regulation of Actin-based Motility by Rho	1.66		GSN,MYL1,PFN2
	Telomerase Signaling	2.07		HSP90B1,PPP2R1A,RAP1B					PPARα/RXRα Activation	1.65	2	GPD1,GPD2,HSP90AA1,HSP90AB1
	Ethanol Degradation II	2.07		ALDH1A1,ALDH1B1					Smooth Muscle Contraction	1.65		DYSF,TPM3
	Glucocorticoid Receptor Signaling	2.06		AGT,HP,HSP90B1,HSPA2,HSPA8,NDUFA2,RAP1B					Neutrophil Extracellular Trap Signaling Pathway	1.64	-1.342	ATP5F1A,IGHG2,NDUFA11,NDUFB5,SLC25A4,UQCRFS1
	Membrane Repair Signaling Pathway	2.05		CAPN3,CAPNS1,NAPA					SUMOylation of transcription cofactors	1.63		NPM1,PARK7
	Phase I - Functionalization of compounds	2.03		ALDH1A1,ALDH1B1,CES2					Aggrephagy	1.63		HSP90AA1,PARK7
	Noradrenaline and Adrenaline Degradation	2		ALDH1A1,ALDH1B1					Regulation of lipid metabolism by PPARalpha	1.58		ACADM,ACSL1,PLIN2
	Dopamine Degradation	1.98		ALDH1A1,ALDH1B1					Formation of xylulose-5-phosphate	1.58		AKR1A1
	Nonsense-Mediated Decay (NMD)	1.98		PPP2R1A,RPL14,RPL3L					Pyruvate Fermentation to Lactate	1.58		LDHA
	tRNA processing in the mitochondrion	1.96		HSD17B10,MT-CO1					Glutamate Degradation III (via 4-aminobutyrate)	1.58		ALDH5A1
	Glycation Signaling Pathway	1.94	2	RAP1B,SNCA,SOD1,TTR					Acetate Conversion to Acetyl-CoA	1.58		ACSL1
	NADH Repair	1.94		GAPDH					Nitric Oxide Signaling in the Cardiovascular System	1.57		ATP2A1,HSP90AA1,HSP90AB1
	Xanthine and Xanthosine Salvage	1.94		PNP					XBP1(S) activates chaperone genes	1.56		ACADVL,LMNA
	Synthesis of DNA	1.93		PSMA1,PSMA6,PSMA7					Regulation of eIF4 and p70S6K Signaling	1.55		EIF4G1,RPS19,RPS20,RPS7
	L1CAM interactions	1.91		HSPA8,TUBA4A,TUBB4B					Trehalose Degradation II (Trehalase)	1.5		HK1
	Aggrephagy	1.9		TUBA4A,TUBB4B					Trans, trans-farnesyl Diphosphate Biosynthesis	1.5		IDI2
	TCR signaling	1.89		PSMA1,PSMA6,PSMA7					GDP-mannose Biosynthesis	1.5		GPI
	Carboxyterminal post-translational modifications of tubulin	1.88		TUBA4A,TUBB4B					Glycation Signaling Pathway	1.48	-2	GPI,HAGH,HK1,PFKM
	MHC class II antigen presentation	1.87		CANX,TUBA4A,TUBB4B					Xenobiotic Metabolism Signaling	1.48		ALDH5A1,ALDH6A1,GSTT1,HSP90AA1,HSP90AB1
	Interleukin-1 family signaling	1.86		PSMA1,PSMA6,PSMA7					Meiotic synapsis	1.44		HSPA2,LMNA
	Clathrin-mediated endocytosis	1.86		APOB,HSPA8,TRIP10					Fructose metabolism	1.43		AKR1B1
	Actin Cytoskeleton Signaling	1.84		ACTN2,MYO18A,RAP1B,TTN					Aryl hydrocarbon receptor signalling	1.43		HSP90AB1
	Centrosomal KIAA0586 Signaling Pathway	1.84		PSMA1,PSMA6,PSMA7					Mitochondrial Uncoupling	1.43		SLC25A4
	Complex IV assembly	1.83		COX5A,MT-CO1					Phosphatidylcholine Biosynthesis I	1.43		PHKA1
	AMPK Signaling	1.83	0	CAB39,CPT2,PPP2R1A,RAB1A					Glycogen Biosynthesis II (from UDP-D-Glucose)	1.43		GYG1
	Guanine and Guanosine Salvage I	1.81		PNP					Aspartate Degradation II	1.43		MDH2
	Ascorbate Recycling (Cytosolic)	1.81		GSTO1					Major pathway of rRNA processing in the nucleolus and cytosol	1.4	0	RPLP2,RPS19,RPS20,RPS7
	Adenine and Adenosine Salvage I	1.81		PNP					mTOR Signaling	1.39		EIF4G1,RPS19,RPS20,RPS7
	Rapoport-Luebering Glycolytic Shunt	1.81		PGAM2					Sucrose Degradation V (Mammalian)	1.38		TPI1
	Fatty Acid β-oxidation III (Unsaturated, Odd Number)	1.81		ECI1					Semaphorin interactions	1.33		HSP90AA1,HSP90AB1
	Pyruvate metabolism	1.81		LDHA,LDHB					Peroxisomal protein import	1.33		CRAT,ECH1
	Sertoli Cell-Sertoli Cell Junction Signaling	1.81		ACTN2,RAP1B,TUBA4A,TUBB4B					Malate-aspartate shuttle	1.33		MDH2
	Cyclophilin Signaling Pathway	1.8	-2	AGT,APOE,HSPA8,PRDX2					Leucine Degradation I	1.33		ACADM
	nNOS Signaling in Neurons	1.8		CAPN3,CAPNS1					Mitochondrial protein import	1.32		ATP5F1A,SLC25A4
	Ferroptosis Signaling Pathway	1.79		FTH1,HSPB1,RAP1B					Mitotic Roles of Polo-Like Kinase	1.3		HSP90AA1,HSP90AB1
	Class I MHC mediated antigen processing and presentation	1.79	-1.342	CANX,ELOB,PSMA1,PSMA6,PSMA7
	Role of PKR in Interferon Induction and Antiviral Response	1.78		HSP90B1,HSPA2,HSPA8
	Gap junction trafficking and regulation	1.78		TUBA4A,TUBB4B
	White Adipose Tissue Browning Pathway	1.78		CACNA1S,LDHA,LDHB
	RHO GTPases Activate Formins	1.77		PPP2R1A,TUBA4A,TUBB4B
	Signaling by NOTCH4	1.75		PSMA1,PSMA6,PSMA7
	Hedgehog 'on' state	1.74		PSMA1,PSMA6,PSMA7
	C-type lectin receptors (CLRs)	1.73		PSMA1,PSMA6,PSMA7
	Iron homeostasis signaling pathway	1.73		FTH1,HP,HPX
	Deubiquitination	1.71	-1	PSMA1,PSMA6,PSMA7,UCHL3
	PTEN Regulation	1.69		PSMA1,PSMA6,PSMA7
	Transcriptional regulation by RUNX1	1.67		PSMA1,PSMA6,PSMA7
	KEAP1-NFE2L2 pathway	1.67		PSMA1,PSMA6,PSMA7
	Cytoprotection by HMOX1	1.67		COX5A,MT-CO1
	Cell Cycle Checkpoints	1.67	-1	PPP2R1A,PSMA1,PSMA6,PSMA7
	Estrogen Receptor Signaling	1.66		AGT,CACNA1S,HSP90B1,NDUFA2,RAP1B
	Kinesins	1.62		TUBA4A,TUBB4B
	eNOS Signaling	1.61		HSP90B1,HSPA2,HSPA8
	Oxytocin Signaling Pathway	1.61	1	CACNA1S,HSPB1,MYO18A,RAP1B
	Oxidative Ethanol Degradation III	1.58		ALDH1A1,ALDH1B1
	Fructose metabolism	1.57		ALDH1A1
	PXR/RXR Activation	1.56		ALDH1A1,CES2
	Mitotic Roles of Polo-Like Kinase	1.56		HSP90B1,PPP2R1A
	Complex I biogenesis	1.55		NDUFA2,NDUFC2
	Agrin Interactions at Neuromuscular Junction	1.55		DAG1,RAP1B
	Sucrose Degradation V (Mammalian)	1.52		ALDOA
	Superoxide Radicals Degradation	1.52		SOD1
	Adenine and Adenosine Salvage III	1.52		PNP
	Purine Ribonucleosides Degradation to Ribose-1-phosphate	1.52		PNP
	Translocation of SLC2A4 (GLUT4) to the plasma membrane	1.5		TUBA4A,TUBB4B
	COPII-mediated vesicle transport	1.49		NAPA,RAB1A
	Tight Junction Signaling	1.48		MYO18A,NAPA,PPP2R1A
	Lipophagy	1.47		HSPA8
	Granzyme A Signaling	1.46		LMNB2,NDUFA2
	MicroRNA Biogenesis Signaling Pathway	1.44		HSP90B1,HSPA8,RAP1B
	ATF6 (ATF6-alpha) activates chaperone genes	1.42		HSP90B1
	Prednisone ADME	1.42		AKR1C1
	NOD1/2 Signaling Pathway	1.41		HSP90B1,HSPA2,HSPA8
	Degradation of the extracellular matrix	1.41		CAPN3,CAPNS1
	ILK Signaling	1.39		ACTN2,MYO18A,PPP2R1A
	Gap Junction Signaling	1.39		HSPA8,RAP1B,TUBA4A,TUBB4B
	Synaptic Long Term Depression	1.38		CACNA1S,PPP2R1A,RAP1B
	Erythrocytes take up carbon dioxide and release oxygen	1.38		CYB5R1
	PI3K/AKT Signaling	1.37		HSP90B1,PPP2R1A,RAP1B
	Platelet homeostasis	1.36		APOB,PPP2R1A
	Natural Killer Cell Signaling	1.36		HSPA2,HSPA8,RAP1B
	Cilium Assembly	1.35		PPP2R1A,TUBA4A,TUBB4B
	Beta-catenin independent WNT signaling	1.34		PSMA1,PSMA6,PSMA7
	Mitotic Prometaphase	1.34		PPP2R1A,TUBA4A,TUBB4B
	γ-glutamyl Cycle	1.34		GGCT
	NAP1L1 Transcription Regulation Signaling Pathway	1.33		TUBA4A,TUBB4B
	Role of Tissue Factor in Cancer	1.33		P4HB,PPP2R1A,RAP1B
	Ceramide Signaling	1.32		PPP2R1A,RAP1B
	Trafficking and processing of endosomal TLR	1.31		HSP90B1
