# Supplementary material for: Human Skeletal Muscle Mitochondria Responses to Weight Loss Induced by Bariatric Surgery or Lifestyle Intervention
Source: Acta Physiol (Oxf). 2026 Jan 8;242(2):e70150. doi: 10.1111/apha.70150 (PMC12783452; doi:10.1111/apha.70150)
Supplement: Supplementary file 11 — Figures S1–S4: apha70150‐sup‐0012‐FiguresS1‐S4.zip. [file APHA-242-e70150-s009.zip]

Archive with 5 entries (5 files):
- apha70150-sup-0014-FigureS4.pdf
- APHA70150_Figure captions.docx
- apha70150-sup-0011-FigureS1.pdf
- apha70150-sup-0012-FigureS2.pdf
- apha70150-sup-0013-FigureS3.pdf
